# Supplementary material for: A first glimpse at the transcriptome of Physarum polycephalum
Source: BMC Genomics. 2008 Jan 7;9:6. doi: 10.1186/1471-2164-9-6 (PMC2258281; doi:10.1186/1471-2164-9-6)
Supplement: Additional File 1 — Blast summary table. Blast summary table for all EST contigs including additional information on number of ESTs, EST IDs, alternative splicing, Interpro domains. [file 1471-2164-9-6-S1.txt]

Blast summary table
0	QUERY	contig ID	read IDs	ContigLength	Reads	N1	N0	overexpression	Alternative Splicing	Occurrence	occurrence Score>150	swissprot	Query_Range	Query_Frame	Length	Match_Range	Match_Frame	Description	Score	evalue	Identity	Trembl	Query_Range	Query_Frame	Length	Match_Range	Match_Frame	Description	Score	evalue	Identity	Dictyostelium	Query_Range	Query_Frame	Length	Match_Range	Match_Frame	Description	Score	evalue	Identity	refseq-vertebrate_mammalian-protein	Query_Range	Query_Frame	Length	Match_Range	Match_Frame	Description	Score
1	PpolyN1a04c10.m13r	EL564960	EL564960, EL565175, EL578317, EL578475	564	4	4	0		32	Unique	Unique
2	PpolyNOa14c03.t7	EL577956	EL577956	585	1	0	1		0	Unique	Unique
3	PpolyNOa10.rm13b09.s1	EL564285	EL564285, EL579346	676	2	0	2	N0 overrepresented	0	Amoebozoa/Protozoa	Unique											Q8GEG0_ERWAM	12..107	-3	123	62..91		(Q8GEG0) Hypothetical protein	114	2.90E-005	0.75
4	PpolyNOa03n03.m13r	EL564052	EL564052, EL564406, EL564474, EL565485, EL565587, EL565783, EL577626, EL579191, EL579464	1395	9	3	6		0	ALL	ALL	sp|Q08696|MST2_DROHY	9..1310	3	1391	560..1012		Axoneme-associated protein mst101(2).	406	6.20E-036	0.32	Q4QFM2_LEIMA	10..1332	1	2976	2511..2963		(Q4QFM2) Kinesin K39, putative	417	1.60E-035	0.36	BC5V2_0_3122541_3126800	9..1310	3	1419	408..829		[CDS] (gene="BC5V2_0_01244") , translation	347	7.60E-031	0.26	gi|19923466|ref|NP_057417.2|	55..1335	1	2752	1625..2068		splicing coactivator subunit SRm300 [Homo sapiens]	379
5	PpolyNOa01a04.t7	EL564535	EL564535, EL577486	850	2	0	2	N0 overrepresented	69	Unique	Unique
6	PpolyN0a04g10.t7	EL564154	EL564154	1319	1	0	1		0	Unique	Unique
7	PpolyNOa01a08.t7	EL577490	EL577490	1179	1	0	1		0	Vertebrate/Protozoa	Vertebrate/Protozoa											Q642T7_XENTR	401..928	2	765	535..710		(Q642T7) MGC79554 protein	210	1.90E-013	0.28
8	Ppolya15h01.t7	EL577808	EL577808, EL578109	1066	2	0	2	N0 overrepresented	15	ALL	Spurious/Phylogenetically dubious	sp|Q86V81|THOC4_HUMAN	311..832	2	256	86..230		THO complex subunit 4 (Tho4) (Ally of AML-1 and LEF-1) (Transcriptional coactivator Aly/REF) (bZIP-enhancing factor BEF).	236	2.60E-019	0.4	Q8L719_ARATH	302..955	2	292	72..284		(Q8L719) Hypothetical protein At5g02530	336	8.80E-029	0.39	BC4V2_0_788435_793302	620..913	-3	1424	1182..1284		[CDS] (gene="BC4V2_0_00311") , translation	120	0	0.35	gi|55770864|ref|NP_005773.2|	311..832	2	257	87..231		THO complex 4 [Homo sapiens]	236
9	PpolyN1a05b10.m13r	EL565044	EL565044, EL565993, EL578381	922	3	3	0		2	ALL	ALL	sp|O15160|RPA5_HUMAN	401..862	2	346	189..341		DNA-directed RNA polymerase I 40 kDa polypeptide (EC 2.7.7.6) (RPA40) (RPA39).	300	4.30E-026	0.42	Q39216_ARATH	404..859	2	385	232..384		(Q39216) RNA polymerase subunit (Isoform B)	368	3.50E-032	0.49	JC3V2_0_5651942_5653117	407..874	2	345	194..345		[CDS] (gene="JC3V2_0_02254") , translation	363	5.50E-034	0.46	gi|57094492|ref|XP_532147.1|	401..862	2	346	189..341		PREDICTED: similar to DNA-directed RNA polymerase I 40 kDa polypeptide (RPA40) (RPA39) isoform 1 [Canis familiaris]	305
10	PpolyNOa06g06.t7	EL565727	EL565727, EL577635	503	2	1	1		0	Unique	Unique
11	PpolyNOa14b08.t7	EL565350	EL565350, EL577949	558	2	1	1		0	Unique	Unique
12	PpolyNOa06f07.t7	EL577625	EL577625	975	1	0	1		0	ALL	Non-Plant	sp|P45954|ACDSB_HUMAN	143..796	2	432	195..406		Short/branched chain specific acyl-CoA dehydrogenase, mitochondrial precursor (EC 1.3.99.-) (SBCAD) (2-methyl branched chain acyl-CoA dehydrogenase) (2-MEBCAD) (2-methylbutyryl-coenzyme A dehydrogenase) (2-methylbutyryl-CoA dehydrogenase).	209	8.30E-016	0.29	Q4WP95_ASPFU	56..880	2	541	261..536		(Q4WP95) Acyl-CoA dehydrogenase, putative	741	1.10E-071	0.55											gi|62988280|ref|NP_001017933.1|	146..796	2	432	196..406		acyl-Coenzyme A dehydrogenase, short/branched chain [Bos taurus]	214
13	PpolyN0a04a08.t7	EL564081	EL564081, EL565652, EL579209	969	3	1	2		38	ALL	Non-Plant	sp|P47179|DAN4_YEAST	103..834	1	1161	120..358		Cell wall protein DAN4 precursor.	181	1.00E-010	0.26	Q4QGK4_LEIMA	94..555	1	668	473..617		(Q4QGK4) Surface antigen protein 2, putative	198	4.40E-013	0.34	JC1V2_0_4732982_4735994	67..792	1	966	255..493		[CDS] (gene="JC1V2_0_01897") , translation	156	5.80E-009	0.25	gi|116284392|ref|NP_002448.2|	100..720	1	5179	1511..1717		mucin 2 precursor [Homo sapiens]	175
14	PpolyN1a06d09.t7	EL565162	EL565162, EL578081	456	2	1	1		0	ALL	ALL	sp|Q62446|FKBP3_MOUSE	7..324	1	224	109..224		FK506-binding protein 3 (EC 5.2.1.8) (Peptidyl-prolyl cis-trans isomerase) (PPIase) (Rotamase) (25 kDa FKBP) (FKBP-25) (Rapamycin- selective 25 kDa immunophilin).	254	3.20E-021	0.49	Q3UBU9_MOUSE	7..324	1	224	109..224		(Q3UBU9) Bone marrow macrophage cDNA, RIKEN full-length enriched library, clone:I830015I22 product:FK506 binding protein 3, full insert sequence (16 days embryo heart cDNA, RIKEN full-length enriched library, clone:I920040M13 product:FK506 b	254	4.20E-020	0.49	BC5V2_0_4074677_4079767	28..312	1	1622	166..265		[CDS] (gene="BC5V2_0_01609") , translation	185	1.60E-013	0.44	gi|7305061|ref|NP_038930.1|	7..324	1	224	109..224		FK506 binding protein 3 [Mus musculus]	254
15	PpolyN0a03h11.t7	EL564072	EL564072, EL578043, EL579202	670	3	0	3	N0 overrepresented	0	Unique	Unique
16	PpolyNOa03p17.m13r	EL564070	EL564070, EL579200	321	2	0	2	N0 overrepresented	0	Amoebozoa/Protozoa	Microbial	sp|P00722|BGAL_ECOLI	218..376	-2	1023	6..58		Beta-galactosidase (EC 3.2.1.23) (Lactase).	228	3.90E-017	0.83	Q8GEG0_ERWAM	218..397	-2	123	62..119		(Q8GEG0) Hypothetical protein	236	3.40E-018	0.78
17	PpolyNOa08g02.t7	EL564597	EL564597, EL577816, EL579540	681	3	0	3	N0 overrepresented	64	ALL	ALL	sp|Q27527|ENO_CAEEL	287..589	2	433	318..418		Enolase (EC 4.2.1.11) (2-phosphoglycerate dehydratase) (2-phospho-D- glycerate hydro-lyase).	416	1.40E-055	0.83	Q4U8Y7_THEAN	287..619	2	442	327..438		(Q4U8Y7) Enolase (EC 4.2.1.11) (2-phospho-D-glycerate hydro-lyase)	417	6.10E-054	0.78	BC4V2_0_227055_228702	287..589	2	434	321..421		[CDS] (gene="BC4V2_0_00092") , translation	403	4.50E-062	0.81	gi|113205498|ref|NP_001037992.1|	287..595	2	434	318..420		beta-enolase 3 [Sus scrofa]	399
18	PpolyN1a05a06.m13r	EL565028	EL565028, EL578366	548	2	2	0		0	Unique	Unique
19	PpolyN0a05f06.t7	EL564234	EL564234, EL579313	656	2	0	2	N0 overrepresented	0	Unique	Unique
20	PpolyNOa09e12.t7	EL577881	EL577881, EL577895	778	2	0	2	N0 overrepresented	215	Unique	Unique
21	PpolyN1a05c07.m13r	EL565053	EL565053, EL578390	595	2	2	0		0	Unique	Unique
22	PpolyN0a05g05.t7	EL564245	EL564245, EL566032	738	2	1	1		2	Unique	Unique
23	PpolyNOa09e07.t7	EL577890	EL577890	354	1	0	1		0	Unique	Unique
24	PpolyN0a04e09.t7	EL564129	EL564129, EL577899	646	2	0	2	N0 overrepresented	4	Unique	Unique
25	PpolyN1a01e01.t7	EL564691	EL564691, EL577683	642	2	1	1		0	ALL	Eukaryote	sp|Q8SSC4|RPB1_ENCCU	2..352	2	1599	1475..1592		DNA-directed RNA polymerase II largest subunit (EC 2.7.7.6) (RNA polymerase II subunit 1).	292	1.10E-023	0.54	O94231_KLULA	2..337	2	414	295..409		(O94231) RNA polymerase II largest subunit (Fragment)	294	2.50E-024	0.54	BC4V2_0_4684839_4692689	17..301	2	2563	1846..1935		[CDS] (gene="BC4V2_0_01844") , translation	211	4.80E-016	0.5	gi|76635638|ref|XP_881274.1|	2..301	2	1918	1654..1751		PREDICTED: similar to DNA-directed RNA polymerase II largest subunit (RPB1) isoform 4 [Bos taurus]	292
26	PpolyN1a09f04.t7	EL564386	EL564386, EL565462, EL579408	455	3	1	2		0	Non-Plant	Non-Plant	sp|Q78JT3|3HAO_MOUSE	150..455	-1	286	62..156		3-hydroxyanthranilate 3,4-dioxygenase (EC 1.13.11.6) (3-HAO) (3- hydroxyanthranilic acid dioxygenase) (3-hydroxyanthranilate oxygenase).	201	1.30E-015	0.42	Q54S02_DICDI	111..455	-1	182	65..177		(Q54S02) 3-hydroxyanthranilate 3,4-dioxygenase	290	6.50E-024	0.44	JC3V2_0_6227176_6227844	111..455	-1	182	65..177		[CDS] (gene="JC3V2_0_02486") , translation	290	3.00E-026	0.44	gi|115495835|ref|NP_001068926.1|	150..455	-1	286	62..156		hypothetical protein LOC510602 [Bos taurus]	203
27	PpolyN1a15f10.t7	EL566042	EL566042	324	1	1	0		0	Eukaryote	Eukaryote	sp|P28769|TCPA_ARATH	3..158	3	545	492..543		T-complex protein 1 subunit alpha (TCP-1-alpha) (CCT-alpha).	173	1.10E-011	0.67	Q8WSY7_PHYPO	3..170	3	546	491..546		(Q8WSY7) CCT chaperonin alpha subunit	237	1.80E-017	0.88	JC1V2_0_4880372_4882307	3..158	3	548	489..540		[CDS] (gene="JC1V2_0_01945") , translation	180	1.20E-013	0.67	gi|84000143|ref|NP_001033175.1|	3..152	3	556	489..538		hypothetical protein LOC512043 [Bos taurus]	147
28	PpolyN1a14d09.t7	EL565921	EL565921, EL578834	797	2	2	0		0	Unique	Unique
29	PpolyN1a03d08.m13r	EL564875	EL564875, EL578261	724	2	2	0		0	Unique	Unique
30	PpolyN0a13d11.t7	EL564594	EL564594, EL565415	935	2	1	1		154	Eukaryote	Unique											Q54N73_DICDI	459..692	3	691	425..506		(Q54N73) Putative transmembrane protein	135	0	0.39	BC4V2_0_3267373_3269525	459..692	3	691	425..506		[CDS] (gene="BC4V2_0_01270") , translation	135	6.30E-007	0.39
31	PpolyNOa11.rm13d04.s1	EL564399	EL564399, EL565473, EL577861, EL579416	458	4	1	3	N0 overrepresented	0	Non-Plant	Non-Plant	sp|Q92608|DOCK2_HUMAN	6..401	3	1830	1483..1614		Dedicator of cytokinesis protein 2.	189	1.20E-012	0.27	Q54PB7_DICDI	3..404	3	1924	1791..1924		(Q54PB7) Hypothetical protein	275	1.20E-020	0.43	BC4V2_0_2301901_2307675	3..404	3	1924	1791..1924		[CDS] (gene="BC4V2_0_00877") , translation	275	5.40E-023	0.43	gi|73954056|ref|XP_546246.2|	6..401	3	1849	1492..1623		PREDICTED: similar to dedicator of cytokinesis 2 [Canis familiaris]	196
32	PpolyN1a02h01.t7	EL564820	EL564820, EL577945	268	2	1	1		0	Unique	Unique
33	PpolyN1a13g02.t7	EL565854	EL565854, EL566045	641	2	2	0		0	Eukaryote	Spurious/Phylogenetically dubious	sp|P53214|YG1F_YEAST	12..563	-1	551	107..295		Hypothetical 57.5 kDa protein in VMA7-RPS25A intergenic region.	116	7.90E-005	0.28	Q28XT6_DROPS	40..540	1	764	342..514		(Q28XT6) GA10665-PA (Fragment)	160	6.40E-009	0.31	JC2V2_0_807316_808547	12..314	-1	374	60..160		[CDS] (gene="JC2V2_0_00333") , translation	109	4.60E-005	0.38	gi|24308005|ref|NP_055953.1|	94..540	1	585	185..324		Paf1/RNA polymerase II complex component [Homo sapiens]	143
34	PpolyNOa13.rm13d06.s1	EL564589	EL564589, EL565567, EL579535	646	3	1	2		2	Eukaryote	Eukaryote	sp|P34715|EF1G_TRYCR	49..585	1	411	237..411		Elongation factor 1-gamma (EF-1-gamma) (eEF-1B gamma).	369	2.10E-033	0.42	Q54RQ9_DICDI	22..585	1	1020	829..1020		(Q54RQ9) Hypothetical protein	411	1.40E-035	0.44	BC4V2_0_86997_90944	22..585	1	1020	829..1020		[CDS] (gene="BC4V2_0_00037") , translation	411	6.20E-038	0.44	gi|73983438|ref|XP_867732.1|	16..585	1	317	125..317		PREDICTED: similar to Elongation factor 1-gamma (EF-1-gamma) (eEF-1B gamma) isoform 17 [Canis familiaris]	346
35	PpolyN1a12b08.t7	EL565704	EL565704, EL578721	356	2	2	0		0	Non-Plant	Unique											Q23LR2_TETTH	62..331	2	215	98..187		(Q23LR2) Hypothetical protein	112	8.60E-005	0.32	BEC6V2_0_1455130_1461065	86..331	2	1737	941..1022		[CDS] (gene="BEC6V2_0_00561") , translation	103	8.90E-005	0.32	gi|109107953|ref|XP_001084104.1|	65..331	2	233	85..168		PREDICTED: hypothetical protein [Macaca mulatta]	108
36	PpolyNOa12.rm13c05.s1	EL564330	EL564330, EL564482, EL577571, EL579471	653	4	0	4	N0 overrepresented	0	Unique	Unique
37	PpolyN1a12c03.t7	EL565711	EL565711, EL578723	984	2	2	0		0	ALL	ALL	sp|Q9H845|ACAD9_HUMAN	1..894	1	621	136..432		Acyl-CoA dehydrogenase family member 9, mitochondrial precursor (EC 1.3.99.-) (ACAD-9).	333	6.90E-029	0.32	Q96VP9_GLOIN	1..933	1	520	204..514		(Q96VP9) Probable acyl-CoA dehydrogenase	1099	1.20E-109	0.68	JC3V2_0_2566636_2568069	52..891	1	415	131..401		[CDS] (gene="JC3V2_0_01002") , translation	297	5.40E-027	0.3	gi|21361497|ref|NP_054768.2|	1..894	1	621	136..432		acyl-Coenzyme A dehydrogenase family, member 9 [Homo sapiens]	333
38	PpolyN1a15f04.t7	EL566036	EL566036	414	1	1	0		0	Unique	Unique
39	PpolyN1a15d07.m13r	EL566015	EL566015, EL578875	691	2	2	0		0	Unique	Unique
40	PpolyN1a11c04.m13r	EL565616	EL565616, EL578668	534	2	2	0		0	Unique	Unique
41	PpolyN1a15h06.t7	EL566062	EL566062, EL577551	668	2	1	1		0	ALL	Spurious/Phylogenetically dubious	sp|P13816|GARP_PLAFF	222..569	3	678	572..677		Glutamic acid-rich protein precursor.	143	2.70E-008	0.29	Q2BFM4_9BACI	225..599	3	700	564..688		(Q2BFM4) Hypothetical protein	220	2.00E-015	0.39	JC3V2_0_4164684_4166181	12..572	3	449	147..328		[CDS] (gene="JC3V2_0_01682") , translation	209	5.60E-017	0.3	gi|94367273|ref|XP_001004629.1|	225..605	3	222	25..144		PREDICTED: hypothetical protein [Mus musculus]	227
42	PpolyN1a01d09.t7	EL564235	EL564235, EL564687	554	2	1	1		5	Unique	Unique
43	PpolyN0a11e12.t7	EL564043	EL564043, EL564377, EL564418, EL579188, EL579401	1588	5	0	5	N0 overrepresented	244	ALL	Eukaryote	sp|P02576|ACTA_PHYPO	138..1190	3	375	25..375		Actin, plasmodial isoform.	1674	1.10E-182	0.94	Q54H30_DICDI	138..1190	3	376	26..376		(Q54H30) Actin	1666	6.10E-181	0.94	BC5V2_0_2142102_2143232	138..1190	3	376	26..376		[CDS] (gene="BC5V2_0_00865") , translation	1666	2.80E-183	0.94	gi|109119052|ref|XP_001110892.1|	138..1190	3	375	25..375		PREDICTED: similar to Actin, cytoplasmic 2 (Gamma-actin) isoform 4 [Macaca mulatta]	1626
44	PpolyN1a02d08.t7	EL564780	EL564780	469	1	1	0		0	Unique	Unique
45	PpolyN1a11f11.t7	EL565659	EL565659, EL565731	520	2	2	0		0	Unique	Unique
46	PpolyN1a13c07.m13r	EL565811	EL565811, EL578778	536	2	2	0		0	Unique	Unique
47	PpolyN1a12h10.t7	EL565778	EL565778, EL577517	607	2	1	1		0	ALL	ALL	sp|P49756|RBM25_HUMAN	3..461	3	784	242..377		Probable RNA-binding protein 25 (RNA-binding motif protein 25) (RNA- binding region-containing protein 7) (Protein S164).	347	4.20E-030	0.51	Q8I5S6_PLAF7	18..530	3	1377	1078..1260		(Q8I5S6) Eukaryotic translation initiation factor 3 subunit 10, putative	409	3.90E-035	0.52	BC5V2_0_874765_879193	15..506	3	1447	517..684		[CDS] (gene="BC5V2_0_00369") , translation	395	6.00E-036	0.5	gi|73963519|ref|XP_867717.1|	3..461	3	708	301..436		PREDICTED: similar to RNA binding motif protein 25 isoform 9 [Canis familiaris]	347
48	PpolyN0a12c07.t7	EL564484	EL564484, EL565079	526	2	1	1		0	ALL	ALL	sp|Q5GSE1|DNAK_WOLTR	1..438	1	635	484..630		Chaperone protein dnaK (Heat shock protein 70) (Heat shock 70 kDa protein) (HSP70).	243	4.20E-019	0.34	Q5XJ12_BRARE	1..405	1	682	543..681		(Q5XJ12) Heat shock protein 9B	249	1.50E-018	0.37											gi|73970916|ref|XP_863828.1|	1..399	1	678	539..672		PREDICTED: similar to Stress-70 protein, mitochondrial precursor (75 kDa glucose regulated protein) (GRP 75) (Peptide-binding protein 74) (PBP74) (Mortalin) (MOT) isoform 20 [Canis familiaris]	242
49	PpolyN1a13g03.t7	EL564827	EL564827, EL565855	687	2	2	0		0	Eukaryote	Eukaryote	sp|P07799|TOP1_SCHPO	1..375	1	814	338..462		DNA topoisomerase 1 (EC 5.99.1.2) (DNA topoisomerase I).	270	8.70E-022	0.44	Q94705_PHYPO	1..354	1	1015	552..669		(Q94705) DNA topoisomerase I	422	2.10E-047	0.72	BC4V2_0_419546_422455	1..375	1	893	452..577		[CDS] (gene="BC4V2_0_00172") , translation	261	5.70E-022	0.43
50	PpolyN1a02g01.t7	EL564808	EL564808, EL564859, EL578246	1279	3	3	0		0	Unique	Unique
51	PpolyN1a13b03.t7	EL564493	EL564493, EL565795, EL579479	547	3	1	2		105	Amoebozoa/Protozoa	Unique	sp|P79058|YF9G_SCHPO	182..346	-1	139	19..77		Hypothetical protein C10F6.16 in chromosome I.	98	0	0.39	Q86JX2_DICDI	173..310	-1	58	8..53		(Q86JX2) Hypothetical protein	148	7.20E-009	0.61	JC2V2_0_3473852_3474294	173..310	-1	58	8..53		[CDS] (gene="JC2V2_0_01384") , translation	148	3.30E-011	0.61
52	PpolyN0a03d07.t7	EL564022	EL564022, EL564886, EL579172	1060	3	1	2		0	Eukaryote	Eukaryote	sp|P54641|VA0D_DICDI	54..860	3	356	86..354		Vacuolar ATP synthase subunit d (EC 3.6.3.14) (V-ATPase d subunit) (Vacuolar proton pump d subunit) (V-ATPase 41 kDa accessory protein) (DVA41).	979	4.80E-098	0.71	Q86AH9_DICDI	54..860	3	356	86..354		(Q86AH9) Similar to Dictyostelium discoideum (Slime mold). Vacuolar ATP synthase subunit d (EC 3.6.1.34) (V-ATPase d subunit) (Vacuolar proton pump d subunit) (V-ATPase 41 kDa accessory protein) (DVA41)	986	1.20E-097	0.71	JC2V2_0_2766486_2767958	54..860	3	356	86..354		[CDS] (gene="JC2V2_0_01113") , translation	986	5.30E-100	0.71	gi|19913432|ref|NP_004682.2|	60..860	3	351	82..349		ATPase, H+ transporting, lysosomal, V0 subunit d1 [Homo sapiens]	788
53	PpolyN1a12b11.t7	EL564792	EL564792, EL565707	936	2	2	0		0	Unique	Unique
54	PpolyN0a12e08.t7	EL564507	EL564507, EL565785	566	2	1	1		0	ALL	Non-Plant	sp|Q5T200|ZC313_HUMAN	4..360	1	1668	396..511		Zinc finger CCCH-type domain-containing protein 13.	123	1.10E-005	0.32	Q247H5_TETTH	4..363	1	1627	1450..1582		(Q247H5) Hypothetical protein	170	1.40E-009	0.33	JC3V2_0_4803858_4806792	4..345	1	944	174..287		[CDS] (gene="JC3V2_0_01925") , translation	156	1.00E-010	0.38	gi|116008442|ref|NP_055885.3|	4..360	1	1564	396..511		zinc finger CCCH-type containing 13 [Homo sapiens]	123
55	PpolyNOa14e07.t7	EL577896	EL577896, EL577984	512	2	0	2	N0 overrepresented	0	Unique	Unique
56	PpolyN0a03e07.t7	EL564034	EL564034, EL564713, EL579183	906	3	1	2		2	Unique	Unique
57	PpolyN1a15b11.t7	EL565210	EL565210, EL565995, EL578502	524	3	3	0		0	Unique	Unique
58	PpolyN1a13f01.t7	EL565788	EL565788, EL565841	786	2	2	0		0	Vertebrate/Protozoa	Unique											Q566I8_MOUSE	179..694	2	415	87..261		(Q566I8) Tgtp protein	132	0	0.24											gi|67846046|ref|NP_001020055.1|	197..628	2	417	105..251		hypothetical protein LOC307415 [Rattus norvegicus]	117
59	Ppolya15c04.t7	EL564814	EL564814, EL578053	951	2	1	1		0	Eukaryote	Eukaryote	sp|Q9H269|VPS16_HUMAN	2..817	2	839	551..822		Vacuolar protein sorting 16 (hVPS16).	453	1.80E-041	0.38	Q55C58_DICDI	5..859	2	855	565..855		(Q55C58) Hypothetical protein	530	9.90E-049	0.38	JC1V2_0_4418866_4421727	5..859	2	855	565..855		[CDS] (gene="JC1V2_0_01763") , translation	530	4.50E-051	0.38	gi|62751411|ref|NP_001015522.1|	2..769	2	839	551..805		vacuolar protein sorting 16 [Bos taurus]	455
60	PpolyNOa12.rm13h05.s1	EL564540	EL564540, EL577825, EL579507	422	3	0	3	N0 overrepresented	0	Non-vertebrate	Amoebozoa/Protozoa	sp|P00722|BGAL_ECOLI	13..171	-3	1023	6..58		Beta-galactosidase (EC 3.2.1.23) (Lactase).	243	9.80E-019	0.89	Q8GEG0_ERWAM	13..192	-3	123	62..119		(Q8GEG0) Hypothetical protein	251	8.90E-020	0.83	BC4V2_0_1389196_1390621	298..516	1	369	286..358		[CDS] (gene="BC4V2_0_00534") , translation	230	1.20E-019	0.59
61	PpolyN0a12g02.t7	EL564525	EL564525, EL565950	553	2	1	1		0	ALL	ALL	sp|Q962R1|RS18_SPOFR	1..453	1	152	2..152		40S ribosomal protein S18.	605	2.00E-058	0.77	Q4PM79_IXOSC	1..453	1	153	2..152		(Q4PM79) Ribosomal protein S18 (Fragment)	623	3.40E-059	0.76	JC2V2_0_6869600_6870379	1..453	1	154	4..154		[CDS] (gene="JC2V2_0_02692") , translation	550	8.30E-054	0.64	gi|11968182|ref|NP_072045.1|	1..453	1	152	2..152		ribosomal protein S18 [Homo sapiens]	577
62	PpolyN0a12f12.t7	EL564523	EL564523, EL577651, EL579499	448	3	0	3	N0 overrepresented	0	Eukaryote	Eukaryote	sp|Q9D0F6|RFC5_MOUSE	56..448	-1	339	203..333		Replication factor C subunit 5 (Replication factor C 36 kDa subunit) (RF-C 36 kDa subunit) (RFC36) (Activator 1 36 kDa subunit) (A1 36 kDa subunit).	291	3.80E-025	0.44	Q4RTX1_TETNG	41..448	-1	335	198..333		(Q4RTX1) Chromosome 12 SCAF14996, whole genome shotgun sequence. (Fragment)	310	4.90E-026	0.47	JC3V2_0_5547931_5549252	50..448	-1	347	209..343		[CDS] (gene="JC3V2_0_02204") , translation	266	1.00E-023	0.43	gi|109496047|ref|XP_222214.4|	56..448	-1	442	306..436		PREDICTED: similar to Activator 1 36 kDa subunit (Replication factor C 36 kDa subunit) (A1 36 kDa subunit) (RF-C 36 kDa subunit) (RFC36) (Replication factor C subunit 5) [Rattus norvegicus]	295
63	PpolyN1a02g03.t7	EL564810	EL564810, EL565856	411	2	2	0		0	Unique	Unique
64	PpolyNOa01g12.t7	EL564521	EL564521, EL577564, EL579497	1244	3	0	3	N0 overrepresented	0	Unique	Unique
65	PpolyN0a04d07.t7	EL564116	EL564116, EL565023, EL579234	928	3	1	2		0	ALL	ALL	sp|Q39471|IDI2_CLABR	3..644	3	286	45..264		Isopentenyl-diphosphate delta-isomerase II (EC 5.3.3.2) (IPP isomerase II) (Isopentenyl pyrophosphate isomerase II).	497	5.70E-047	0.5	Q8NJL9_ASPFU	39..620	3	234	9..205		(Q8NJL9) Isopentenyl-diphosphate delta-isomerase	543	1.00E-050	0.55	BC5V2_0_3535286_3536254	42..665	3	292	65..279		[CDS] (gene="BC5V2_0_01401") , translation	470	2.50E-045	0.46	gi|115497050|ref|NP_001069127.1|	30..620	3	287	64..260		hypothetical protein LOC514293 [Bos taurus]	489
66	PpolyN1a08h09.t7	EL564839	EL564839, EL565397, EL578232	485	3	3	0		0	Plant	Unique	sp|Q9HGI8|ERF2_KLULA	74..268	2	700	23..93		Eukaryotic peptide chain release factor GTP-binding subunit (ERF2) (Translation release factor 3) (Polypeptide release factor 3) (ERF3) (ERF-3).	105	0	0.4	Q570F9_ARATH	113..436	2	132	18..122		(Q570F9) Hypothetical protein At3g14595	115	2.30E-005	0.32
67	PpolyN1a15f05.t7	EL565877	EL565877, EL566037	534	2	2	0		0	Non-vertebrate	Amoebozoa/Protozoa											Q54CK2_DICDI	2..223	2	494	72..148		(Q54CK2) Hypothetical protein	167	5.70E-010	0.4	BEC6V2_0_2188657_2190275	2..223	2	494	72..148		[CDS] (gene="BEC6V2_0_00908") , translation	167	2.60E-012	0.4
68	PpolyNOa04a08.m13r	EL564077	EL564077, EL565279, EL579207	778	3	1	2		0	Unique	Unique
69	PpolyN0a04b05.t7	EL564090	EL564090, EL564238, EL579316	538	3	0	3	N0 overrepresented	0	Spurious/Phylogenetically dubious	Unique
70	PpolyN1a06b12.t7	EL564438	EL564438, EL565141	464	2	1	1		0	Unique	Unique
71	PpolyNOa09c08.t7	EL565454	EL565454, EL577868	503	2	1	1		0	Unique	Unique
72	PpolyN1a08f12.t7	EL564428	EL564428, EL565377, EL579437	764	3	1	2		0	Eukaryote	Vertebrate/Protozoa	sp|O08836|IGBP1_RAT	3..680	3	340	100..335		Immunoglobulin-binding protein 1 (CD79a-binding protein 1) (Alpha4 phosphoprotein).	164	3.90E-011	0.26	Q54WI1_DICDI	3..689	3	378	137..377		(Q54WI1) Hypothetical protein	301	4.50E-025	0.35	JC3V2_0_2329599_2330883	3..689	3	378	137..377		[CDS] (gene="JC3V2_0_00910") , translation	301	2.00E-027	0.35	gi|13928860|ref|NP_113812.1|	3..680	3	340	100..335		immunoglobulin binding protein 1 [Rattus norvegicus]	164
73	PpolyN0a04c01.t7	EL564098	EL564098, EL564542, EL579508	1060	3	0	3	N0 overrepresented	0	Unique	Unique
74	PpolyN1a15a09.t7	EL565248	EL565248, EL565981	501	2	2	0		0	Unique	Unique
75	PpolyN0a04c03.t7	EL564100	EL564100, EL565296	573	2	1	1		0	Unique	Unique
76	PpolyN0a11f03.t7	EL564421	EL564421, EL577811	722	2	0	2	N0 overrepresented	0	ALL	ALL	sp|Q9CWZ3|RBM8A_MOUSE	25..447	1	174	33..164		RNA-binding protein 8A (RNA-binding motif protein 8A) (Ribonucleoprotein RBM8A).	319	4.20E-028	0.48	Q54ME8_DICDI	34..405	1	187	25..151		(Q54ME8) Hypothetical protein	324	1.60E-027	0.52	BC4V2_0_3941652_3942215	34..405	1	187	25..151		[CDS] (gene="BC4V2_0_01543") , translation	324	7.50E-030	0.52	gi|4826972|ref|NP_005096.1|	25..447	1	174	33..164		RNA binding motif protein 8A [Homo sapiens]	319
77	PpolyNOa11.rm13f01.s1	EL564419	EL564419, EL577695, EL579421, EL579430	799	4	0	4	N0 overrepresented	0	Eukaryote	Eukaryote	sp|Q9M0V3|DDB1A_ARATH	61..756	1	1088	858..1088		DNA damage binding protein 1a (UV-damaged DNA-binding protein 1a) (DDB1a).	743	1.20E-072	0.61	Q6L4S0_ORYSA	61..756	1	1090	860..1090		(Q6L4S0) Putative DNA damage binding protein 1	744	1.20E-071	0.61	BC4V2_0_3956850_3960619	61..753	1	1181	952..1180		[CDS] (gene="BC4V2_0_01553") , translation	519	2.30E-049	0.44	gi|109105941|ref|XP_001082958.1|	40..756	1	1197	892..1133		PREDICTED: damage-specific DNA binding protein 1 [Macaca mulatta]	557
78	PpolyN0a04c12.t7	EL564109	EL564109, EL577548	1366	2	0	2	N0 overrepresented	0	Non-Plant	Non-Plant	sp|Q8TFG9|YL61_SCHPO	13..639	1	943	163..375		Hypothetical serine/threonine-rich protein PB15E9.01c precursor.	182	4.40E-010	0.3	Q55AM7_DICDI	1..672	1	374	79..302		(Q55AM7) Hypothetical protein	190	1.30E-010	0.27	JC2V2_0_807316_808547	1..672	1	374	144..367		[CDS] (gene="JC2V2_0_00333") , translation	190	5.90E-013	0.27	gi|109502314|ref|XP_001073912.1|	1..636	1	526	290..501		PREDICTED: hypothetical protein [Rattus norvegicus]	205
79	PpolyN1a03b11.t7	EL564854	EL564854, EL565351, EL578243	1128	3	3	0		0	ALL	ALL	sp|P13234|KCC4_RAT	7..882	1	474	102..401		Calcium/calmodulin-dependent protein kinase type IV (EC 2.7.11.17) (CAM kinase-GR) (CaMK IV) (Calspermin).	447	1.10E-041	0.37	Q8WSQ3_PHYPO	7..879	1	376	77..367		(Q8WSQ3) Myosin light chain kinase	1289	9.00E-130	0.89	BC5V2_0_2396448_2398609	7..852	1	671	79..360		[CDS] (gene="BC5V2_0_00959") , translation	411	1.50E-038	0.33	gi|77404384|ref|NP_036859.2|	7..882	1	474	102..401		calcium/calmodulin-dependent protein kinase IV [Rattus norvegicus]	447
80	PpolyNOa08d12.t7	EL564115	EL564115, EL577790, EL579233	812	3	0	3	N0 overrepresented	0	Unique	Unique
81	PpolyN1a06f07.m13r	EL564046	EL564046, EL565183, EL578483, EL579189	697	4	2	2		0	Spurious/Phylogenetically dubious	Unique
82	PpolyN1d114d08.t7	EL564047	EL564047, EL564615, EL568363, EL572921, EL579548	1356	5	2	3		0	Plant	Unique											Q9FJ73_ARATH	500..1024	2	343	126..305		(Q9FJ73) Wax synthase-like protein	145	1.30E-005	0.27
83	PpolyN0a03f10.t7	EL564049	EL564049, EL578062, EL579190	1199	3	0	3	N0 overrepresented	0	ALL	ALL	sp|Q8CGF7|TCRG1_MOUSE	331..783	1	1100	161..310		Transcription elongation regulator 1 (TATA box-binding protein- associated factor 2S) (Transcription factor CA150) (p144) (Formin- binding protein 28) (FBP 28).	284	4.50E-023	0.46	Q8T5C8_PLAVI	1..939	1	1866	1099..1410		(Q8T5C8) Erythrocyte binding protein 1	388	1.10E-032	0.34	JC1V2_0_2739820_2742853	16..885	1	963	436..727		[CDS] (gene="JC1V2_0_01097") , translation	261	3.80E-021	0.31	gi|87196334|ref|NP_001034563.1|	331..783	1	1100	161..310		transcription elongation regulator 1 (CA150) [Mus musculus]	284
84	PpolyN0a03g01.t7	EL564051	EL564051	331	1	0	1		0	Unique	Unique
85	PpolyN1a13f04.t7	EL565844	EL565844, EL577875	405	2	1	1		0	ALL	Non-Plant	sp|Q8STA9|Y5G8_ENCCU	28..267	1	612	303..382		Hypothetical protein ECU05_1680/ECU11_0050.	153	1.90E-009	0.41	Q7M4A3_LOLPE	62..277	2	118	25..101		(Q7M4A3) Spermatid-specific protein T2 precursor	169	4.30E-011	0.53	JC1V2_0_1444201_1446242	43..270	1	638	550..631		[CDS] (gene="JC1V2_0_00584") , translation	155	7.60E-011	0.48	gi|109466126|ref|XP_001056056.1|	74..250	2	82	18..77		PREDICTED: hypothetical protein [Rattus norvegicus]	182
86	PpolyN1a07a12.t7	EL565221	EL565221, EL565222	565	2	2	0		0	ALL	ALL	sp|Q9Y3B8|ORN_HUMAN	4..396	1	237	87..216		Oligoribonuclease, mitochondrial precursor (EC 3.1.-.-) (Small fragment nuclease) (RNA exonuclease 2 homolog).	324	1.20E-028	0.49	Q7PD30_ANOGA	4..384	1	183	53..178		(Q7PD30) ENSANGP00000002089 (ENSANGP00000010833) (Fragment)	340	3.30E-029	0.5	JC2V2_0_3325696_3326784	1..396	1	190	62..190		[CDS] (gene="JC2V2_0_01323") , translation	299	3.30E-027	0.49	gi|76635225|ref|XP_591769.2|	4..396	1	237	87..216		PREDICTED: similar to Oligoribonuclease, mitochondrial precursor (Small fragment nuclease) isoform 1 [Bos taurus]	330
87	PpolyNOa09d06.t7	EL577839	EL577839, EL577877	646	2	0	2	N0 overrepresented	0	Unique	Unique
88	PpolyN0a12c02.t7	EL564479	EL564479, EL565623, EL579469	549	3	1	2		0	Eukaryote	Eukaryote	sp|Q64152|BTF3_MOUSE	4..423	1	204	59..203		Transcription factor BTF3 (RNA polymerase B transcription factor 3).	371	1.30E-033	0.54	Q84VF8_ORYSA	7..465	1	175	13..167		(Q84VF8) Putative transcription factor BTF3	398	2.40E-035	0.56	JC3V2_0_4677101_4677529	1..402	1	142	14..140		[CDS] (gene="JC3V2_0_01870") , translation	272	2.40E-024	0.46	gi|109077568|ref|XP_001100502.1|	4..423	1	162	17..161		PREDICTED: basic transcription factor 3 isoform 3 [Macaca mulatta]	371
89	PpolyN1a02h10.t7	EL564829	EL564829, EL565339, EL577542	1257	3	2	1		0	Non-Plant	Unique	sp|Q6CWE8|FKBP3_KLULA	525..1079	3	418	78..250		FK506-binding protein 3 (EC 5.2.1.8) (Peptidyl-prolyl cis-trans isomerase) (PPIase) (Rotamase).	121	0	0.26											BC5V2_0_3122541_3126800	546..1079	3	1419	530..712		[CDS] (gene="BC5V2_0_01244") , translation	114	0	0.27	gi|109066788|ref|XP_001097170.1|	546..659	3	154	96..133		PREDICTED: hypothetical protein [Macaca mulatta]	108
90	PpolyN1a02h12.t7	EL564831	EL564831, EL577732	560	2	1	1		0	Unique	Unique
91	PpolyN0a11e04.t7	EL564064	EL564064, EL564410, EL579423	399	3	0	3	N0 overrepresented	0	Vertebrate/Protozoa	Unique
92	PpolyN1a09h08.t7	EL565481	EL565481, EL565490	731	2	2	0		0	Unique	Unique
93	PpolyNOa12.rm13b02.s1	EL564467	EL564467, EL566056, EL579459	723	3	1	2		0	Eukaryote	Eukaryote	sp|Q84TF5|RHA4A_ARATH	432..566	3	174	105..150		RING-H2 zinc finger protein RHA4a.	152	2.10E-010	0.54	Q55BE4_DICDI	354..593	3	161	39..119		(Q55BE4) Hypothetical protein	246	3.00E-019	0.51	JC2V2_0_129936_130521	354..593	3	161	39..119		[CDS] (gene="JC2V2_0_00066") , translation	246	1.40E-021	0.51	gi|73980366|ref|XP_865433.1|	354..662	3	166	65..165		PREDICTED: similar to CG7694-PA isoform 3 [Canis familiaris]	179
94	PpolyNOa09e08.t7	EL565867	EL565867, EL577891	1054	2	1	1		0	ALL	ALL	sp|Q4R4J7|NUCL_MACFA	55..735	1	710	466..690		Nucleolin.	268	2.80E-026	0.33	Q55ZP9_CRYNE	4..711	1	444	160..417		(Q55ZP9) Hypothetical protein	280	1.40E-022	0.35	JC2V2_0_6085833_6086933	19..735	1	299	47..291		[CDS] (gene="JC2V2_0_02416") , translation	236	1.60E-020	0.32	gi|76682888|ref|XP_879029.1|	55..735	1	693	453..673		PREDICTED: similar to nucleolin-related protein isoform 5 [Bos taurus]	286
95	PpolyN0a12a06.t7	EL564459	EL564459, EL578711	710	2	1	1		0	Unique	Unique
96	PpolyN0a04c06.t7	EL564103	EL564103	866	1	0	1		0	Unique	Unique
97	PpolyN1a01h02.t7	EL564727	EL564727, EL564728	823	2	2	0		0	ALL	ALL	sp|O15084|ANR28_HUMAN	2..607	2	1086	177..378		Ankyrin repeat domain-containing protein 28.	314	2.80E-026	0.36	Q49S18_WOLPI	2..598	2	393	149..347		(Q49S18) Ankyrin domain protein (Fragment)	363	1.20E-031	0.43	BC5V2_0_319477_322437	2..604	2	986	339..536		[CDS] (gene="BC5V2_0_00139") , translation	312	2.40E-027	0.35	gi|76656008|ref|XP_581734.2|	2..601	2	1582	514..712		PREDICTED: similar to Ankyrin-1 (Erythrocyte ankyrin), partial [Bos taurus]	325
98	PpolyNOa02g07.m13r	EL563926	EL563926, EL564106, EL579101	844	3	0	3	N0 overrepresented	0	ALL	ALL	sp|Q8YTC2|Y2800_ANASP	81..602	3	1258	700..880		Hypothetical WD-repeat protein alr2800.	251	1.80E-019	0.32	Q4I1F3_GIBZE	9..602	3	1418	1057..1258		(Q4I1F3) Hypothetical protein	340	9.40E-028	0.37	JC1V2_0_2779998_2782769	48..602	3	923	654..842		[CDS] (gene="JC1V2_0_01112") , translation	246	2.40E-020	0.32	gi|21312318|ref|NP_081389.1|	3..644	3	328	32..250		WD repeat domain 5B [Mus musculus]	269
99	PpolyN1a14f09.t7	EL564729	EL564729, EL565945	978	2	2	0		0	Spurious/Phylogenetically dubious	Unique	sp|Q9SHU5|ARF4_ARATH	687..968	3	204	11..103		Probable ADP-ribosylation factor At2g15310.	140	1.50E-007	0.34	Q5VLR7_LEIDO	651..968	3	182	3..104		(Q5VLR7) ADP ribosylation factor 1	135	5.10E-007	0.3											gi|6680724|ref|NP_031507.1|	678..968	3	175	5..100		ADP-ribosylation factor 6 [Mus musculus]	117
100	PpolyN1a10g12.t7	EL565095	EL565095, EL565576, EL578421	336	3	3	0		0	Unique	Unique
101	PpolyNOa06f01.t7	EL565674	EL565674, EL577619	297	2	1	1		0	Unique	Unique
102	PpolyN1a02f02.t7	EL564734	EL564734, EL564797	1033	2	2	0		0	Unique	Unique
103	PpolyNOa06d05.t7	EL564646	EL564646, EL577599	655	2	1	1		0	Non-Plant	Non-Plant	sp|Q9QXS6|DREB_MOUSE	155..541	2	705	2..128		Drebrin (Developmentally-regulated brain protein).	155	1.50E-009	0.3	Q1ZXJ8_DICDI	11..586	2	522	331..521		(Q1ZXJ8) Putative actin binding protein	376	5.00E-033	0.42	JC2V2_0_8165126_8166783	11..586	2	526	335..525		[CDS] (gene="JC2V2_0_03244") , translation	376	2.30E-035	0.42	gi|109079947|ref|XP_001091175.1|	155..541	2	695	3..129		PREDICTED: drebrin 1 isoform 1 [Macaca mulatta]	155
104	PpolyNOa02i01.m13r	EL563935	EL563935, EL564038, EL579108	740	3	0	3	N0 overrepresented	0	Unique	Unique
105	PpolyN1d21e05.t7	EL564735	EL564735, EL564754, EL570590	1489	3	3	0		0	Eukaryote	Eukaryote	sp|Q13200|PSD2_HUMAN	757..1416	1	908	683..904		26S proteasome non-ATPase regulatory subunit 2 (26S proteasome regulatory subunit RPN1) (26S proteasome regulatory subunit S2) (26S proteasome subunit p97) (Tumor necrosis factor type 1 receptor- associated protein 2) (55.11 protein).	688	3.30E-067	0.61	Q6Z2Z3_ORYSA	757..1428	1	898	672..897		(Q6Z2Z3) Putative 26S proteasome regulatory subunit S2	732	1.40E-125	0.64	BEC6V2_0_3267990_3270874	766..1416	1	893	663..878		[CDS] (gene="BEC6V2_0_01295") , translation	720	1.30E-135	0.65	gi|114590786|ref|XP_001147451.1|	757..1416	1	912	687..908		PREDICTED: proteasome 26S non-ATPase subunit 2 isoform 2 [Pan troglodytes]	688
106	PpolyN1a02a05.t7	EL564742	EL564742, EL565243	582	2	2	0		0	Spurious/Phylogenetically dubious	Unique											Q08109_YEAST	212..385	2	551	348..401		(Q08109) HRD1 protein	120	7.80E-005	0.38											gi|76669953|ref|XP_872008.1|	305..388	2	74	38..65		PREDICTED: similar to ring finger protein 165, partial [Bos taurus]	94
107	PpolyN0a02e04.t7	EL563938	EL563938, EL564528, EL579110	680	3	0	3	N0 overrepresented	0	ALL	Non-Plant	sp|P18175|INVO_PIG	21..485	3	347	74..235		Involucrin.	139	3.50E-007	0.26	Q61ZD6_CAEBR	29..361	-1	157	3..115		(Q61ZD6) Hypothetical protein CBG03153	195	7.60E-014	0.35	JC3V2_0_2510573_2512081	30..515	3	502	237..392		[CDS] (gene="JC3V2_0_00979") , translation	153	8.60E-011	0.28	gi|114639073|ref|XP_001174222.1|	32..181	-1	161	71..117		PREDICTED: hypothetical protein isoform 2 [Pan troglodytes]	153
108	Ppolya15h10.t7	EL565152	EL565152, EL578118, EL578459	627	3	2	1		0	Eukaryote	Eukaryote	sp|P08645|RAS3_DROME	1..363	1	184	46..166		Ras-like protein 3 precursor (Protein roughened).	336	6.60E-030	0.53	Q2XYB1_DROER	1..363	1	171	39..159		(Q2XYB1) CG1956 (Fragment)	336	8.80E-029	0.53	BEC6V2_0_2860004_2860694	1..363	1	189	46..166		[CDS] (gene="BEC6V2_0_01151") , translation	311	1.80E-028	0.49	gi|88983788|ref|XP_933978.1|	1..363	1	184	46..167		PREDICTED: similar to RAS related protein 1b [Homo sapiens]	327
109	PpolyN1a06d05.m13r	EL565158	EL565158, EL565321, EL578465	873	3	3	0		0	ALL	ALL	sp|P40556|YIA6_YEAST	390..842	3	373	217..367		Putative mitochondrial carrier YIL006W.	255	2.50E-021	0.36	Q1T515_MEDTR	339..836	3	246	69..237		(Q1T515) HMG-I and HMG-Y, DNA-binding; Mitochondrial carrier protein	262	6.10E-021	0.36	BC5V2_0_4272485_4273667	390..836	3	329	175..322		[CDS] (gene="BC5V2_0_01680") , translation	238	9.70E-021	0.35	gi|57099337|ref|XP_540430.1|	405..818	3	318	160..304		PREDICTED: similar to Mitochondrial deoxynucleotide carrier (Solute carrier family 25, member 19) (Mitochondrial uncoupling protein 1) [Canis familiaris]	162
110	PpolyN1a01c01.t7	EL563888	EL563888, EL564667	571	2	1	1		0	Unique	Unique
111	PpolyN0a13f03.t7	EL563889	EL563889, EL564609, EL579072, EL579545	1084	4	0	4	N0 overrepresented	0	Unique	Unique
112	PpolyN1a06a03.t7	EL565120	EL565120, EL565693, EL578439	473	3	3	0		0	Eukaryote	Spurious/Phylogenetically dubious	sp|P30352|SFRS2_CHICK	1..357	1	221	16..141		Splicing factor, arginine/serine-rich 2 (Splicing factor SC35) (SC-35) (Splicing component, 35 kDa) (PR264 protein).	143	1.80E-009	0.38	Q6Z725_ORYSA	1..345	1	279	97..216		(Q6Z725) Putative arginine/serine-rich splicing factor RSp41	214	7.40E-016	0.47	BC4V2_0_1751172_1752616	223..360	1	365	113..164		[CDS] (gene="BC4V2_0_00673") , translation	126	4.10E-008	0.64	gi|109118423|ref|XP_001106051.1|	1..357	1	201	16..148		PREDICTED: similar to Splicing factor, arginine/serine-rich 2 (Splicing factor SC35) (SC-35) (Splicing component, 35 kDa) isoform 3 [Macaca mulatta]	171
113	PpolyN0a13a10.t7	EL563896	EL563896, EL564557, EL579078, EL579517	1133	4	0	4	N0 overrepresented	0	ALL	ALL											Q55G11_DICDI	2..1039	2	718	367..710		(Q55G11) Neutral/alkaline nonlysosomal ceramidase family protein	994	1.60E-098	0.54	JC1V2_0_1000572_1003442	2..1039	2	718	367..710		[CDS] (gene="JC1V2_0_00407") , translation	994	7.50E-101	0.54	gi|73995991|ref|XP_543587.2|	14..1060	2	771	418..768		PREDICTED: similar to N-acylsphingosine amidohydrolase 2 isoform 1 [Canis familiaris]	692
114	PpolyN1a11d02.t7	EL565626	EL565626, EL578675	899	2	2	0		0	Plant	Plant											Q5ZDR9_ORYSA	342..806	3	599	314..466		(Q5ZDR9) Putative UDP-Gal:betaGlcNAc beta 1,3-galactosyltransferase-I	161	1.20E-007	0.31
115	PpolyNOa02c03.m13r	EL563900	EL563900, EL565426, EL579083	756	3	1	2		0	Unique	Unique
116	PpolyN0a12c11.t7	EL563902	EL563902, EL564488, EL579084, EL579475	814	4	0	4	N0 overrepresented	0	ALL	ALL	sp|Q923W1|NC6IP_MOUSE	127..732	1	853	633..839		Putative RNA methyltransferase NCOA6IP (EC 2.1.1.-) (Nuclear receptor coactivator 6-interacting protein) (PRIP-interacting protein with methyltransferase motif) (PIPMT) (PIMT).	482	1.30E-044	0.47	Q5ZJ77_CHICK	130..744	1	889	680..889		(Q5ZJ77) Hypothetical protein	509	2.40E-046	0.48	BC5V2_0_1652762_1653896	43..765	1	345	101..345		[CDS] (gene="BC5V2_0_00661") , translation	432	2.70E-041	0.36	gi|76634370|ref|XP_588718.2|	130..744	1	852	641..850		PREDICTED: similar to PRIP-interacting protein PIPMT [Bos taurus]	498
117	PpolyNOa14h02.t7	EL565630	EL565630, EL578015	895	2	1	1		2	Non-Plant	Non-Plant	sp|Q9Y8G3|MEX67_SCHPO	39..797	3	596	342..595		mRNA export factor mex67.	227	2.00E-017	0.28	Q7QK79_ANOGA	39..797	3	523	275..521		(Q7QK79) ENSANGP00000013456 (Fragment)	217	2.50E-015	0.29											gi|76668476|ref|XP_869994.1|	39..599	3	777	546..721		PREDICTED: similar to nuclear RNA export factor 2 [Bos taurus]	153
118	PpolyN1a01e02.t7	EL563907	EL563907, EL564692, EL579088	872	3	1	2		0	Non-vertebrate	Non-vertebrate	sp|P34274|YO29_CAEEL	125..763	2	281	65..267		Hypothetical protein ZK688.9.	235	3.20E-019	0.34	Q94HA2_ORYSA	26..757	2	290	24..278		(Q94HA2) Hypothetical protein OSJNBb0048A17.5	309	6.20E-026	0.33
119	PpolyN1a15g02.t7	EL565636	EL565636, EL566046	662	2	2	0		0	ALL	ALL	sp|Q81VS9|RL4_BACAN	1..441	1	207	56..202		50S ribosomal protein L4.	324	1.20E-028	0.45	Q63H89_BACCZ	1..441	1	207	56..202		(Q63H89) Ribosomal protein L4 (50S ribosomal protein L4)	324	1.60E-027	0.45	BC4V2_0_445404_446390	19..441	1	258	111..249		[CDS] (gene="BC4V2_0_00180") , translation	299	3.30E-027	0.45	gi|22547138|ref|NP_666499.1|	1..420	1	311	119..262		mitochondrial ribosomal protein L4 isoform a [Homo sapiens]	264
120	PpolyN1a14c10.t7	EL565910	EL565910	493	1	1	0		0	Eukaryote	Eukaryote	sp|P47120|YJ40_YEAST	67..339	1	325	232..321		Hypothetical 36.2 kDa protein in HAM1-PEM2 intergenic region.	223	6.10E-018	0.51	Q556G4_DICDI	67..360	1	315	208..305		(Q556G4) Hypothetical protein	293	3.10E-024	0.61	JC2V2_0_3728533_3729561	67..360	1	315	208..305		[CDS] (gene="JC2V2_0_01491") , translation	293	1.40E-026	0.61	gi|115497846|ref|NP_001069354.1|	67..345	1	303	203..294		hypothetical protein LOC526521 [Bos taurus]	235
121	PpolyNOa14h12.t7	EL565600	EL565600, EL578025	379	2	1	1		0	Unique	Unique											O60949_PHYPO	1..285	1	104	10..104		(O60949) Haemagglutinin I	426	2.50E-038	0.88
122	PpolyN1a11d08.t7	EL565596	EL565596, EL565632	1533	2	2	0		0	Unique	Unique
123	PpolyN1a11g05.t7	EL565665	EL565665	441	1	1	0		0	Unique	Unique
124	PpolyN1a06b11.m13r	EL565140	EL565140, EL565658, EL578450	620	3	3	0		0	Unique	Unique
125	PpolyN1d104f06.t7	EL564629	EL564629, EL567385, EL578077, EL579557	1493	4	1	3	N0 overrepresented	0	ALL	ALL	sp|O60264|SMCA5_HUMAN	13..843	1	1052	487..763		SWI/SNF-related matrix-associated actin-dependent regulator of chromatin subfamily A member 5 (EC 3.6.1.-) (SWI/SNF-related matrix- associated actin-dependent regulator of chromatin A5) (Sucrose nonfermenting protein 2 homolog) (hSNF2H).	436	2.30E-039	0.38	Q66JL4_XENTR	13..843	1	1049	483..759		(Q66JL4) MGC79455 protein	447	2.00E-039	0.4	BEC6V2_0_2228782_2232809	7..474	1	1221	583..739		[CDS] (gene="BEC6V2_0_00925") , translation	423	4.70E-039	0.54	gi|76638374|ref|XP_617671.2|	13..843	1	1041	487..765		PREDICTED: similar to SWI/SNF related matrix associated actin dependent regulator of chromatin subfamily A member 5 (SWI/SNF-related matrix-associated actin-dependent regulator of chromatin A5) (Sucrose nonfermenting protein 2 homolog) (hSNF2H)... isoform 1 [Bos taurus]	440
126	PpolyNOa06a07.t7	EL563980	EL563980, EL577580	400	2	0	2	N0 overrepresented	0	Amoebozoa/Protozoa	Amoebozoa/Protozoa											Q54FU0_DICDI	3..245	3	144	64..144		(Q54FU0) Hypothetical protein	286	1.70E-023	0.65	BC5V2_0_4291638_4292170	3..245	3	144	64..144		[CDS] (gene="BC5V2_0_01689") , translation	286	8.00E-026	0.65
127	PpolyN1a09b12.t7	EL564774	EL564774, EL565424	901	2	2	0		0	Unique	Unique
128	PpolyN0a13b12.t7	EL564571	EL564571, EL577862	517	2	0	2	N0 overrepresented	0	Non-Plant	Non-Plant	sp|P10733|SEVE_DICDI	7..396	1	362	233..357		Severin.	218	4.10E-017	0.39	Q94707_PHYPO	1..408	1	371	236..371		(Q94707) Actin-binding protein fragmin P	639	6.80E-061	0.94	BC5V2_0_2645306_2646651	7..396	1	323	194..318		[CDS] (gene="BC5V2_0_01061") , translation	218	1.30E-018	0.39	gi|114612170|ref|XP_001147466.1|	7..405	1	631	126..260		PREDICTED: scinderin isoform 4 [Pan troglodytes]	157
129	PpolyNOa14b10.t7	EL577935	EL577935, EL577951	477	2	0	2	N0 overrepresented	0	Non-Plant	Non-Plant	sp|P35555|FBN1_HUMAN	150..323	3	2871	123..179		Fibrillin-1 precursor.	173	9.80E-011	0.48	Q60784_MOUSE	150..323	3	1095	98..154		(Q60784) Fibrillin-1 (Fragment)	173	4.20E-010	0.48	BC4V2_0_3417651_3420814	186..353	3	932	649..705		[CDS] (gene="BC4V2_0_01341") , translation	142	3.20E-009	0.46	gi|74000024|ref|XP_861706.1|	150..323	3	2417	123..179		PREDICTED: similar to Fibrillin-1 precursor isoform 3 [Canis familiaris]	173
130	PpolyN0a13b10.t7	EL564569	EL564569, EL564955, EL579523	810	3	1	2		0	ALL	Non-Plant	sp|Q01042|IE68_SHV21	116..544	2	407	101..241		Immediate-early protein.	131	5.70E-006	0.28	Q55SC9_CRYNE	101..574	2	855	558..708		(Q55SC9) Hypothetical protein	160	7.40E-009	0.29	BC5V2_0_3122541_3126800	20..553	2	1419	519..694		[CDS] (gene="BC5V2_0_01244") , translation	158	1.00E-010	0.27	gi|109485553|ref|XP_001077058.1|	149..574	2	366	200..334		PREDICTED: hypothetical protein [Rattus norvegicus]	175
131	PpolyNOa01c07.t7	EL577513	EL577513	747	1	0	1		0	ALL	ALL	sp|P43535|GCN20_YEAST	5..640	2	752	523..734		Protein GCN20.	474	5.10E-044	0.45	Q54MF1_DICDI	2..679	2	708	483..708		(Q54MF1) Non-transporter ABC protein	818	7.40E-080	0.7	BC4V2_0_3924563_3927307	2..679	2	717	492..717		[CDS] (gene="BC4V2_0_01540") , translation	818	3.40E-082	0.7	gi|29789050|ref|NP_038880.1|	29..604	2	709	491..682		ATP-binding cassette, sub-family F (GCN20), member 3 [Mus musculus]	478
132	PpolyN1a09g06.t7	EL564566	EL564566, EL565476	462	2	1	1		0	Unique	Unique
133	PpolyN1a05d04.t7	EL565062	EL565062, EL565560	781	2	2	0		0	Non-vertebrate	Amoebozoa/Protozoa											Q54E67_DICDI	11..436	2	425	248..391		(Q54E67) Hypothetical protein	231	3.90E-017	0.36	BEC6V2_0_708479_709993	11..436	2	425	248..391		[CDS] (gene="BEC6V2_0_00286") , translation	231	1.80E-019	0.36
134	PpolyN0a03a10.t7	EL563990	EL563990, EL564055	1145	2	0	2	N0 overrepresented	0	Spurious/Phylogenetically dubious	Unique
135	PpolyN0a03a11.t7	EL563991	EL563991, EL566067, EL579148	1419	3	1	2		0	ALL	ALL	sp|P34099|KAPC_DICDI	499..807	1	648	123..228		cAMP-dependent protein kinase catalytic subunit (EC 2.7.11.11).	148	1.50E-006	0.36	Q54LZ1_DICDI	472..957	1	969	559..722		(Q54LZ1) Hypothetical protein	216	1.10E-012	0.35	BC4V2_0_4318310_4321606	472..957	1	969	559..722		[CDS] (gene="BC4V2_0_01698") , translation	216	4.80E-015	0.35	gi|109506221|ref|XP_001073883.1|	502..957	1	324	2..153		PREDICTED: hypothetical protein [Rattus norvegicus]	188
136	Ppolya15g06.t7	EL563992	EL563992, EL578102, EL579149	518	3	0	3	N0 overrepresented	0	Unique	Unique
137	PpolyN1a08f04.t7	EL563996	EL563996, EL564152, EL564186, EL564537, EL565369, EL566057, EL577545, EL577739, EL579152, EL579256, EL579277, EL579505	1172	12	2	10	N0 overrepresented	197	Eukaryote	Spurious/Phylogenetically dubious	sp|Q12499|NOP58_YEAST	40..315	-3	511	424..511		Nucleolar protein NOP58 (Nucleolar protein NOP5).	133	2.80E-005	0.32	Q6C1L3_YARLI	19..342	-3	292	140..240		(Q6C1L3) Similar to DEHA0C12419g Debaryomyces hansenii	167	1.20E-008	0.4	BEC6V2_0_2952575_2953837	19..534	-3	390	205..370		[CDS] (gene="BEC6V2_0_01174") , translation	151	9.90E-009	0.25	gi|109470590|ref|XP_001080650.1|	40..330	-3	318	220..316		PREDICTED: hypothetical protein [Rattus norvegicus]	156
138	PpolyNOa03d11.m13r	EL563998	EL563998, EL564013, EL579154	571	3	0	3	N0 overrepresented	0	Non-Plant	Unique											Q54K36_DICDI	43..267	1	981	749..823		(Q54K36) Hypothetical protein	131	1.10E-005	0.32	BC5V2_0_487715_491363	43..267	1	981	749..823		[CDS] (gene="BC5V2_0_00210") , translation	131	4.90E-008	0.32	gi|109484988|ref|XP_001056318.1|	58..267	-2	152	18..87		PREDICTED: hypothetical protein [Rattus norvegicus]	112
139	PpolyN0a13a07.t7	EL564554	EL564554	504	1	0	1		0	Unique	Unique
140	PpolyN1a12h07.t7	EL565775	EL565775, EL565881	616	2	2	0		0	Amoebozoa/Protozoa	Amoebozoa/Protozoa	sp|Q08806|AMY2_DEBOC	12..569	3	507	312..504		Alpha-amylase 2 precursor (EC 3.2.1.1) (1,4-alpha-D-glucan glucanohydrolase 2).	269	3.50E-022	0.34	Q54TS5_DICDI	3..548	3	470	287..470		(Q54TS5) Putative alpha-amylase	551	1.40E-051	0.58	JC3V2_0_4661571_4663426	3..548	3	470	287..470		[CDS] (gene="JC3V2_0_01863") , translation	551	6.60E-054	0.58
141	PpolyNOa08d03.t7	EL577781	EL577781	371	1	0	1		0	Unique	Unique
142	PpolyN1a02a10.t7	EL564747	EL564747, EL565112, EL578433	1009	3	3	0		0	Unique	Unique
143	PpolyN0a02f06.t7	EL563951	EL563951, EL578117, EL579121	913	3	0	3	N0 overrepresented	0	Amoebozoa/Protozoa	Amoebozoa/Protozoa											Q50M58_ENTHI	4..618	1	333	71..261		(Q50M58) Hypothetical protein	187	1.40E-011	0.32
144	PpolyNOa02k13.m13r	EL563952	EL563952, EL565153, EL578460, EL579122	1054	4	2	2		0	ALL	ALL	sp|Q8WXA9|SFR12_HUMAN	4..417	1	508	186..323		Splicing factor, arginine/serine-rich 12 (Serine-arginine-rich splicing regulatory protein 86) (SRrp86) (Splicing regulatory protein 508) (SRrp508).	238	8.90E-019	0.37	Q7ZXT2_XENLA	19..549	1	660	342..519		(Q7ZXT2) B52-prov protein	257	1.90E-019	0.4	BC5V2_0_874765_879193	19..540	1	1447	276..446		[CDS] (gene="BC5V2_0_00369") , translation	249	2.20E-020	0.38	gi|109473831|ref|XP_001074123.1|	6..749	-2	280	5..250		PREDICTED: hypothetical protein [Rattus norvegicus]	341
145	PpolyN1a13d11.t7	EL565164	EL565164, EL565827, EL578469	830	3	3	0		0	Unique	Unique
146	PpolyNOa14f07.t7	EL577995	EL577995, EL577996	244	2	0	2	N0 overrepresented	0	Unique	Unique
147	PpolyN1a13f12.t7	EL565170	EL565170, EL565852	501	2	2	0		0	Unique	Unique
148	PpolyN0a13f02.t7	EL564608	EL564608, EL577689	1333	2	0	2	N0 overrepresented	0	ALL	ALL	sp|P36607|RAD5_SCHPO	606..1031	3	1133	956..1095		DNA repair protein rad5 (EC 3.6.1.-).	196	1.20E-011	0.34	Q2H765_CHAGB	630..1031	3	982	813..944		(Q2H765) Hypothetical protein	185	2.30E-009	0.33	BC4V2_0_5409669_5415376	669..1031	3	1872	1696..1812		[CDS] (gene="BC4V2_0_02131") , translation	181	6.40E-011	0.34	gi|73945644|ref|XP_533438.2|	627..1100	3	1685	1512..1660		PREDICTED: similar to SNF2 histone linker PHD RING helicase isoform 1 [Canis familiaris]	160
149	PpolyN1a13f09.t7	EL565173	EL565173, EL565849	990	2	2	0		0	Plant	Plant											Q9SZJ2_ARATH	37..789	1	787	19..292		(Q9SZJ2) Hypothetical protein F20D10.20 (Hypothetical protein AT4g37900)	217	5.30E-015	0.3
150	PpolyNOa14e08.t7	EL577985	EL577985, EL578002	529	2	0	2	N0 overrepresented	0	Eukaryote	Amoebozoa/Protozoa											Q7RFI6_PLAYO	180..329	3	771	720..769		(Q7RFI6) Putative metal ion transporter	188	6.50E-012	0.7	BEC6V2_0_107860_113357	4..105	1	1641	897..930		[CDS] (gene="BEC6V2_0_00045") , translation	99	0	0.59	gi|109510453|ref|XP_001079773.1|	4..126	1	175	53..93		PREDICTED: hypothetical protein [Rattus norvegicus]	99
151	PpolyNOa14f12.t7	EL577980	EL577980, EL578001	358	2	0	2	N0 overrepresented	0	Unique	Unique
152	PpolyNOa02o11.m13r	EL563975	EL563975, EL565655, EL579137	750	3	1	2		0	ALL	ALL	sp|P93847|RL10_SOLME	27..479	3	219	56..206		60S ribosomal protein L10 (EQM).	492	1.90E-046	0.63	Q54J69_DICDI	27..506	3	206	45..204		(Q54J69) Ribosomal protein L10E	510	3.20E-047	0.62	BC5V2_0_1306749_1308039	27..506	3	206	45..204		[CDS] (gene="BC5V2_0_00526") , translation	510	1.40E-049	0.62	gi|109083481|ref|XP_001097130.1|	18..488	3	214	51..209		PREDICTED: similar to 60S ribosomal protein L10 (QM protein) (Tumor suppressor QM) (Laminin receptor homolog) [Macaca mulatta]	461
153	PpolyN1a10f02.t7	EL565074	EL565074, EL565555	536	2	2	0		0	Unique	Unique
154	PpolyN1a12d09.t7	EL565729	EL565729, EL578011	901	2	1	1		147	Eukaryote	Vertebrate/Protozoa	sp|Q07283|TRHY_HUMAN	1..525	1	1898	513..681		Trichohyalin.	142	7.60E-006	0.29	Q7ZZ19_BRARE	4..516	1	631	475..631		(Q7ZZ19) Novel protein similar to human apoptotic chromatin condensation inducer in the nucleus (ACINUS) (Fragment)	151	2.30E-006	0.33	JC3V2_0_1240051_1242768	4..870	1	905	207..500		[CDS] (gene="JC3V2_0_00503") , translation	126	1.30E-005	0.25	gi|109016677|ref|XP_001108773.1|	1..525	1	1551	239..410		PREDICTED: similar to Trichohyalin [Macaca mulatta]	135
155	PpolyN1a09f03.t7	EL565461	EL565461, EL565483	463	2	2	0		0	Eukaryote	Eukaryote	sp|Q4WUJ6|ISY1_ASPFU	2..346	2	243	116..241		Pre-mRNA-splicing factor isy1.	139	8.00E-009	0.34	Q6GQ78_XENLA	2..355	2	284	121..240		(Q6GQ78) MGC80278 protein	211	1.50E-015	0.39	BC4V2_0_3349020_3350107	2..211	2	299	121..193		[CDS] (gene="BC4V2_0_01302") , translation	185	2.70E-022	0.51	gi|62079103|ref|NP_001014210.1|	161..364	2	284	204..271		hypothetical protein LOC362394 [Rattus norvegicus]	100
156	PpolyNOa08e12.t7	EL565990	EL565990, EL577802	1419	2	1	1		0	Unique	Unique											Q5B926_EMENI	143..586	2	912	595..738		(Q5B926) Hypothetical protein	198	3.20E-012	0.34
157	PpolyN1a09a03.t7	EL565403	EL565403, EL565416	784	2	2	0		0	Unique	Unique
158	PpolyN0a05d09.t7	EL564213	EL564213, EL564868	861	2	1	1		0	Amoebozoa/Protozoa	Unique											Q552Z1_DICDI	521..805	2	947	849..943		(Q552Z1) Putative DNA repair protein	119	2.10E-005	0.31	JC2V2_0_5815528_5818563	521..805	2	947	849..943		[CDS] (gene="JC2V2_0_02303") , translation	119	9.70E-008	0.31
159	PpolyN1a04c06.m13r	EL577807	EL577807, EL578314, EL579567	505	3	2	1		0	Unique	Unique
160	PpolyN0a10h02.t7	EL564349	EL564349, EL577968, EL579386	1487	3	0	3	N0 overrepresented	0	Plant	Microbial											Q1MP75_LAWIP	320..508	-1	99	27..89		(Q1MP75) Hypothetical protein LI1148	202	6.30E-014	0.7
161	PpolyNOa05j06.m13r	EL564219	EL564219, EL577964, EL579302	608	3	0	3	N0 overrepresented	0	Amoebozoa/Protozoa	Amoebozoa/Protozoa											Q54XA9_DICDI	37..492	1	1396	1236..1396		(Q54XA9) Hypothetical protein	169	1.50E-009	0.27	JC3V2_0_1571977_1576364	37..492	1	1396	1236..1396		[CDS] (gene="JC3V2_0_00633") , translation	169	6.90E-012	0.27
162	PpolyN1a04b11.m13r	EL564950	EL564950, EL577693, EL578310	987	3	2	1		0	Eukaryote	Eukaryote	sp|O42926|VP132_SCHPO	1..537	1	3131	2737..2917		Putative vacuolar protein sorting-associated protein vps1302.	290	4.00E-023	0.32	Q54LB8_DICDI	1..774	1	3373	3090..3351		(Q54LB8) Hypothetical protein	591	6.40E-054	0.47	BC4V2_0_4865704_4876034	1..774	1	3373	3090..3351		[CDS] (gene="BC4V2_0_01920") , translation	591	2.90E-056	0.47	gi|82930262|ref|XP_620758.2|	4..597	1	3748	3457..3655		PREDICTED: vacuolar protein sorting 13C isoform 1 [Mus musculus]	322
163	PpolyN0a05e08.t7	EL564224	EL564224, EL578028, EL579305	793	3	0	3	N0 overrepresented	0	ALL	ALL	sp|Q91VC3|DDX48_MOUSE	2..694	2	410	180..410		Probable ATP-dependent RNA helicase DDX48 (EC 3.6.1.-) (DEAD box protein 48).	922	5.30E-092	0.78	Q7PQQ2_ANOGA	2..694	2	398	168..398		(Q7PQQ2) ENSANGP00000020417 (Fragment)	932	6.10E-092	0.8	JC1V2_0_3533287_3534713	2..694	2	405	175..405		[CDS] (gene="JC1V2_0_01409") , translation	845	4.60E-085	0.71	gi|7661920|ref|NP_055555.1|	2..694	2	411	181..411		DEAD (Asp-Glu-Ala-Asp) box polypeptide 48 [Homo sapiens]	922
164	PpolyNOa07f03.t7	EL566001	EL566001, EL577711	728	2	1	1		0	Spurious/Phylogenetically dubious	Spurious/Phylogenetically dubious											Q50XM5_ENTHI	1..531	1	222	51..220		(Q50XM5) Hypothetical protein	190	2.60E-013	0.29											gi|67846030|ref|NP_001020047.1|	1..495	1	247	63..241		hypothetical protein LOC299957 [Rattus norvegicus]	157
165	PpolyN0a12e06.t7	EL564342	EL564342, EL564505, EL579382, EL579383, EL579487	793	5	0	5	N0 overrepresented	0	ALL	Eukaryote	sp|P59231|R10AC_ARATH	17..604	2	217	21..217		60S ribosomal protein L10a-3.	646	9.30E-063	0.62	Q6ZJ04_ORYSA	11..604	2	216	21..216		(Q6ZJ04) Putative 60S ribosomal protein L10A (RPL10aC)	667	7.40E-064	0.68	JC2V2_0_7519304_7520211	11..604	2	217	18..217		[CDS] (gene="JC2V2_0_02991") , translation	563	3.50E-055	0.53	gi|73972666|ref|XP_532118.2|	23..604	2	217	23..217		PREDICTED: similar to ribosomal protein L10a isoform 1 [Canis familiaris]	625
166	PpolyN0a05h07.t7	EL564230	EL564230, EL564259, EL579328	737	3	0	3	N0 overrepresented	3	Vertebrate/Protozoa	Unique	sp|P49800|RGS5_RAT	174..461	3	181	64..155		Regulator of G-protein signaling 5 (RGS5).	123	4.60E-006	0.32	Q4R5E0_MACFA	174..461	3	181	64..155		(Q4R5E0) Brain cDNA, clone: QnpA-16842, similar to human regulator of G-protein signalling 5 (RGS5),	121	0	0.32											gi|9507045|ref|NP_062214.1|	174..461	3	181	64..155		regulator of G-protein signaling 5 [Rattus norvegicus]	123
167	PpolyNOa10.rm13g02.s1	EL564338	EL564338, EL577908, EL579381	349	3	0	3	N0 overrepresented	0	Unique	Unique
168	PpolyNOa09g11.t7	EL577573	EL577573, EL577917	363	2	0	2	N0 overrepresented	0	Amoebozoa/Protozoa	Unique																					BC4V2_0_5185651_5186253	51..161	3	137	98..137		[CDS] (gene="BC4V2_0_02045") , translation	93	2.20E-005	0.53
169	PpolyN0a11b03.t7	EL564374	EL564374, EL564561, EL579520	465	3	0	3	N0 overrepresented	0	Vertebrate/Protozoa	Vertebrate/Protozoa	sp|P63055|PEP19_RAT	327..464	-2	61	16..61		Brain-specific polypeptide PEP-19 (Brain-specific antigen PCP-4) (Purkinje cell protein 4).	207	3.00E-016	0.91	Q6ICS4_HUMAN	327..464	-2	62	17..62		(Q6ICS4) PCP4 protein (Purkinje cell protein 4) (Fragment)	203	1.10E-014	0.89											gi|6981340|ref|NP_037134.1|	327..464	-2	62	17..62		Purkinje cell protein 4 [Rattus norvegicus]	207
170	PpolyN1a07g11.t7	EL565292	EL565292, EL565337	619	2	2	0		0	Unique	Unique
171	PpolyN1a10a10.t7	EL564372	EL564372, EL565504	672	2	1	1		0	Unique	Unique
172	PpolyN1a04e03.t7	EL564977	EL564977, EL565065	394	2	2	0		0	ALL	Unique	sp|Q66II8|RU17_XENTR	179..394	-1	471	253..318		U1 small nuclear ribonucleoprotein 70 kDa (U1 snRNP 70 kDa) (snRNP70) (U1-70K).	126	1.10E-006	0.44	Q54JM6_DICDI	140..391	-1	1447	579..662		(Q54JM6) Hypothetical protein	137	4.00E-006	0.36	BC5V2_0_874765_879193	140..391	-1	1447	579..662		[CDS] (gene="BC5V2_0_00369") , translation	137	1.80E-008	0.36	gi|71979671|ref|NP_001025164.1|	152..385	-1	972	422..499		conserved nuclear protein Nhn1 isoform a [Mus musculus]	137
173	PpolyNOa11.rm13a12.s1	EL564371	EL564371, EL577915, EL579398	601	3	0	3	N0 overrepresented	0	ALL	ALL	sp|P29766|RL2_LYCES	2..529	2	260	73..248		60S ribosomal protein L2 (L8) (Ribosomal protein TL2).	679	3.00E-066	0.68	Q2XTD6_SOLTU	2..529	2	261	73..248		(Q2XTD6) Ribosomal protein L2-like	679	3.90E-065	0.68	JC2V2_0_4575308_4576797	2..541	2	255	74..253		[CDS] (gene="JC2V2_0_01826") , translation	691	9.60E-069	0.69	gi|114622253|ref|XP_001159732.1|	5..553	2	243	60..242		PREDICTED: similar to ribosomal protein L8 isoform 4 [Pan troglodytes]	638
174	PpolyN1a08f07.t7	EL564877	EL564877, EL565372	594	2	2	0		0	Unique	Unique
175	PpolyNOa05f02.m13r	EL564193	EL564193, EL577950, EL579282	847	3	0	3	N0 overrepresented	0	ALL	ALL	sp|Q8J1R3|GLNA_SUIBO	27..722	3	354	124..354		Glutamine synthetase (EC 6.3.1.2) (Glutamate--ammonia ligase) (GS).	850	2.20E-084	0.64	Q6UTX7_GLOMO	24..710	3	354	125..352		(Q6UTX7) Glutamine synthetase (EC 6.3.1.2)	883	9.50E-087	0.68											gi|31982332|ref|NP_032157.2|	27..722	3	373	129..363		glutamine synthetase [Mus musculus]	781
176	Ppolya15b09.t7	EL564972	EL564972, EL578046	344	2	1	1		0	Amoebozoa/Protozoa	Unique											Q54VQ7_DICDI	4..195	1	1704	1380..1440		(Q54VQ7) Hypothetical protein	128	4.40E-005	0.47	JC3V2_0_3049530_3054853	4..195	1	1704	1380..1440		[CDS] (gene="JC3V2_0_01182") , translation	128	2.00E-007	0.47
177	PpolyN0a05c07.t7	EL564199	EL564199, EL577528	854	2	0	2	N0 overrepresented	0	Eukaryote	Eukaryote	sp|P28188|ARA5_ARATH	1..426	1	258	97..238		Ras-related protein ARA-5.	236	2.60E-019	0.36	Q40202_LOTJA	1..426	1	194	34..174		(Q40202) RAB1B (Fragment)	242	7.90E-019	0.38	BC4V2_0_1245462_1246693	1..423	1	202	42..187		[CDS] (gene="BC4V2_0_00489") , translation	211	6.90E-018	0.36	gi|72535190|ref|NP_001026957.1|	1..396	1	205	45..176		Ras-related protein Rab-1A [Sus scrofa]	218
178	PpolyN0a05c11.t7	EL564203	EL564203, EL565712, EL579289	575	3	1	2		0	ALL	ALL	sp|P73138|ADH3_SYNY3	3..524	3	369	196..369		Probable alcohol dehydrogenase class 3 (EC 1.1.1.1) (Alcohol dehydrogenase class III) (S-(hydroxymethyl)glutathione dehydrogenase) (EC 1.1.1.284) (Glutathione-dependent formaldehyde dehydrogenase) (FDH) (FALDH).	591	6.30E-057	0.63	Q4UYM0_XANC8	3..518	3	369	196..367		(Q4UYM0) Alcohol dehydrogenase C	628	1.00E-059	0.65	JC3V2_0_5034414_5035892	3..518	3	379	203..377		[CDS] (gene="JC3V2_0_02015") , translation	536	2.60E-052	0.62	gi|114595293|ref|XP_001166165.1|	3..518	3	340	167..338		PREDICTED: class III alcohol dehydrogenase 5 chi subunit isoform 1 [Pan troglodytes]	534
179	PpolyN0a10h05.t7	EL564352	EL564352, EL564795, EL579388	854	3	1	2		0	Unique	Unique
180	PpolyNOa05h06.m13r	EL564207	EL564207, EL577941, EL579292	550	3	0	3	N0 overrepresented	0	Eukaryote	Eukaryote	sp|P25323|MYLK_DICDI	3..302	3	295	196..293		Myosin light chain kinase (EC 2.7.11.18) (MLCK).	288	8.00E-025	0.57	Q54W26_DICDI	3..302	3	295	196..293		(Q54W26) Myosin light chain kinase	288	1.10E-023	0.57	JC3V2_0_2716032_2720016	3..302	3	491	392..489		[CDS] (gene="JC3V2_0_01063") , translation	288	1.50E-025	0.57	gi|114585327|ref|XP_001146319.1|	3..218	3	326	163..234		PREDICTED: calcium/calmodulin-dependent protein kinase I isoform 1 [Pan troglodytes]	175
181	PpolyN0a13e05.t7	EL564232	EL564232, EL564600, EL579311	649	3	0	3	N0 overrepresented	0	Amoebozoa/Protozoa	Unique																					BC4V2_0_5346857_5347075	226..282	-2	72	29..47		[CDS] (gene="BC4V2_0_02103") , translation	81	0	0.63
182	PpolyNOa10.rm13d09.s1	EL564309	EL564309, EL565677, EL579363	587	3	1	2		0	Unique	Unique
183	PpolyNOa10.rm13d06.s1	EL564306	EL564306, EL564704, EL579360	620	3	1	2		0	Plant	Plant	sp|P24021|NUS1_ASPOR	7..525	1	287	99..280		Nuclease S1 precursor (EC 3.1.30.1) (Endonuclease S1) (Single- stranded-nucleate endonuclease) (Deoxyribonuclease S1).	198	2.80E-015	0.31	Q9LGA5_ORYSA	22..537	1	308	117..294		(Q9LGA5) Putative nuclease I	236	3.50E-018	0.36
184	PpolyN1a08d11.t7	EL565352	EL565352	486	1	1	0		0	Invertebrate/Protozoa	Invertebrate/Protozoa	sp|Q8NLP9|GLPK_CORGL	1..354	1	509	392..509		Glycerol kinase (EC 2.7.1.30) (ATP:glycerol 3-phosphotransferase) (Glycerokinase) (GK).	200	1.20E-014	0.35	Q54XW5_DICDI	1..372	1	701	516..639		(Q54XW5) Hypothetical protein	294	2.20E-023	0.46	JC3V2_0_1051395_1053500	1..372	1	701	516..639		[CDS] (gene="JC3V2_0_00428") , translation	294	1.00E-025	0.46
185	PpolyNOa08f10.t7	EL577505	EL577505, EL577812	908	2	0	2	N0 overrepresented	0	Non-vertebrate	Unique	sp|Q00659|SCONB_EMENI	355..654	1	678	584..677		Sulfur metabolite repression control protein.	144	1.20E-006	0.35	Q4X0A9_ASPFU	355..654	1	696	602..695		(Q4X0A9) Sulfur metabolite repression control protein SconB, putative	146	9.60E-006	0.34	JC1V2_0_2563481_2564859	355..552	1	400	301..366		[CDS] (gene="JC1V2_0_01029") , translation	114	9.50E-005	0.41
186	PpolyN1a08f11.t7	EL565376	EL565376, EL565430	1298	2	2	0		0	Vertebrate/Protozoa	Unique	sp|Q96K76|UBP47_HUMAN	94..753	1	1375	1054..1265		Ubiquitin carboxyl-terminal hydrolase 47 (EC 3.1.2.15) (Ubiquitin thioesterase 47) (Ubiquitin-specific-processing protease 47) (Deubiquitinating enzyme 47).	140	2.40E-005	0.26																					gi|109107294|ref|XP_001098898.1|	94..768	1	1355	1034..1250		PREDICTED: ubiquitin specific protease 47 isoform 3 [Macaca mulatta]	141
187	Ppolya15c06.t7	EL564272	EL564272, EL578055	579	2	0	2	N0 overrepresented	0	ALL	ALL	sp|P34135|HMDH1_DICDI	2..232	2	552	474..550		3-hydroxy-3-methylglutaryl-coenzyme A reductase 1 (EC 1.1.1.34) (HMG- CoA reductase 1).	264	1.60E-021	0.69	Q55CJ2_DICDI	2..232	2	552	474..550		(Q55CJ2) Hmg CoA reductase A	264	2.10E-020	0.69	JC1V2_0_4068073_4069841	2..232	2	552	474..550		[CDS] (gene="JC1V2_0_01628") , translation	264	9.80E-023	0.69	gi|40538852|ref|NP_037266.2|	2..232	2	887	796..872		3-hydroxy-3-methylglutaryl-Coenzyme A reductase [Rattus norvegicus]	235
188	PpolyN0a10c06.t7	EL564294	EL564294, EL565934, EL579351	501	3	1	2		0	ALL	Unique	sp|Q5KP49|AKR1_CRYNE	46..414	1	776	134..264		Palmitoyltransferase AKR1 (EC 2.3.1.-) (Ankyrin repeat-containing protein AKR1).	112	6.70E-005	0.26	Q5F478_CHICK	181..420	1	990	154..235		(Q5F478) Hypothetical protein	125	4.90E-005	0.36	BC5V2_0_319477_322437	220..411	1	986	232..294		[CDS] (gene="BC5V2_0_00139") , translation	104	3.90E-005	0.38	gi|76623733|ref|XP_599032.2|	181..420	1	331	109..190		PREDICTED: similar to ankyrin repeat domain 28 [Bos taurus]	123
189	PpolyNOa07d12.t7	EL564279	EL564279, EL577698	628	2	0	2	N0 overrepresented	0	Unique	Unique
190	PpolyN1a15h05.t7	EL566061	EL566061, EL577484	507	2	1	1		0	Eukaryote	Eukaryote	sp|O04834|SAR1A_ARATH	8..412	2	193	57..193		GTP-binding protein SAR1A.	468	6.80E-044	0.65	Q55XY7_CRYNE	8..409	2	189	57..189		(Q55XY7) Hypothetical protein	504	1.40E-046	0.72	JC2V2_0_1623866_1624861	8..409	2	188	57..188		[CDS] (gene="JC2V2_0_00649") , translation	488	3.10E-047	0.67	gi|109078654|ref|XP_001109899.1|	8..409	2	198	62..197		PREDICTED: SAR1 gene homolog B (S. cerevisiae) isoform 4 [Macaca mulatta]	410
191	PpolyN1a14a02.t7	EL564919	EL564919, EL565878	884	2	2	0		0	Unique	Unique
192	PpolyN1a03g11.t7	EL564914	EL564914, EL564988, EL578286, EL578337	1268	4	4	0		4	Unique	Unique
193	PpolyN1a03g12.m13r	EL564915	EL564915, EL577497, EL578287	951	3	2	1		39	Unique	Unique
194	PpolyNOa11.rm13h06.s1	EL564284	EL564284, EL564447, EL579448	598	3	0	3	N0 overrepresented	0	Unique	Unique
195	PpolyN1a13g08.t7	EL565860	EL565860	819	1	1	0		0	ALL	Spurious/Phylogenetically dubious	sp|Q7T6Y2|YR831_MIMIV	16..618	1	1624	1413..1613		Putative serine/threonine-protein kinase/receptor R831 precursor (EC 2.7.11.1).	279	2.70E-022	0.29	Q5UQG7_MIMIV	16..630	1	1651	1443..1645		(Q5UQG7) Hypothetical protein	307	3.80E-024	0.31	JC3V2_0_5079368_5082131	7..627	1	749	538..749		[CDS] (gene="JC3V2_0_02036") , translation	235	2.60E-019	0.3	gi|109072957|ref|XP_001112153.1|	7..606	1	503	278..481		PREDICTED: fyn-related kinase isoform 1 [Macaca mulatta]	224
196	PpolyN1a08h04.t7	EL565392	EL565392, EL578013	571	2	1	1		0	Eukaryote	Eukaryote	sp|P50942|YNK6_YEAST	10..231	1	1183	811..882		Hypothetical 133.3 kDa protein in CYB5-LEU4 intergenic region.	189	6.80E-013	0.55	Q9GT42_CAEEL	1..234	1	1119	756..835		(Q9GT42) Synaptojanin UNC-26A (Hypothetical protein unc-26)	185	8.40E-013	0.48	JC1V2_0_1745583_1748213	10..228	1	787	356..430		[CDS] (gene="JC1V2_0_00703") , translation	179	2.80E-013	0.5	gi|113722125|ref|NP_005531.2|	16..237	1	913	487..559		inositol polyphosphate-5-phosphatase, 75kDa precursor [Homo sapiens]	184
197	PpolyN1d66e05.t7	EL574520	EL574520, EL577555, EL577667	1456	3	1	2		0	ALL	ALL	sp|P51570|GALK1_HUMAN	29..1240	2	392	4..392		Galactokinase (EC 2.7.1.6) (Galactose kinase).	814	1.50E-080	0.46	Q6GNH2_XENLA	107..1240	2	388	26..388		(Q6GNH2) MGC82807 protein	868	3.70E-085	0.5	BEC6V2_0_1192972_1194548	119..712	2	501	51..248		[CDS] (gene="BEC6V2_0_00466") , translation	165	8.60E-010	0.29	gi|4503895|ref|NP_000145.1|	29..1240	2	392	4..392		galactokinase 1 [Homo sapiens]	814
198	PpolyNOa10.rm13f05.s1	EL564329	EL564329, EL565996, EL579376	625	3	1	2		0	Eukaryote	Eukaryote	sp|P35130|UBC2_MEDSA	3..455	3	152	1..151		Ubiquitin-conjugating enzyme E2-17 kDa (EC 6.3.2.19) (Ubiquitin- protein ligase) (Ubiquitin carrier protein).	627	9.50E-061	0.75	Q2PYX5_SOLTU	3..455	3	152	1..151		(Q2PYX5) Ubiquitin carrier-like protein	630	6.10E-060	0.76	JC2V2_0_5619219_5620380	3..455	3	152	1..152		[CDS] (gene="JC2V2_0_02235") , translation	595	1.40E-058	0.76	gi|82697349|ref|NP_001032536.1|	3..449	3	152	1..149		ubiquitin-conjugating enzyme E2B (RAD6 homolog) [Bos taurus]	563
199	PpolyN1a08g11.t7	EL565387	EL565387, EL565861	956	2	2	0		0	Unique	Unique
200	PpolyN0a05g03.t7	EL564243	EL564243, EL578114	580	2	0	2	N0 overrepresented	0	Non-vertebrate	Non-vertebrate											Q54GF3_DICDI	7..417	1	654	516..654		(Q54GF3) Hypothetical protein	309	4.50E-025	0.42	BC5V2_0_3737199_3739249	7..417	1	654	516..654		[CDS] (gene="BC5V2_0_01477") , translation	309	2.00E-027	0.42
201	PpolyN0a10e11.t7	EL564323	EL564323	364	1	0	1		0	Unique	Unique
202	PpolyNOa07a09.t7	EL577539	EL577539, EL577660	1413	2	0	2	N0 overrepresented	0	Non-Plant	Invertebrate/Protozoa											Q4I8I4_GIBZE	285..686	3	146	8..146		(Q4I8I4) Hypothetical protein	200	6.50E-014	0.33	JC2V2_0_8165126_8166783	279..662	3	526	390..519		[CDS] (gene="JC2V2_0_03244") , translation	178	2.40E-011	0.31	gi|94408656|ref|XP_983740.1|	6..224	3	257	184..256		PREDICTED: hypothetical protein [Mus musculus]	125
203	PpolyN1a15e07.t7	EL566027	EL566027, EL577616	419	2	1	1		0	Eukaryote	Unique																					BC5V2_0_3122541_3126800	41..211	2	1419	739..796		[CDS] (gene="BC5V2_0_01244") , translation	95	0	0.4	gi|109460474|ref|XP_001071632.1|	10..213	1	164	17..89		PREDICTED: hypothetical protein [Rattus norvegicus]	100
204	PpolyNOa08d11.t7	EL565333	EL565333, EL577789	1088	2	1	1		2	Unique	Unique
205	PpolyN0a05g09.t7	EL564249	EL564249, EL577586, EL579322	585	3	0	3	N0 overrepresented	0	Unique	Unique
206	Ppolya15b01.t7	EL565335	EL565335, EL578038	793	2	1	1		0	ALL	Non-Plant	sp|O61064|TCT2_PHYPO	3..710	3	353	118..353		Tectonin-2 (Tectonin II).	1211	1.20E-122	0.95	Q70SU6_SUBDO	135..638	3	238	40..215		(Q70SU6) Galactose-binding protein	243	6.20E-019	0.35	JC3V2_0_5705319_5707752	115..699	1	753	249..429		[CDS] (gene="JC3V2_0_02279") , translation	158	1.20E-009	0.28	gi|94404358|ref|XP_987582.1|	79..729	1	445	169..383		PREDICTED: hypothetical protein [Mus musculus]	201
207	PpolyN0a11g03.t7	EL564433	EL564433	1004	1	0	1		0	Non-vertebrate	Plant	sp|Q20822|SRP68_CAEEL	516..746	3	622	375..450		Probable signal recognition particle 68 kDa protein (SRP68).	121	0	0.35	Q6Z0D0_ORYSA	69..824	3	418	69..313		(Q6Z0D0) Putative signal recognition particle 68K protein	166	2.60E-008	0.25
208	PpolyN0a05h03.t7	EL564255	EL564255, EL577826	703	2	0	2	N0 overrepresented	3	Eukaryote	Eukaryote	sp|Q8QZZ8|RAB38_MOUSE	2..502	2	211	30..195		Ras-related protein Rab-38.	479	4.60E-045	0.55	Q9XYN6_DICDI	2..547	2	228	45..227		(Q9XYN6) Small GTPase rabE	639	6.90E-061	0.67	BC4V2_0_968450_969578	2..547	2	219	36..218		[CDS] (gene="BC4V2_0_00382") , translation	639	3.10E-063	0.67	gi|109108201|ref|XP_001104269.1|	2..502	2	211	30..195		PREDICTED: similar to RAB38 [Macaca mulatta]	481
209	PpolyN1a09b06.t7	EL565407	EL565407, EL565418	685	2	2	0		0	Eukaryote	Unique											Q7Z2C9_DROME	99..629	-3	720	304..475		(Q7Z2C9) Nopp140-like nucleolar protein	126	0	0.29	JC2V2_0_6284473_6289227	42..662	-3	1479	319..529		[CDS] (gene="JC2V2_0_02495") , translation	115	9.20E-005	0.25	gi|109133348|ref|XP_001112879.1|	103..657	1	275	50..241		PREDICTED: hypothetical protein, partial [Macaca mulatta]	122
210	PpolyNOa14g06.t7	EL565919	EL565919, EL578007	616	2	1	1		0	Eukaryote	Plant											Q54Y72_DICDI	3..383	3	338	196..322		(Q54Y72) Hypothetical protein	400	1.40E-035	0.59	JC3V2_0_791843_793226	3..383	3	338	196..322		[CDS] (gene="JC3V2_0_00321") , translation	400	6.60E-038	0.59	gi|22122687|ref|NP_666273.1|	30..341	3	654	103..218		Rho GTPase activating protein 24 isoform 2 [Mus musculus]	123
211	PpolyN1a14d08.t7	EL565920	EL565920, EL565982	801	2	2	0		0	ALL	ALL	sp|Q87SC4|UNG_VIBPA	64..714	1	226	5..222		Uracil-DNA glycosylase (EC 3.2.2.-) (UDG).	525	6.10E-050	0.48	Q9U221_CAEEL	55..708	1	282	61..279		(Q9U221) Hypothetical protein ung-1	572	8.60E-054	0.49	JC3V2_0_321353_322393	52..714	1	346	122..344		[CDS] (gene="JC3V2_0_00141") , translation	521	9.90E-051	0.46	gi|101943608|ref|NP_001035781.1|	70..708	1	306	91..303		uracil DNA glycosylase isoform a [Mus musculus]	493
212	PpolyN1a04g04.t7	EL565002	EL565002, EL565136, EL578447	761	3	3	0		0	Unique	Unique
213	Ppolya15a09.t7	EL578034	EL578034	522	1	0	1		0	Unique	Unique
214	PpolyN1d69f06.t7	EL564142	EL564142, EL567018, EL574811, EL577672	1740	4	2	2		0	Non-Plant	Invertebrate/Protozoa	sp|P54674|PI3K2_DICDI	354..488	3	1858	171..215		Phosphatidylinositol 3-kinase 2 (EC 2.7.1.137) (PI3-kinase) (PtdIns-3- kinase) (PI3K).	174	1.30E-008	0.71	Q54SZ4_DICDI	135..488	3	1640	567..681		(Q54SZ4) Hypothetical protein	205	6.60E-011	0.38	JC3V2_0_5392764_5397763	135..488	3	1640	567..681		[CDS] (gene="JC3V2_0_02144") , translation	205	3.00E-013	0.38	gi|109470576|ref|XP_001080602.1|	354..533	3	460	17..80		PREDICTED: hypothetical protein [Rattus norvegicus]	125
215	PpolyN1a04g01.t7	EL564999	EL564999, EL565835	588	2	2	0		0	Unique	Unique
216	PpolyN1a14e08.t7	EL565285	EL565285, EL565932	711	2	2	0		0	ALL	ALL	sp|Q24020|FLII_DROME	4..456	1	1256	171..312		Protein flightless-1 (Flightless-I).	163	4.40E-010	0.32	Q8F118_LEPIN	109..462	1	452	74..187		(Q8F118) Leucine-rich repeat containing protein	176	5.10E-011	0.36	JC1V2_0_2652717_2662501	109..471	1	3184	1566..1683		[CDS] (gene="JC1V2_0_01061") , translation	175	4.10E-012	0.36	gi|13385762|ref|NP_080529.1|	109..477	1	262	30..149		testis-specific LRR protein [Mus musculus]	162
217	PpolyNOa08g07.t7	EL565284	EL565284, EL577821	601	2	1	1		0	Unique	Unique
218	PpolyNOa07f10.t7	EL577718	EL577718, EL577727	638	2	0	2	N0 overrepresented	0	Invertebrate/Protozoa	Unique											Q61MD1_CAEBR	9..386	-1	576	127..253		(Q61MD1) Hypothetical protein CBG08535	119	0	0.31	BEC6V2_0_2448737_2452758	9..386	-1	1269	1001..1116		[CDS] (gene="BEC6V2_0_01004") , translation	116	1.10E-005	0.32
219	PpolyN1a14f04.t7	EL565940	EL565940, EL577578	533	2	1	1		0	ALL	Vertebrate/Protozoa	sp|Q99R07|CLFB_STAAM	28..345	1	877	640..743		Clumping factor B precursor (Fibrinogen-binding protein B) (Fibrinogen receptor B).	168	8.00E-011	0.41	Q6CEY9_YARLI	22..354	1	483	197..308		(Q6CEY9) Similar to sp|P32583 Saccharomyces cerevisiae YKR092c SRP40 Suppressor protein	180	2.10E-011	0.39	BEC6V2_0_3036529_3038112	1..354	1	527	389..506		[CDS] (gene="BEC6V2_0_01206") , translation	173	6.40E-013	0.35	gi|19923672|ref|NP_036922.2|	1..396	1	970	523..655		dentin sialophosphoprotein [Rattus norvegicus]	157
220	PpolyN1d92a07.t7	EL564164	EL564164, EL576817, EL577976, EL579261	1126	4	1	3	N0 overrepresented	4	Plant	Unique											Q4AZV0_9BURK	190..339	-1	52	3..52		(Q4AZV0) Chlorobium tepidum Orf122 like protein	144	6.60E-008	0.58
221	PpolyN1a03c12.m13r	EL564867	EL564867, EL577654, EL578253	570	3	2	1		0	ALL	ALL	sp|Q5T200|ZC313_HUMAN	3..488	3	1668	693..848		Zinc finger CCCH-type domain-containing protein 13.	308	2.20E-025	0.4	Q8I5S6_PLAF7	3..494	3	1377	1105..1265		(Q8I5S6) Eukaryotic translation initiation factor 3 subunit 10, putative	375	1.60E-031	0.52	JC3V2_0_4803858_4806792	3..317	3	944	195..294		[CDS] (gene="JC3V2_0_01925") , translation	343	1.00E-030	0.66	gi|76628327|ref|XP_884942.1|	3..464	3	821	313..471		PREDICTED: similar to RNA binding motif protein 25 isoform 11 [Bos taurus]	322
222	PpolyNOa07f11.t7	EL577717	EL577717, EL577719	463	2	0	2	N0 overrepresented	0	Unique	Unique
223	PpolyNOa01g01.t7	EL564389	EL564389, EL577553	595	2	0	2	N0 overrepresented	0	Non-Plant	Unique											Q4L9P0_STAHJ	6..449	-3	3608	2843..2988		(Q4L9P0) Similar to cell wall surface anchor family protein	140	5.20E-006	0.35	JC2V2_0_1026699_1027802	28..426	1	367	140..272		[CDS] (gene="JC2V2_0_00423") , translation	103	0	0.22	gi|109463712|ref|XP_001078830.1|	3..440	-3	426	126..271		PREDICTED: hypothetical protein [Rattus norvegicus]	131
224	PpolyN1a07f06.t7	EL565275	EL565275, EL565276	532	2	2	0		0	Eukaryote	Eukaryote	sp|Q9HCK5|I2C4_HUMAN	12..344	3	861	693..808		Eukaryotic translation initiation factor 2C 4 (eIF2C 4) (eIF-2C 4) (Argonaute-4).	216	5.80E-016	0.41	Q4KLV6_XENLA	12..344	3	884	716..831		(Q4KLV6) Hypothetical protein	217	6.30E-015	0.41	JC2V2_0_6556781_6559923	36..431	3	979	852..979		[CDS] (gene="JC2V2_0_02596") , translation	159	5.20E-011	0.32	gi|109475508|ref|XP_233545.4|	12..344	3	947	779..894		PREDICTED: similar to eukaryotic translation initiation factor 2C, 4 [Rattus norvegicus]	216
225	PpolyN1a09d02.t7	EL565437	EL565437, EL565438	623	2	2	0		0	Unique	Unique	sp|P53214|YG1F_YEAST	30..509	3	551	190..346		Hypothetical 57.5 kDa protein in VMA7-RPS25A intergenic region.	133	2.30E-007	0.25
226	PpolyNOa11.rm13d01.s1	EL564396	EL564396, EL565967, EL579413	266	3	1	2		0	Eukaryote	Unique	sp|Q7S5R1|DBP3_NEUCR	34..219	1	614	39..105		ATP-dependent RNA helicase dbp-3 (EC 3.6.1.-).	112	4.80E-005	0.39	Q6C7X5_YARLI	34..207	1	209	58..116		(Q6C7X5) Similarities with wi|NCU06705.1 Neurospora crassa NCU06705.1 hypothetical protein	126	1.70E-006	0.51	JC1V2_0_1444201_1446242	1..207	1	638	497..569		[CDS] (gene="JC1V2_0_00584") , translation	112	3.10E-006	0.41	gi|94407346|ref|XP_983079.1|	34..207	1	191	33..90		PREDICTED: hypothetical protein [Mus musculus]	115
227	PpolyNOa04m06.m13r	EL564147	EL564147, EL564404, EL579253, EL579418	683	4	0	4	N0 overrepresented	0	Unique	Unique
228	PpolyN1a05g05.t7	EL564398	EL564398, EL565098, EL578423, EL579415	741	4	2	2		0	Amoebozoa/Protozoa	Unique
229	PpolyN0a04d08.t7	EL564117	EL564117, EL564293	826	2	0	2	N0 overrepresented	0	ALL	ALL	sp|P14196|AAC2_DICDI	24..332	3	448	262..364		AAC-rich mRNA clone AAC11 protein (Fragment).	459	6.00E-043	0.77	Q59JR7_CANAL	39..338	3	228	40..139		(Q59JR7) Hypothetical protein (Fragment)	582	7.40E-055	0.97	JC2V2_0_6960827_6961579	39..353	3	163	59..163		[CDS] (gene="JC2V2_0_02725") , translation	575	1.90E-056	0.91	gi|109464557|ref|XP_001063799.1|	20..334	2	167	7..111		PREDICTED: hypothetical protein [Rattus norvegicus]	490
230	PpolyNOa04i06.m13r	EL564124	EL564124, EL565001, EL578346, EL579240	641	4	2	2		0	Unique	Unique
231	PpolyN0a11d08.t7	EL564403	EL564403, EL565694	882	2	1	1		0	Vertebrate/Protozoa	Unique											Q3MJK6_9ANNE	425..721	-2	129	27..125		(Q3MJK6) Cement protein 3B variant 4	106	0	0.29	JC2V2_0_1071524_1072002	425..571	-2	69	17..64		[CDS] (gene="JC2V2_0_00442") , translation	95	4.50E-005	0.55	gi|109129832|ref|XP_001116147.1|	413..604	-2	116	17..82		PREDICTED: hypothetical protein [Macaca mulatta]	97
232	PpolyN1a02d03.t7	EL564405	EL564405, EL564775, EL579419	546	3	1	2		0	Plant	Plant											Q55FJ2_DICDI	3..353	3	766	635..761		(Q55FJ2) WD40 repeat-containing protein	265	3.60E-020	0.38	JC1V2_0_1422437_1424907	3..353	3	766	635..761		[CDS] (gene="JC1V2_0_00576") , translation	265	1.60E-022	0.38
233	PpolyN1a09h04.t7	EL565444	EL565444, EL565486	593	2	2	0		0	Microbial	Unique											Q1N6G4_9GAMM	12..299	3	553	429..524		(Q1N6G4) Sensory box histidine kinase/response regulator	146	1.30E-007	0.32
234	PpolyNOa14a07.t7	EL577671	EL577671, EL577936	405	2	0	2	N0 overrepresented	0	Vertebrate/Protozoa	Vertebrate/Protozoa											Q9H0C4_HUMAN	9..245	3	666	585..665		(Q9H0C4) Hypothetical protein DKFZp434K1635 (Bubblegum related protein)	166	1.20E-009	0.46											gi|83745141|ref|NP_112186.3|	9..245	3	666	585..665		bubblegum related protein [Homo sapiens]	166
235	PpolyN1a04g11.m13r	EL565009	EL565009, EL577712, EL578350	802	3	2	1		0	Unique	Unique
236	PpolyN1a01f07.t7	EL564413	EL564413, EL564709, EL579425	633	3	1	2		0	Spurious/Phylogenetically dubious	Unique
237	Ppolya15h05.t7	EL565290	EL565290, EL578113	513	2	1	1		0	ALL	ALL	sp|O23717|PSB5A_ARATH	5..403	2	274	124..256		Proteasome subunit beta type 5-A precursor (EC 3.4.25.1) (20S proteasome beta subunit E-1) (Proteasome epsilon-1 chain) (Proteasome component E).	446	1.40E-041	0.64	Q54BC8_DICDI	2..430	2	272	128..270		(Q54BC8) Proteasome subunit beta type 5	524	1.00E-048	0.69	BEC6V2_0_3264184_3265342	2..430	2	272	128..270		[CDS] (gene="BEC6V2_0_01293") , translation	524	4.70E-051	0.69	gi|6755204|ref|NP_035316.1|	2..406	2	264	125..259		proteasome (prosome, macropain) subunit, beta type 5 [Mus musculus]	439
238	PpolyN0a11b08.t7	EL564379	EL564379, EL565050	1123	2	1	1		0	Unique	Unique
239	PpolyNOa07h06.t7	EL577737	EL577737, EL577919	347	2	0	2	N0 overrepresented	0	Eukaryote	Unique	sp|P25323|MYLK_DICDI	4..222	1	295	191..265		Myosin light chain kinase (EC 2.7.11.18) (MLCK).	139	1.50E-008	0.43	Q4TA95_TETNG	4..228	1	346	105..181		(Q4TA95) Chromosome undetermined SCAF7404, whole genome shotgun sequence. (Fragment)	150	1.90E-008	0.39	JC3V2_0_2716032_2720016	4..222	1	491	387..461		[CDS] (gene="JC3V2_0_01063") , translation	139	2.70E-009	0.43	gi|76633275|ref|XP_612769.2|	4..225	1	693	563..638		PREDICTED: similar to skeletal myosin light chain kinase [Bos taurus]	136
240	PpolyNOa07g01.t7	EL564753	EL564753, EL577710, EL577721	677	3	1	2		0	ALL	ALL	sp|O17071|PRS10_CAEEL	63..350	3	406	311..406		Probable 26S protease regulatory subunit S10B (Proteasome regulatory particle ATPase-like protein 4).	286	1.20E-031	0.59	Q54PJ1_DICDI	63..350	3	393	298..393		(Q54PJ1) 26S protease regulatory subunit S10B	316	4.40E-034	0.64	BC4V2_0_2093954_2095369	63..350	3	393	298..393		[CDS] (gene="BC4V2_0_00804") , translation	316	2.00E-036	0.64	gi|114620178|ref|XP_519765.2|	42..350	3	389	289..389		PREDICTED: similar to conserved ATPase domain protein 44 [Pan troglodytes]	281
241	PpolyN1a05h08.m13r	EL563953	EL563953, EL565113, EL577805, EL578434	706	4	2	2		0	Unique	Unique
242	PpolyN0a13d09.t7	EL564078	EL564078, EL564592, EL564799, EL579208, EL579537	1460	5	1	4	N0 overrepresented	0	Non-Plant	Vertebrate/Protozoa	sp|P13466|GELA_DICDI	417..1379	3	857	540..837		Gelation factor (Actin-binding protein 120) (ABP-120).	294	1.30E-022	0.28	Q519V0_ENTHI	513..1367	3	590	309..586		(Q519V0) Actin binding protein, putative	355	2.70E-030	0.32	JC1V2_0_4549345_4552025	417..1379	3	857	540..837		[CDS] (gene="JC1V2_0_01809") , translation	294	8.00E-024	0.28	gi|109132800|ref|XP_001091203.1|	744..1370	3	2612	1510..1702		PREDICTED: filamin 1 (actin-binding protein-280) isoform 5 [Macaca mulatta]	172
243	PpolyN1a03d05.m13r	EL564833	EL564833, EL564872, EL577845, EL578227, EL578258	593	5	4	1	N1 overrepresented	0	Amoebozoa/Protozoa	Amoebozoa/Protozoa																					BC4V2_0_4158050_4160886	7..327	1	375	82..189		[CDS] (gene="BC4V2_0_01629") , translation	281	2.70E-025	0.5
244	PpolyNOa14h05.t7	EL577572	EL577572, EL577993, EL578018	812	3	0	3	N0 overrepresented	0	Unique	Unique
245	PpolyN0a13f11.t7	EL564617	EL564617, EL578107, EL578116, EL579550	785	4	0	4	N0 overrepresented	0	Unique	Unique
246	PpolyNOa11.rm13f04.s1	EL564119	EL564119, EL564422, EL565201, EL579236, EL579432	715	5	1	4	N0 overrepresented	0	Amoebozoa/Protozoa	Amoebozoa/Protozoa											Q27Q45_ACACA	1..573	1	348	158..348		(Q27Q45) Peptidase M20-like protein (Fragment)	593	5.00E-056	0.59	JC3V2_0_1863646_1865169	1..576	1	473	280..470		[CDS] (gene="JC3V2_0_00739") , translation	492	1.20E-047	0.5
247	PpolyN0a10g10.t7	EL564346	EL564346, EL565973, EL577791	710	3	1	2		0	Eukaryote	Non-Plant	sp|P59281|K1688_MOUSE	8..496	2	1107	912..1076		Protein KIAA1688.	213	1.70E-015	0.3	Q4SR76_TETNG	8..496	2	909	714..878		(Q4SR76) Chromosome 11 SCAF14528, whole genome shotgun sequence	244	8.40E-018	0.32	JC1V2_0_348682_350736	8..517	2	684	495..668		[CDS] (gene="JC1V2_0_00170") , translation	235	2.20E-019	0.32	gi|109480943|ref|XP_576303.2|	8..496	2	1107	912..1076		PREDICTED: similar to Protein KIAA1688 homolog [Rattus norvegicus]	213
248	PpolyNOa10.rm13b12.s1	EL564288	EL564288, EL564341, EL564532, EL579348	577	4	0	4	N0 overrepresented	0	Non-Plant	Non-Plant	sp|Q5U4X7|LMBR1_XENTR	2..370	2	485	337..458		Limb region 1 protein homolog.	181	1.30E-012	0.33	Q86AH0_DICDI	14..379	2	952	607..727		(Q86AH0) Similar to Dictyostelium discoideum (Slime mold). Histidine kinase A	212	2.40E-014	0.37	JC2V2_0_1116541_1119728	14..379	2	952	607..727		[CDS] (gene="JC2V2_0_00461") , translation	212	1.10E-016	0.37	gi|109472882|ref|XP_001054970.1|	20..367	2	490	344..458		PREDICTED: similar to limb region 1 [Rattus norvegicus]	173
249	PpolyNOa07e10.t7	EL565110	EL565110, EL577706, EL577724, EL578432	2019	4	2	2		0	ALL	ALL	sp|P08799|MYS2_DICDI	1..2001	1	2116	1341..2010		Myosin-2 heavy chain, non muscle (Myosin II heavy chain, non muscle).	1134	3.10E-113	0.36	Q9BJD3_PHYPO	1..2007	1	2148	1359..2027		(Q9BJD3) Major plasmodial myosin heavy chain	3093	0	0.96	BC4V2_0_4451863_4458213	1..2001	1	2116	1341..2010		[CDS] (gene="BC4V2_0_01749") , translation	1134	1.90E-114	0.36	gi|13124879|ref|NP_002465.1|	70..2001	1	1972	996..1645		smooth muscle myosin heavy chain 11 isoform SM1A [Homo sapiens]	517
250	Ppolya15d07.t7	EL566009	EL566009, EL577707, EL578067	647	3	1	2		0	Vertebrate/Protozoa	Vertebrate/Protozoa	sp|Q99PG2|OGFR_MOUSE	3..452	3	633	100..248		Opioid growth factor receptor (OGFr) (Zeta-type opioid receptor).	299	3.70E-025	0.38	Q54B61_DICDI	3..527	3	513	268..447		(Q54B61) Hypothetical protein	401	1.10E-035	0.44	BEC6V2_0_3395669_3397297	3..527	3	513	268..447		[CDS] (gene="BEC6V2_0_01341") , translation	401	5.20E-038	0.44	gi|116004257|ref|NP_001070487.1|	3..452	3	535	102..250		hypothetical protein LOC767947 [Bos taurus]	309
251	PpolyN0a12a05.t7	EL564019	EL564019, EL564458, EL564464, EL579169, EL579456	1180	5	0	5	N0 overrepresented	0	ALL	Eukaryote	sp|Q9ULX3|NOB1_HUMAN	415..969	1	412	180..366		RNA-binding protein NOB1 (Protein ART-4) (Phosphorylation regulatory protein HP-10).	359	8.30E-054	0.42	Q383J3_9TRYP	13..924	1	432	64..368		(Q383J3) Hypothetical protein	456	1.70E-041	0.37	JC3V2_0_2555664_2557531	370..1080	1	582	343..580		[CDS] (gene="JC3V2_0_00999") , translation	450	3.30E-043	0.38	gi|73957135|ref|XP_863212.1|	16..969	1	390	7..344		PREDICTED: similar to nin one binding protein isoform 2 [Canis familiaris]	503
252	PpolyNOa14b02.t7	EL577498	EL577498, EL577686, EL577943	865	3	0	3	N0 overrepresented	0	Amoebozoa/Protozoa	Amoebozoa/Protozoa											Q54EU2_DICDI	151..708	1	277	74..274		(Q54EU2) Hypothetical protein	280	7.50E-023	0.32	BEC6V2_0_135132_136218	151..708	1	277	74..274		[CDS] (gene="BEC6V2_0_00059") , translation	280	3.40E-025	0.32
253	PpolyNOa04i16.m13r	EL564128	EL564128, EL577535, EL577709, EL579243	680	4	0	4	N0 overrepresented	0	Eukaryote	Eukaryote	sp|P35182|PP2C1_YEAST	38..463	2	281	140..281		Protein phosphatase 2C homolog 1 (EC 3.1.3.16) (PP2C-1).	353	1.00E-031	0.48	Q54PX6_DICDI	2..463	2	403	248..403		(Q54PX6) Hypothetical protein	521	2.20E-048	0.67	BC4V2_0_1739572_1741141	2..463	2	403	248..403		[CDS] (gene="BC4V2_0_00670") , translation	521	9.90E-051	0.67	gi|109045234|ref|XP_001096769.1|	47..457	2	181	26..170		PREDICTED: similar to protein phosphatase 1 (formerly 2C)-like isoform 1 [Macaca mulatta]	242
254	PpolyN1a09e01.t7	EL564772	EL564772, EL565448, EL565449	745	3	3	0		0	Unique	Unique
255	PpolyN0a11a02.t7	EL564361	EL564361	770	1	0	1		0	Unique	Unique
256	PpolyN0a02c04.t7	EL563914	EL563914, EL565019, EL577902, EL579093	962	4	1	3	N0 overrepresented	0	Non-Plant	Non-Plant	sp|O16025|AOSL_PLEHO	419..763	2	1066	367..481		Allene oxide synthase-lipoxygenase protein [Includes: Allene oxide synthase (EC 4.2.1.92) (Hydroperoxidehydrase); Arachidonate 8- lipoxygenase (EC 1.13.11.40)].	152	3.50E-007	0.31	Q4RPU5_TETNG	329..796	2	1705	655..817		(Q4RPU5) Chromosome 12 SCAF15007, whole genome shotgun sequence	262	7.30E-028	0.38											gi|94405631|ref|XP_978240.1|	293..805	2	2279	196..369		PREDICTED: similar to lipoxygenase homology domains 1 [Mus musculus]	294
257	PpolyN0a11g01.t7	EL563928	EL563928, EL564424, EL564431	1139	3	0	3	N0 overrepresented	0	Unique	Unique
258	PpolyN1a10a04.t7	EL564466	EL564466, EL565468, EL565498, EL579458	669	4	2	2		0	Eukaryote	Eukaryote	sp|P34144|RAC1A_DICDI	1..453	1	194	43..194		RAS-related protein rac1A.	600	6.90E-058	0.78	Q54YK6_DICDI	1..453	1	194	43..194		(Q54YK6) Rho GTPase	600	9.20E-057	0.78	JC3V2_0_432324_433171	1..453	1	194	43..194		[CDS] (gene="JC3V2_0_00188") , translation	600	4.20E-059	0.78	gi|73957822|ref|XP_855587.1|	1..453	1	192	43..192		PREDICTED: rac2 GTP-binding protein [Canis familiaris]	566
259	PpolyN1a07f04.t7	EL565273	EL565273, EL578541	668	2	2	0		0	Unique	Unique
260	PpolyN1a13d08.t7	EL563931	EL563931, EL565205, EL565824, EL578500	1561	4	3	1	N1 overrepresented	0	ALL	ALL	sp|P38708|YHI0_YEAST	7..1500	1	688	183..688		Putative prolyl-tRNA synthetase YHR020W (EC 6.1.1.15) (Proline--tRNA ligase) (ProRS).	1350	2.30E-137	0.51	Q54Q07_DICDI	10..1500	1	548	45..548		(Q54Q07) Prolyl-tRNA synthetase	1705	7.50E-174	0.63	BC4V2_0_1683834_1685480	10..1500	1	548	45..548		[CDS] (gene="BC4V2_0_00639") , translation	1705	3.40E-176	0.63	gi|94364712|ref|XP_913237.2|	13..1500	1	1470	972..1470		PREDICTED: similar to Bifunctional aminoacyl-tRNA synthetase [Mus musculus]	1351
261	PpolyNOa14b07.t7	EL564556	EL564556, EL577948, EL579516	820	3	0	3	N0 overrepresented	0	Non-Plant	Amoebozoa/Protozoa	sp|P40889|YJW5_YEAST	55..549	1	1758	1133..1291		Hypothetical ATP-dependent helicase YJL225C (EC 3.6.1.-).	144	3.80E-006	0.3	O00899_DICDI	99..755	3	860	642..860		(O00899) GAPA	565	1.40E-059	0.5	JC1V2_0_3054453_3057339	99..755	3	882	664..882		[CDS] (gene="JC1V2_0_01227") , translation	565	9.80E-062	0.5	gi|109499544|ref|XP_001068112.1|	127..516	1	254	41..166		PREDICTED: hypothetical protein [Rattus norvegicus]	146
262	PpolyNOa06g07.t7	EL577636	EL577636	969	1	0	1		0	Eukaryote	Eukaryote	sp|O95070|YIF1A_HUMAN	1..789	1	293	19..290		Protein YIF1A (YIP1-interacting factor homolog A) (54TMp).	359	2.40E-032	0.34	Q54XV4_DICDI	109..681	1	380	152..338		(Q54XV4) Hypothetical protein	389	2.10E-034	0.41	JC3V2_0_1075614_1077473	109..681	1	380	152..338		[CDS] (gene="JC3V2_0_00439") , translation	389	9.70E-037	0.41	gi|114638675|ref|XP_001171138.1|	1..789	1	298	24..295		PREDICTED: similar to Yip1 interacting factor homolog A (S. cerevisiae) isoform 5 [Pan troglodytes]	359
263	PpolyN0a05c08.t7	EL564021	EL564021, EL564200, EL577639, EL579286	977	4	0	4	N0 overrepresented	0	ALL	ALL	sp|Q8WXA9|SFR12_HUMAN	199..849	1	508	224..451		Splicing factor, arginine/serine-rich 12 (Serine-arginine-rich splicing regulatory protein 86) (SRrp86) (Splicing regulatory protein 508) (SRrp508).	321	5.30E-028	0.36	Q4SR86_TETNG	184..726	1	2196	1986..2172		(Q4SR86) Chromosome 11 SCAF14528, whole genome shotgun sequence	394	3.00E-033	0.44	BC5V2_0_874765_879193	172..621	1	1447	513..670		[CDS] (gene="BC5V2_0_00369") , translation	348	6.00E-031	0.45	gi|114599980|ref|XP_001162455.1|	199..849	1	510	224..453		PREDICTED: splicing factor, arginine/serine-rich 12 isoform 4 [Pan troglodytes]	333
264	PpolyN1a04d08.m13r	EL564970	EL564970, EL565820, EL577744, EL578325	672	4	3	1	N1 overrepresented	0	Eukaryote	Eukaryote	sp|Q8BMK1|METL2_MOUSE	37..630	1	389	171..367		Methyltransferase-like protein 2 (EC 2.1.1.-).	315	1.10E-027	0.37	Q8T199_DICDI	55..627	1	437	201..391		(Q8T199) Similar to Homo sapiens (Human). HSPC266	490	4.20E-045	0.48	JC2V2_0_4774880_4776447	55..627	1	437	201..391		[CDS] (gene="JC2V2_0_01901") , translation	490	1.90E-047	0.48	gi|109050643|ref|XP_001082383.1|	55..627	1	284	83..270		PREDICTED: similar to methyltransferase like 6 isoform 1 [Macaca mulatta]	332
265	PpolyN1a12h01.t7	EL565769	EL565769, EL577799	565	2	1	1		0	ALL	ALL	sp|P41035|IF2B_RABIT	9..482	3	333	167..325		Eukaryotic translation initiation factor 2 subunit 2 (Eukaryotic translation initiation factor 2 beta subunit) (eIF-2-beta).	492	1.90E-046	0.57	Q54T27_DICDI	3..491	3	317	154..315		(Q54T27) Hypothetical protein	504	1.40E-046	0.6	JC3V2_0_5290781_5291932	3..491	3	317	154..315		[CDS] (gene="JC3V2_0_02111") , translation	504	6.30E-049	0.6	gi|114681548|ref|XP_001159127.1|	9..482	3	328	162..320		PREDICTED: similar to EIF2S2 isoform 4 [Pan troglodytes]	492
266	PpolyNOa06f05.t7	EL564009	EL564009, EL577623, EL577859	558	3	0	3	N0 overrepresented	0	ALL	Spurious/Phylogenetically dubious	sp|Q96W55|RL39_CANAL	245..370	2	51	10..51		60S ribosomal protein L39 (L46).	172	1.60E-012	0.76	Q5Y267_CRYGA	245..370	2	51	10..51		(Q5Y267) RPL39p	176	7.90E-012	0.76											gi|109132071|ref|XP_001083304.1|	245..370	2	488	447..488		PREDICTED: similar to UPF3 regulator of nonsense transcripts homolog B isoform 1 isoform 4 [Macaca mulatta]	169
267	PpolyNOa03n13.m13r	EL564040	EL564040, EL564369, EL565800, EL579194, EL579397	711	5	1	4	N0 overrepresented	0	Unique	Unique
268	PpolyNOa14a02.t7	EL577931	EL577931, EL577982, EL577983	353	3	0	3	N0 overrepresented	0	Non-Plant	Invertebrate/Protozoa	sp|P56567|CYTA_MOUSE	7..282	1	97	4..96		Cystatin A (Stefin A).	138	6.30E-009	0.32	Q8WQ46_LEPDS	7..282	1	98	4..94		(Q8WQ46) Cystatin	223	8.20E-017	0.45	JC3V2_0_3317849_3318136	1..282	1	95	3..94		[CDS] (gene="JC3V2_0_01305") , translation	155	6.00E-012	0.37	gi|84370296|ref|NP_001028411.1|	7..282	1	97	4..96		cystatin A [Mus musculus]	138
269	PpolyN1a03f09.m13r	EL564188	EL564188, EL564580, EL564900, EL578277, EL579529	459	5	2	3		0	ALL	ALL	sp|Q8TUY2|Y1619_METKA	5..328	2	117	1..103		DNA-binding protein MK1619.	199	2.20E-015	0.41	Q9FXG0_ARATH	5..385	2	129	1..129		(Q9FXG0) F1N18.11 protein (Putative apoptosis-related protein 19) (At1g29850/F1N18_19) (Hypothetical protein At1g29850)	319	5.50E-027	0.53	JC3V2_0_285407_286062	35..385	2	150	41..149		[CDS] (gene="JC3V2_0_00124") , translation	282	2.10E-025	0.56
270	PpolyN0a12h03.t7	EL564538	EL564538, EL565771, EL579506	775	3	1	2		0	Amoebozoa/Protozoa	Amoebozoa/Protozoa											Q54NP0_DICDI	259..621	1	521	378..492		(Q54NP0) Hypothetical protein	166	1.60E-008	0.32	BC4V2_0_2883539_2885104	259..621	1	521	378..492		[CDS] (gene="BC4V2_0_01103") , translation	166	7.30E-011	0.32
271	PpolyN1a11g10.t7	EL564075	EL564075, EL564953, EL565670, EL578312, EL579205	1176	5	3	2		2	ALL	Non-Plant	sp|P12957|CALD1_CHICK	38..868	2	771	132..404		Caldesmon (CDM).	143	3.20E-006	0.26	Q97P71_STRPN	19..828	-1	4776	4022..4287		(Q97P71) Cell wall surface anchor family protein	164	1.40E-006	0.25	JC1V2_0_1256543_1259971	128..877	2	1142	288..542		[CDS] (gene="JC1V2_0_00511") , translation	158	6.30E-009	0.25	gi|109501561|ref|XP_001072007.1|	148..828	-1	526	176..398		PREDICTED: hypothetical protein [Rattus norvegicus]	145
272	PpolyNOa07h02.t7	EL565497	EL565497, EL577614, EL577734	1516	3	1	2		0	ALL	ALL	sp|Q9ER69|WTAP_MOUSE	69..740	3	396	62..290		Wilms' tumor 1-associating protein (WT1-associated protein) (Putative pre-mRNA-splicing regulator female-lethal(2D) homolog).	413	4.60E-038	0.41	Q54LK1_DICDI	734..1444	2	649	413..649		(Q54LK1) Hypothetical protein	909	1.70E-089	0.74	BC4V2_0_4665213_4667386	734..1444	2	649	413..649		[CDS] (gene="BC4V2_0_01837") , translation	909	7.60E-092	0.74	gi|73946203|ref|XP_533464.2|	69..680	3	396	62..265		PREDICTED: similar to Wilms tumour 1-associating protein isoform 1 [Canis familiaris]	419
273	PpolyNOa06d08.t7	EL565740	EL565740, EL577602, EL577837	1512	3	1	2		0	Spurious/Phylogenetically dubious	Unique	sp|P30141|MRP4_STRPY	247..825	1	388	163..348		Fibrinogen- and Ig-binding protein precursor (MRP protein).	120	0	0.28	Q4Q3D8_LEIMA	31..711	1	3167	2319..2543		(Q4Q3D8) Hypothetical protein	157	1.60E-005	0.27											gi|109500382|ref|XP_001071968.1|	9..728	-2	378	90..320		PREDICTED: hypothetical protein [Rattus norvegicus]	118
274	PpolyNOa09f02.t7	EL577598	EL577598, EL577754, EL577897	612	3	0	3	N0 overrepresented	0	ALL	Non-Plant	sp|P87179|YB1E_SCHPO	4..375	-1	374	153..276		Serine-rich protein C30B4.01c precursor.	188	1.10E-013	0.44	Q54MG0_DICDI	1..378	-1	224	72..197		(Q54MG0) Hypothetical protein	213	9.40E-016	0.48	BC4V2_0_3905972_3906762	1..378	-1	224	72..197		[CDS] (gene="BC4V2_0_01532") , translation	213	4.30E-018	0.48	gi|109489319|ref|XP_001071047.1|	1..375	-1	278	150..274		PREDICTED: hypothetical protein [Rattus norvegicus]	212
275	PpolyNOa05h22.m13r	EL564215	EL564215, EL564332, EL564444, EL564964, EL578019, EL578320, EL579299, EL579378	690	8	2	6	N0 overrepresented	0	ALL	ALL	sp|P17077|RL9_RAT	2..556	2	192	2..187		60S ribosomal protein L9.	471	3.30E-044	0.5	Q5EBQ6_MOUSE	2..556	2	192	2..187		(Q5EBQ6) Ribosomal protein L9 (17 days embryo stomach cDNA, RIKEN full-length enriched library, clone:I920091H01 product:ribosomal protein L9, full insert sequence) (TIB-55 BB88 cDNA, RIKEN full-length enriched library, clone:I730090P04 prod	471	4.30E-043	0.5	JC3V2_0_1379307_1380203	47..556	2	206	35..203		[CDS] (gene="JC3V2_0_00557") , translation	468	4.10E-045	0.54	gi|14149647|ref|NP_035422.1|	2..556	2	192	2..187		ribosomal protein L9 [Mus musculus]	471
276	PpolyN1a04b08.m13r	EL564018	EL564018, EL564947, EL565634, EL578308, EL579168	767	5	3	2		0	Unique	Unique
277	PpolyNOa01c04.t7	EL564506	EL564506, EL577510	661	2	0	2	N0 overrepresented	0	Unique	Unique
278	PpolyNOa11.rm13a09.s1	EL564336	EL564336, EL564368, EL577998, EL579380, EL579396	756	5	0	5	N0 overrepresented	0	Eukaryote	Eukaryote	sp|Q13064|MKRN3_HUMAN	78..413	3	507	311..425		Makorin-3 (Zinc finger protein 127) (RING finger protein 63).	263	1.60E-021	0.44	Q54TM9_DICDI	72..419	3	974	773..890		(Q54TM9) Hypothetical protein	293	5.50E-023	0.45	JC3V2_0_4760967_4764237	72..419	3	974	773..890		[CDS] (gene="JC3V2_0_01909") , translation	293	2.50E-025	0.45	gi|5032243|ref|NP_005655.1|	78..413	3	507	311..425		makorin, ring finger protein, 3 [Homo sapiens]	263
279	PpolyN1a02c02.t7	EL564378	EL564378, EL564762, EL579402	1769	3	1	2		0	Unique	Unique
280	PpolyN0a10a03.t7	EL564267	EL564267, EL579335	1128	2	0	2	N0 overrepresented	0	Amoebozoa/Protozoa	Amoebozoa/Protozoa											Q54Q84_DICDI	42..1058	3	508	156..498		(Q54Q84) Hypothetical protein	580	1.20E-054	0.38	BC4V2_0_1474996_1476619	42..1058	3	508	156..498		[CDS] (gene="BC4V2_0_00562") , translation	580	5.60E-057	0.38
281	PpolyNOa02g23.m13r	EL563934	EL563934, EL564275, EL577960, EL577967, EL579107, EL579340	731	6	0	6	N0 overrepresented	0	ALL	Vertebrate/Protozoa	sp|Q9R059|FHL3_MOUSE	286..642	1	289	160..286		Four and a half LIM domains protein 3 (FHL-3) (Skeletal muscle LIM- protein 2) (SLIM 2).	162	3.70E-011	0.34	Q863I3_PIG	286..642	1	280	160..277		(Q863I3) Four and a half LIM domains 3	153	4.70E-009	0.33	JC1V2_0_2739820_2742853	13..282	1	963	213..299		[CDS] (gene="JC1V2_0_01097") , translation	125	7.40E-006	0.32	gi|94410172|ref|XP_922748.2|	286..642	1	185	56..182		PREDICTED: similar to Four and a half LIM domains protein 3 (FHL-3) (Skeletal muscle LIM-protein 2) (SLIM 2) [Mus musculus]	171
282	PpolyN1a08h07.t7	EL564023	EL564023, EL565255, EL565395, EL577558	743	4	2	2		0	Eukaryote	Eukaryote	sp|Q5R4G6|CUL1_PONPY	1..435	1	776	629..776		Cullin-1 (CUL-1).	375	3.90E-033	0.53	O60999_DICDI	1..435	1	770	626..770		(O60999) CulA	505	2.80E-046	0.72	BEC6V2_0_967540_970465	1..435	1	770	626..770		[CDS] (gene="BEC6V2_0_00387") , translation	505	1.30E-048	0.72	gi|76616225|ref|XP_870853.1|	1..435	1	782	637..782		PREDICTED: similar to Cullin-1 (CUL-1) isoform 2 [Bos taurus]	379
283	PpolyNOa14d08.t7	EL564347	EL564347, EL565244, EL577973, EL578009, EL579385	709	5	1	4	N0 overrepresented	0	ALL	ALL	sp|Q9NTK5|PTD4_HUMAN	14..667	2	396	180..396		Putative GTP-binding protein PTD004.	549	1.80E-052	0.52	Q6Z1J6_ORYSA	68..664	2	394	199..394		(Q6Z1J6) Putative GTP-binding protein	594	4.00E-056	0.58	JC1V2_0_2043367_2044873	11..664	2	393	179..393		[CDS] (gene="JC1V2_0_00831") , translation	544	3.60E-053	0.51	gi|109100095|ref|XP_001087906.1|	14..667	2	238	22..238		PREDICTED: GTP-binding protein PTD004 isoform 2 [Macaca mulatta]	549
284	Ppolya15b03.t7	EL565311	EL565311, EL565595, EL577552, EL578040	1033	4	2	2		0	ALL	ALL	sp|Q90YW2|RL7A_ICTPU	187..957	1	265	8..259		60S ribosomal protein L7a.	527	3.80E-050	0.48	Q2KJW7_PHYPO	514..915	1	134	1..134		(Q2KJW7) Rpl7A (Fragment)	588	1.70E-055	0.92	JC2V2_0_8261362_8263076	145..957	1	321	44..314		[CDS] (gene="JC2V2_0_03274") , translation	495	5.60E-048	0.44	gi|94386296|ref|XP_990387.1|	163..957	1	286	16..280		PREDICTED: similar to 60S ribosomal protein L7a (Surfeit locus protein 3) [Mus musculus]	524
285	PpolyN1a13f02.t7	EL565842	EL565842, EL565975	1212	2	2	0		0	Spurious/Phylogenetically dubious	Spurious/Phylogenetically dubious											Q1JTH9_TOXGO	77..727	-3	1821	507..723		(Q1JTH9) Hyothetical protein	164	8.90E-007	0.32
286	PpolyNOa02e05.m13r	EL563913	EL563913, EL564137, EL577611, EL577785, EL579092	573	5	0	5	N0 overrepresented	0	Unique	Unique
287	Ppolya15e03.t7	EL577503	EL577503, EL577559, EL577942, EL578075, EL578086	678	5	0	5	N0 overrepresented	102	ALL	Non-Plant	sp|P54637|PTP3_DICDI	2..178	2	989	137..195		Tyrosine-protein phosphatase 3 (EC 3.1.3.48) (Protein-tyrosine- phosphate phosphohydrolase 3).	155	2.30E-009	0.49	Q55EL5_DICDI	2..256	2	1487	963..1051		(Q55EL5) Leucine-rich repeat-containing protein (LRR)	176	3.00E-010	0.42	JC1V2_0_2194071_2198665	2..256	2	1487	963..1051		[CDS] (gene="JC1V2_0_00904") , translation	176	1.30E-012	0.42	gi|109472035|ref|XP_001062724.1|	2..154	2	496	217..266		PREDICTED: hypothetical protein [Rattus norvegicus]	156
288	PpolyN0a05a09.t7	EL563890	EL563890, EL564177, EL564281, EL564559, EL564889, EL578269, EL579073, EL579270	1316	8	2	6	N0 overrepresented	0	ALL	Eukaryote	sp|P35663|CYLC1_HUMAN	400..1170	1	651	285..547		Cylicin-1 (Cylicin I) (Multiple-band polypeptide I).	188	2.10E-011	0.26	Q9LW95_TOBAC	394..1197	1	513	163..433		(Q9LW95) KED	238	1.20E-017	0.28	JC3V2_0_4164684_4166181	475..1170	1	449	114..343		[CDS] (gene="JC3V2_0_01682") , translation	220	4.70E-017	0.28	gi|109131393|ref|XP_001102833.1|	433..1227	1	666	300..541		PREDICTED: similar to Cylicin-1 (Cylicin I) (Multiple-band polypeptide I) [Macaca mulatta]	196
289	PpolyN0a12f02.t7	EL564344	EL564344, EL564513, EL565750, EL565819, EL579384, EL579492	556	6	2	4		0	Eukaryote	Eukaryote	sp|O76080|Z20D2_HUMAN	320..556	-1	213	135..213		Zinc finger A20 domain-containing protein 2 (Zinc finger protein 216).	202	1.00E-015	0.44	Q550F4_DICDI	320..550	-1	173	99..173		(Q550F4) Hypothetical protein	246	3.00E-019	0.57	JC2V2_0_7548805_7549326	320..550	-1	173	99..173		[CDS] (gene="JC2V2_0_03002") , translation	246	1.40E-021	0.57	gi|109111764|ref|XP_001096191.1|	320..556	-1	213	135..213		PREDICTED: zinc finger, A20 domain containing 2 isoform 2 [Macaca mulatta]	202
290	PpolyNOa08e05.t7	EL564033	EL564033, EL564192, EL564236, EL564331, EL564952, EL565845, EL577581, EL577795, EL577796, EL577873, EL578026, EL578311, EL579182, EL579281, EL579377	2579	15	3	12	N0 overrepresented	0	ALL	ALL	sp|P37709|TRHY_RABIT	19..2472	1	1407	406..1228		Trichohyalin.	811	2.70E-079	0.31	Q4CND6_TRYCR	13..2466	1	939	116..938		(Q4CND6) Membrane associated protein, putative (Fragment)	987	8.90E-098	0.34	JC1V2_0_2739820_2742853	523..2442	1	963	214..842		[CDS] (gene="JC1V2_0_01097") , translation	675	6.70E-067	0.33	gi|109016677|ref|XP_001108773.1|	10..2466	1	1551	145..959		PREDICTED: similar to Trichohyalin [Macaca mulatta]	805
291	PpolyNOa14b03.t7	EL564567	EL564567, EL564965, EL577605, EL577944, EL577988	637	5	1	4	N0 overrepresented	0	Unique	Unique
292	PpolyNOa06f03.t7	EL577621	EL577621, EL577646, EL577702, EL577778	507	4	0	4	N0 overrepresented	0	Unique	Unique
293	PpolyN0a04e06.t7	EL563958	EL563958, EL563966, EL564127, EL577783, EL579129, EL579242	771	6	0	6	N0 overrepresented	0	Eukaryote	Eukaryote	sp|Q99873|ANM1_HUMAN	3..680	3	361	136..361		Protein arginine N-methyltransferase 1 (EC 2.1.1.-) (Interferon receptor 1-bound protein 4).	622	3.20E-060	0.53	Q84X73_CHLRE	9..680	3	342	119..342		(Q84X73) CR061 protein	660	4.10E-063	0.57	BEC6V2_0_505313_506720	3..680	3	341	116..341		[CDS] (gene="BEC6V2_0_00201") , translation	658	3.00E-065	0.55	gi|73947040|ref|XP_533615.2|	3..680	3	353	128..353		PREDICTED: similar to heterogeneous nuclear ribonucleoproteins methyltransferase-like 2 isoform 1 [Canis familiaris]	622
294	PpolyN1a13h04.t7	EL564357	EL564357, EL564930, EL565868, EL577800, EL579389	1150	5	2	3		0	ALL	ALL	sp|P78706|RCO1_NEUCR	32..946	2	604	286..601		Transcriptional repressor rco-1.	868	2.70E-086	0.56	O76734_DICDI	2..952	2	579	260..579		(O76734) Transcriptional repressor TUP1	1302	3.80E-131	0.78	JC3V2_0_5568366_5570498	2..952	2	579	260..579		[CDS] (gene="JC3V2_0_02212") , translation	1302	1.70E-133	0.78	gi|109109886|ref|XP_001118316.1|	62..943	2	334	44..331		PREDICTED: similar to WD repeat domain 5 [Macaca mulatta]	359
295	PpolyN1a02b04.t7	EL564752	EL564752, EL578186	471	2	2	0		0	Unique	Unique											Q3UGM7_MOUSE	338..448	2	120	62..96		(Q3UGM7) Melanocyte cDNA, RIKEN full-length enriched library, clone:G270069C18 product:hypothetical Cysteine-rich region profile/Valine-rich region profile containing protein, full insert sequence	105	0	0.41
296	PpolyN0a05c02.t7	EL564190	EL564190, EL564194, EL564574, EL578069, EL579283, EL579525	989	6	0	6	N0 overrepresented	0	Eukaryote	Eukaryote	sp|Q13435|SF3B2_HUMAN	3..881	3	872	586..871		Splicing factor 3B subunit 2 (Spliceosome-associated protein 145) (SAP 145) (SF3b150) (Pre-mRNA splicing factor SF3b 145 kDa subunit).	486	5.30E-045	0.42	Q6K7Q7_ORYSA	3..836	3	582	309..575		(Q6K7Q7) Putative splicing factor 3B subunit 2	611	6.30E-058	0.5	BC4V2_0_2072170_2073968	3..569	3	554	329..531		[CDS] (gene="BC4V2_0_00797") , translation	403	3.20E-038	0.43	gi|73983026|ref|XP_866077.1|	3..881	3	901	609..900		PREDICTED: similar to Splicing factor 3B subunit 2 (Spliceosome associated protein 145) (SAP 145) (SF3b150) (Pre-mRNA splicing factor SF3b 145 kDa subunit) isoform 7 [Canis familiaris]	503
297	PpolyN0a10e04.t7	EL564053	EL564053, EL564084, EL564316, EL564534, EL564818, EL579212, EL579369	995	7	1	6	N0 overrepresented	2	Unique	Unique	sp|P14725|LAV1_PHYPO	1..912	1	355	52..355		Plasmodial-specific protein LAV1-2.	1423	4.20E-145	0.94
298	PpolyNOa02o05.m13r	EL563972	EL563972, EL564295, EL564590, EL565071, EL577560, EL579134, EL579352	795	7	1	6	N0 overrepresented	0	ALL	ALL	sp|O14134|ELF1_SCHPO	2..613	2	1057	832..1030		mRNA export factor elf1.	468	8.50E-043	0.47	O41148_PBCV1	2..667	2	918	699..918		(O41148) A666L protein	524	6.50E-048	0.44	JC1V2_0_1256543_1259971	173..502	2	1142	1021..1130		[CDS] (gene="JC1V2_0_00511") , translation	215	6.70E-017	0.36	gi|29789050|ref|NP_038880.1|	197..478	2	709	598..691		ATP-binding cassette, sub-family F (GCN20), member 3 [Mus musculus]	198
299	PpolyN1a10c03.t7	EL565521	EL565521	407	1	1	0		0	Non-Plant	Non-Plant	sp|Q8IYR0|CF165_HUMAN	27..344	3	622	510..615		Protein C6orf165.	215	4.30E-016	0.44	Q57VI3_9TRYP	24..335	3	640	532..635		(Q57VI3) Hypothetical protein	226	4.00E-016	0.47											gi|114608403|ref|XP_001154333.1|	27..344	3	622	510..615		PREDICTED: similar to OTTHUMP00000016831 isoform 1 [Pan troglodytes]	221
300	PpolyNOa06h05.t7	EL564004	EL564004, EL564108, EL577645, EL577934, EL577938, EL579159, EL579227	748	7	0	7	N0 overrepresented	0	Eukaryote	Eukaryote	sp|P47913|RL20_YEAST	168..677	3	174	8..171		60S ribosomal protein L20 (L18A).	387	2.60E-035	0.47	Q2UKB9_ASPOR	156..677	3	174	1..171		(Q2UKB9) RIB40 genomic DNA, SC003	415	3.70E-037	0.49	BC4V2_0_3780363_3781605	168..596	3	191	25..167		[CDS] (gene="BC4V2_0_01484") , translation	351	1.00E-032	0.46	gi|76621049|ref|XP_886674.1|	162..632	3	176	7..163		PREDICTED: similar to ribosomal protein L18a isoform 6 [Bos taurus]	365
301	PpolyNOa01a07.t7	EL564598	EL564598, EL577489	540	2	0	2	N0 overrepresented	0	Eukaryote	Eukaryote	sp|Q01971|RAB2A_RABIT	2..346	2	212	98..211		Ras-related protein Rab-2A.	313	1.80E-027	0.57	O01577_CAEEL	2..319	2	214	98..203		(O01577) Uncoordinated protein 108	315	1.50E-026	0.59	BEC6V2_0_1411725_1415328	2..346	2	702	592..700		[CDS] (gene="BEC6V2_0_00545") , translation	306	5.20E-027	0.57	gi|109086508|ref|XP_001089894.1|	2..346	2	212	98..211		PREDICTED: similar to RAB2, member RAS oncogene family isoform 3 [Macaca mulatta]	308
302	PpolyNOa06h04.t7	EL564312	EL564312, EL564530, EL564546, EL577644, EL578021, EL579366	798	6	0	6	N0 overrepresented	0	ALL	Eukaryote	sp|P49625|RL5A_ORYSA	3..695	3	304	75..304		60S ribosomal protein L5-1.	587	1.60E-056	0.5	Q38HU5_SOLTU	3..695	3	302	74..302		(Q38HU5) Hypothetical protein	586	2.80E-055	0.52	JC3V2_0_1030666_1031755	3..650	3	292	74..289		[CDS] (gene="JC3V2_0_00420") , translation	482	1.30E-046	0.48	gi|13592051|ref|NP_112361.1|	3..644	3	297	74..286		ribosomal protein L5 [Rattus norvegicus]	496
303	PpolyNOa06e03.t7	EL563994	EL563994, EL577609, EL577780, EL578000, EL578048	528	5	0	5	N0 overrepresented	0	Unique	Unique
304	PpolyNOa04o12.m13r	EL564039	EL564039, EL564130, EL564162, EL577633, EL577670, EL578008, EL579123, EL579186, EL579260	517	9	0	9	N0 overrepresented	0	Eukaryote	Eukaryote	sp|O55142|RL35A_MOUSE	119..451	2	110	4..110		60S ribosomal protein L35a.	235	3.30E-019	0.48	Q962S9_SPOFR	2..451	2	159	19..159		(Q962S9) Ribosomal protein L35A	270	8.60E-022	0.45	JC1V2_0_4845011_4845670	119..451	2	105	3..105		[CDS] (gene="JC1V2_0_01932") , translation	182	8.30E-015	0.39	gi|10863991|ref|NP_067087.1|	119..451	2	110	4..110		ribosomal protein L35a [Rattus norvegicus]	235
305	PpolyNOa01h05.t7	EL564146	EL564146, EL564270, EL564286, EL577561, EL577569, EL577963, EL579252	518	7	0	7	N0 overrepresented	0	Eukaryote	Eukaryote	sp|P12458|TBB2_PHYPO	1..363	1	454	333..453		Tubulin beta-2 chain (Tubulin beta-major chain).	599	8.80E-058	0.95	Q7PPM6_ANOGA	1..336	1	446	334..444		(Q7PPM6) ENSANGP00000013034	464	2.40E-042	0.78	JC1V2_0_3256976_3258457	1..351	1	455	338..454		[CDS] (gene="JC1V2_0_01301") , translation	396	1.70E-037	0.64	gi|40018568|ref|NP_954525.1|	1..330	1	445	333..443		tubulin, beta, 2 [Rattus norvegicus]	446
306	PpolyN0a13d03.t7	EL563942	EL563942, EL563956, EL564036, EL564429, EL564586, EL565999, EL579126, EL579438	686	8	1	7	N0 overrepresented	0	Unique	Unique
307	PpolyNOa09g12.t7	EL577918	EL577918	132	1	0	1		0	Unique	Unique
308	PpolyNOa04e20.m13r	EL563999	EL563999, EL564107, EL564225, EL565117, EL565425, EL577677, EL577886, EL579155, EL579226, EL579306	631	10	2	8	N0 overrepresented	0	Non-Plant	Unique											Q5XIB5_RAT	18..524	3	341	152..322		(Q5XIB5) Hypothetical protein MGC94720	144	8.20E-008	0.28											gi|55741516|ref|NP_001006975.1|	18..524	3	341	152..322		hypothetical protein LOC293738 [Rattus norvegicus]	144
309	PpolyN1a04f09.t7	EL564388	EL564388, EL564426, EL564462, EL564577, EL564705, EL564907, EL564995, EL577817, EL577857, EL577892, EL578282, EL579410, EL579435	604	13	4	9	N0 overrepresented	0	Non-vertebrate	Non-vertebrate	sp|P18322|PROF2_PHYPO	103..474	-2	124	1..124		Profilin P.	590	8.00E-057	0.94	Q54KQ9_DICDI	103..477	-2	126	1..126		(Q54KQ9) Profilin I	359	3.20E-031	0.58	BC4V2_0_5397605_5398227	103..477	-2	126	1..126		[CDS] (gene="BC4V2_0_02126") , translation	359	1.50E-033	0.58
310	PpolyN0a12b03.t7	EL563957	EL563957, EL563963, EL564073, EL564305, EL564468, EL564543, EL564604, EL565189, EL565549, EL579203, EL579359, EL579460, EL579543	834	13	2	11	N0 overrepresented	3	ALL	ALL	sp|P32583|SRP40_YEAST	7..756	1	406	139..404		Suppressor protein SRP40.	291	3.60E-025	0.31	Q7RZG9_NEUCR	22..768	1	471	226..471		(Q7RZG9) Predicted protein	314	2.40E-026	0.35	BEC6V2_0_321588_323060	7..282	1	447	178..272		[CDS] (gene="BEC6V2_0_00126") , translation	157	1.00E-019	0.42	gi|86198333|ref|NP_001034442.1|	16..756	1	701	439..698		nucleolar and coiled-body phosphoprotein 1 isoform D [Mus musculus]	237
311	PpolyNOa06g02.t7	EL563922	EL563922, EL564311, EL564359, EL564613, EL577522, EL577631, EL577632, EL577820, EL577904, EL578096, EL578098, EL579099, EL579365	861	13	0	13	N0 overrepresented	3	Non-Plant	Amoebozoa/Protozoa	sp|P34161|YOX1_YEAST	123..515	3	385	163..309		Homeobox protein YOX1.	153	3.50E-008	0.36	Q54PU1_DICDI	153..518	3	638	300..430		(Q54PU1) Putative homeobox transcription factor	277	1.20E-021	0.53	BC4V2_0_1844895_1847023	153..518	3	638	300..430		[CDS] (gene="BC4V2_0_00705") , translation	277	5.60E-024	0.53	gi|73969760|ref|XP_865898.1|	132..572	3	326	30..167		PREDICTED: similar to orthodenticle 1 isoform 2 [Canis familiaris]	148
312	PpolyNOa14g09.t7	EL564625	EL564625, EL577978, EL578010	668	3	0	3	N0 overrepresented	2	Unique	Unique
313	PpolyN1a07b05.t7	EL565227	EL565227, EL577858	549	2	1	1		0	Eukaryote	Eukaryote	sp|P84175|RS12_CHICK	4..360	1	131	10..128		40S ribosomal protein S12.	469	5.30E-044	0.75	Q86PL3_PERAI	7..360	1	138	18..135		(Q86PL3) 40S ribosomal protein	477	1.00E-043	0.77	BC4V2_0_1733520_1733930	10..363	1	136	18..135		[CDS] (gene="BC4V2_0_00667") , translation	360	1.10E-033	0.59	gi|109082722|ref|XP_001094427.1|	4..360	1	132	11..129		PREDICTED: similar to ribosomal protein S12 isoform 2 [Macaca mulatta]	469
314	PpolyN0a04h01.t7	EL564157	EL564157	123	1	0	1		0	Unique	Unique
315	PpolyN0a11c08.t7	EL564391	EL564391	117	1	0	1		0	Unique	Unique
316	PpolyNOa01f03.t7	EL577544	EL577544, EL577566, EL577906	907	3	0	3	N0 overrepresented	223	Eukaryote	Eukaryote	sp|Q8BM39|PRP18_MOUSE	551..844	2	342	240..337		Pre-mRNA-splicing factor 18 (PRP18 homolog).	338	4.00E-030	0.65	Q8MML7_DICDI	551..847	2	389	291..389		(Q8MML7) POTASSIUM CHANNEL REGULATORY FACTOR (Similar to Homo sapiens (Human). HPRP18) (Pre-mRNA splicing factor similar to S. CEREVISIAE PRP18)	342	2.00E-029	0.66	JC2V2_0_4146526_4147695	551..847	2	389	291..389		[CDS] (gene="JC2V2_0_01667") , translation	342	9.20E-032	0.66	gi|114629420|ref|XP_001142338.1|	551..844	2	351	249..346		PREDICTED: PRP18 pre-mRNA processing factor 18 homolog isoform 3 [Pan troglodytes]	338
317	PpolyN1a14f11.t7	EL565947	EL565947	208	1	1	0		0	Unique	Unique
318	PpolyN1a13b10.t7	EL564032	EL564032, EL564140, EL564178, EL564251, EL564677, EL565601, EL565802, EL577516, EL577735, EL577763, EL579181, EL579249, EL579271	1037	13	3	10	N0 overrepresented	75	ALL	Amoebozoa/Protozoa	sp|O54874|MRCKA_RAT	31..708	1	1732	591..810		Serine/threonine-protein kinase MRCK alpha (EC 2.7.11.1) (CDC42- binding protein kinase alpha) (Myotonic dystrophy kinase-related CDC42-binding kinase alpha) (Myotonic dystrophy protein kinase-like alpha) (MRCK alpha).	125	0	0.26	Q22X91_TETTH	25..756	1	1668	648..877		(Q22X91) Viral A-type inclusion protein repeat containing protein	146	5.70E-005	0.28	JC1V2_0_3235151_3239470	34..801	1	1209	884..1136		[CDS] (gene="JC1V2_0_01291") , translation	131	8.40E-006	0.27	gi|73981602|ref|XP_540325.2|	141..800	3	1414	440..656		PREDICTED: similar to Trichohyalin [Canis familiaris]	134
319	PpolyN0a04g12.t7	EL564156	EL564156	215	1	0	1		0	Unique	Unique
320	Ppolya15e06.t7	EL563943	EL563943, EL564007, EL564008, EL564028, EL564074, EL564082, EL564105, EL564120, EL564135, EL564151, EL564171, EL564206, EL564289, EL564299, EL564326, EL564381, EL564436, EL564454, EL564461, EL564478, EL564492, EL564512, EL564515, EL564527, EL564614, EL564722, EL564856, EL564938, EL565186, EL565338, EL565347, EL565851, EL565953, EL577501, EL577508, EL577556, EL577588, EL577600, EL577624, EL577652,…	1131	10	70	80		0	ALL	ALL	sp|Q9ULJ7|ANR50_HUMAN	149..964	-2	1375	459..746		Ankyrin repeat domain-containing protein 50.	296	3.30E-024	0.32	Q54KA7_DICDI	218..931	-2	986	190..431		(Q54KA7) SecG	345	1.50E-028	0.36	BC5V2_0_319477_322437	218..931	-2	986	190..431		[CDS] (gene="BC5V2_0_00139") , translation	345	6.90E-031	0.36	gi|76681107|ref|XP_606363.2|	149..964	-2	1346	430..717		PREDICTED: similar to CG10011-PA [Bos taurus]	297
321	PpolyN1a10g05.t7	EL565569	EL565569	536	1	1	0		0	Unique	Unique
322	PpolyN1a10g06.t7	EL565570	EL565570	824	1	1	0		0	Unique	Unique
323	PpolyN1a10g07.t7	EL565571	EL565571	642	1	1	0		0	Eukaryote	Eukaryote	sp|Q8BQQ1|ZDH14_MOUSE	14..559	2	489	146..327		Probable palmitoyltransferase ZDHHC14 (EC 2.3.1.-) (Zinc finger DHHC domain-containing protein 14) (DHHC-14) (NEW1 domain-containing protein) (NEW1CP).	329	4.70E-029	0.39	Q1RYL8_MEDTR	38..580	2	422	124..302		(Q1RYL8) Zinc finger, DHHC-type	398	2.30E-035	0.43	BC4V2_0_2215465_2217296	53..454	2	470	150..279		[CDS] (gene="BC4V2_0_00844") , translation	248	3.40E-021	0.36	gi|51799028|ref|NP_666185.3|	14..559	2	489	146..327		zinc finger, DHHC domain containing 14 [Mus musculus]	329
324	PpolyN1a10g08.t7	EL565572	EL565572	595	1	1	0		0	Non-Plant	Non-Plant											Q503X8_BRARE	48..416	3	215	45..170		(Q503X8) Zgc:110023 protein	174	1.30E-011	0.35
325	PpolyN1a10g09.t7	EL565573	EL565573	308	1	1	0		0	Non-Plant	Unique	sp|Q09167|SFRS5_RAT	12..266	-1	269	151..229		Splicing factor, arginine/serine-rich 5 (Pre-mRNA-splicing factor SRP40) (Insulin-induced growth response protein CL-4) (Delayed-early protein HRS).	96	0	0.39	Q9VXA3_DROME	3..194	3	644	103..167		(Q9VXA3) CG9108-PA	111	0	0.36	BC4V2_0_738729_739189	27..176	3	72	9..58		[CDS] (gene="BC4V2_0_00297") , translation	98	6.60E-006	0.46	gi|94404358|ref|XP_987582.1|	15..173	3	445	29..80		PREDICTED: hypothetical protein [Mus musculus]	101
326	PpolyN1a10g10.t7	EL565574	EL565574	832	1	1	0		0	Vertebrate/Protozoa	Vertebrate/Protozoa	sp|Q03386|GNDS_RAT	19..432	1	895	371..513		Ral guanine nucleotide dissociation stimulator (RalGEF) (RalGDS).	150	2.70E-007	0.29	Q86JC7_DICDI	19..693	1	1492	1266..1492		(Q86JC7) Hypothetical protein	314	6.00E-025	0.32	JC2V2_0_6179697_6184226	19..693	1	1492	1266..1492		[CDS] (gene="JC2V2_0_02454") , translation	311	5.70E-027	0.31	gi|73967662|ref|XP_859177.1|	19..432	1	931	407..549		PREDICTED: similar to Ral guanine nucleotide dissociation stimulator (RalGEF) (RalGDS) isoform 3 [Canis familiaris]	160
327	PpolyN1a10g11.t7	EL565575	EL565575	483	1	1	0		0	Plant	Unique	sp|O80725|MDR4_ARATH	75..344	3	1286	528..622		Multidrug resistance protein 4 (P-glycoprotein 4).	105	0	0.3	Q1SEP3_MEDTR	75..353	3	379	14..111		(Q1SEP3) Cyclic peptide transporter	112	0	0.33
328	PpolyN1a10h01.t7	EL565577	EL565577	375	1	1	0		0	Unique	Unique
329	PpolyN1a10h02.t7	EL565578	EL565578	533	1	1	0		0	Unique	Unique
330	PpolyN1a10h03.t7	EL565579	EL565579	549	1	1	0		0	Plant	Plant	sp|P47169|ECM17_YEAST	43..477	1	1442	1291..1435		Sulfite reductase [NADPH] beta subunit (EC 1.8.1.2) (Extracellular matrix protein 17).	444	5.90E-040	0.55	Q4L9F1_STAHJ	34..474	1	573	426..572		(Q4L9F1) Similar to sulfite	493	2.00E-045	0.63
331	PpolyN1a10h04.t7	EL565580	EL565580	743	1	1	0		0	Unique	Unique
332	PpolyN1a10h05.t7	EL565581	EL565581	567	1	1	0		0	Plant	Plant	sp|Q9V1F8|PFPI_PYRAB	46..414	1	166	44..165		Intracellular protease 1 (EC 3.2.-.-) (Intracellular protease I).	255	2.50E-021	0.46	Q2RGQ9_MOOTA	1..429	1	193	50..192		(Q2RGQ9) Peptidase C56, PfpI	446	1.90E-040	0.56	JC2V2_0_6796745_6797499	1..420	1	194	49..189		[CDS] (gene="JC2V2_0_02668") , translation	341	1.20E-031	0.48
333	PpolyN1a10h06.t7	EL565582	EL565582	342	1	1	0		0	Non-Plant	Amoebozoa/Protozoa											Q7RR45_PLAYO	4..246	1	2341	227..308		(Q7RR45) Hypothetical protein PY00892	169	2.40E-009	0.51	BC4V2_0_1990483_1994393	7..270	1	1224	451..537		[CDS] (gene="BC4V2_0_00769") , translation	147	1.10E-009	0.43	gi|109503585|ref|XP_001069469.1|	1..273	1	220	82..176		PREDICTED: hypothetical protein [Rattus norvegicus]	131
334	PpolyN1a10h07.t7	EL565583	EL565583	547	1	1	0		0	Unique	Unique
335	PpolyN1a10g04.t7	EL565568	EL565568	519	1	1	0		0	Amoebozoa/Protozoa	Unique																					JC1V2_0_4750596_4752753	34..387	1	649	500..624		[CDS] (gene="JC1V2_0_01903") , translation	97	0	0.23
336	PpolyN1a10e09.t7	EL565551	EL565551	447	1	1	0		0	Unique	Unique
337	PpolyN1a10e10.t7	EL565552	EL565552	439	1	1	0		0	Unique	Unique
338	PpolyN1a10e12.t7	EL565553	EL565553	668	1	1	0		0	Unique	Unique
339	PpolyN1a10f01.t7	EL565554	EL565554	813	1	1	0		0	Eukaryote	Eukaryote	sp|Q91628|ORC2_XENLA	361..807	1	558	369..520		Origin recognition complex subunit 2 (XORC2).	263	2.10E-021	0.39	Q5XGS9_XENLA	361..807	1	558	369..520		(Q5XGS9) Orc2-A-prov protein	263	2.80E-020	0.39	JC1V2_0_3806138_3807589	307..813	1	391	178..355		[CDS] (gene="JC1V2_0_01523") , translation	208	4.70E-017	0.31	gi|61858572|ref|XP_617498.1|	361..807	1	194	5..156		PREDICTED: similar to origin recognition complex, subunit 2, partial [Bos taurus]	238
340	PpolyN1a10f03.t7	EL565556	EL565556	447	1	1	0		0	Unique	Unique
341	PpolyN1a10f04.t7	EL565557	EL565557	477	1	1	0		0	Unique	Unique
342	PpolyN1a10f05.t7	EL565558	EL565558	417	1	1	0		0	Unique	Unique
343	PpolyN1a10f07.t7	EL565559	EL565559	623	1	1	0		0	ALL	Non-Plant	sp|P13816|GARP_PLAFF	171..470	3	678	563..661		Glutamic acid-rich protein precursor.	167	7.00E-011	0.37	Q4TU85_MOUSE	78..509	3	293	53..192		(Q4TU85) Reproductive homeobox on X chromosome 8	199	2.80E-014	0.36	JC2V2_0_5155242_5157161	180..587	3	639	30..162		[CDS] (gene="JC2V2_0_02056") , translation	155	7.50E-011	0.3	gi|109479937|ref|XP_001068678.1|	3..470	3	175	9..162		PREDICTED: hypothetical protein [Rattus norvegicus]	212
344	PpolyN1a10f09.t7	EL565561	EL565561	558	1	1	0		0	Amoebozoa/Protozoa	Spurious/Phylogenetically dubious											Q54B27_DICDI	302..469	2	1025	169..224		(Q54B27) Hypothetical protein	150	1.10E-007	0.46	BEC6V2_0_3503537_3506704	302..469	2	1025	169..224		[CDS] (gene="BEC6V2_0_01369") , translation	150	4.90E-010	0.46
345	PpolyN1a10f10.t7	EL565562	EL565562	789	1	1	0		0	Eukaryote	Eukaryote	sp|Q14669|TRIPC_HUMAN	1..543	1	1992	1815..1992		Thyroid receptor-interacting protein 12 (TRIP12).	413	1.90E-036	0.45	Q54KP2_DICDI	1..543	1	1898	1718..1898		(Q54KP2) Hypothetical protein	531	6.70E-048	0.53	BC5V2_0_11049_16833	1..543	1	1898	1718..1898		[CDS] (gene="BC5V2_0_00005") , translation	531	3.00E-050	0.53	gi|76610784|ref|XP_885718.1|	1..543	1	500	323..500		PREDICTED: similar to thyroid hormone receptor interactor 12 isoform 3 [Bos taurus]	414
346	PpolyN1a10f11.t7	EL565563	EL565563	744	1	1	0		0	Eukaryote	Eukaryote	sp|O60573|IF4E3_HUMAN	58..567	1	245	57..221		Eukaryotic translation initiation factor 4E type 3 (eIF4E type 3) (eIF-4E type 3) (mRNA cap-binding protein type 3) (Eukaryotic translation initiation factor 4E-like 3) (Eukaryotic translation initiation factor 4E homologous protein) (mRNA cap-binding protein 4EHP) (eIF4E-like protein 4E-LP).	358	3.00E-032	0.41	Q59FE1_HUMAN	58..591	1	243	66..238		(Q59FE1) Eukaryotic translation initiation factor 4E member 2 variant (Fragment)	369	2.80E-032	0.4	BEC6V2_0_798342_799672	1..555	1	313	9..201		[CDS] (gene="BEC6V2_0_00315") , translation	341	1.20E-031	0.36	gi|73994152|ref|XP_852774.1|	58..591	1	334	157..329		PREDICTED: similar to eukaryotic translation initiation factor 4E member 2 [Canis familiaris]	369
347	PpolyN1a10f12.t7	EL565564	EL565564	625	1	1	0		0	Unique	Unique
348	PpolyN1a10g01.t7	EL565565	EL565565	788	1	1	0		0	Unique	Unique
349	PpolyN1a10h08.t7	EL565584	EL565584	593	1	1	0		0	Invertebrate/Protozoa	Amoebozoa/Protozoa	sp|Q9XZ43|5NTD_LUTLO	33..533	3	572	393..561		Protein 5NUC precursor [Includes: UDP-sugar hydrolase (EC 3.6.1.45) (UDP-sugar diphosphatase) (UDP-sugar pyrophosphatase); 5'-nucleotidase (EC 3.1.3.5) (5'-NT)].	166	7.00E-011	0.3	Q2RRG2_RHORT	9..530	3	512	344..510		(Q2RRG2) 5'-Nucleotidase precursor (EC 3.1.3.5)	213	6.30E-015	0.32
350	PpolyN1a11b08.m13r	EL565608	EL565608, EL578665	811	2	2	0		0	Invertebrate/Protozoa	Microbial	sp|P00722|BGAL_ECOLI	102..230	-3	1023	6..48		Beta-galactosidase (EC 3.2.1.23) (Lactase).	188	8.50E-016	0.86	Q8GEG0_ERWAM	102..251	-3	123	62..109		(Q8GEG0) Hypothetical protein	200	3.50E-018	0.82
351	PpolyN1a11b09.t7	EL565609	EL565609	761	1	1	0		0	Unique	Unique
352	PpolyN1a11b10.m13r	EL565610	EL565610, EL578666	667	2	2	0		0	ALL	Eukaryote	sp|O12947|ICMT_XENLA	1..615	1	288	78..282		Protein-S-isoprenylcysteine O-methyltransferase (EC 2.1.1.100) (Isoprenylcysteine carboxylmethyltransferase) (Prenylcysteine carboxyl methyltransferase) (pcCMT) (Prenylated protein carboxyl methyltransferase) (PPMT) (Farnesyl cysteine carboxyl methyltransferase) (FCMT).	437	1.30E-040	0.42	Q8T623_DICDI	1..606	1	237	34..234		(Q8T623) Prenyl cysteine carboxyl methyltransferase	473	2.70E-043	0.44	JC2V2_0_3628364_3629166	1..606	1	237	34..234		[CDS] (gene="JC2V2_0_01449") , translation	473	1.20E-045	0.44	gi|114551869|ref|XP_525166.2|	1..615	1	284	74..278		PREDICTED: similar to prenylcysteine carboxyl methyltransferase [Pan troglodytes]	437
353	PpolyN1a11b11.t7	EL565611	EL565611, EL578667	1026	2	2	0		0	Non-Plant	Non-Plant											Q1JSY4_TOXGO	442..924	1	3344	453..627		(Q1JSY4) Hypothetical protein	203	1.00E-011	0.33											gi|109474969|ref|XP_001065678.1|	400..717	1	3583	1055..1168		PREDICTED: similar to sushi, von Willebrand factor type A, EGF and pentraxin domain containing 1 [Rattus norvegicus]	169
354	PpolyN1a11b12.t7	EL565612	EL565612	544	1	1	0		0	Unique	Unique
355	PpolyN1a11c01.t7	EL565613	EL565613	423	1	1	0		0	Non-Plant	Unique											Q61YZ5_CAEBR	8..217	2	651	437..506		(Q61YZ5) Hypothetical protein CBG03336	98	0	0.34											gi|109471798|ref|XP_001062031.1|	8..226	2	269	114..186		PREDICTED: hypothetical protein [Rattus norvegicus]	98
356	PpolyN1a11c05.t7	EL565617	EL565617	129	1	1	0		0	Unique	Unique
357	PpolyN1a11c06.m13r	EL565618	EL565618, EL578669	434	2	2	0		0	Unique	Unique
358	PpolyN1a11c07.m13r	EL565619	EL565619, EL578670	676	2	2	0		0	Amoebozoa/Protozoa	Amoebozoa/Protozoa											Q54DR0_DICDI	62..586	2	187	1..185		(Q54DR0) Hypothetical protein	284	2.80E-023	0.36	BEC6V2_0_1144867_1145608	62..586	2	187	1..185		[CDS] (gene="BEC6V2_0_00442") , translation	284	1.30E-025	0.36
359	PpolyN1a11c08.t7	EL565620	EL565620	414	1	1	0		0	Non-Plant	Spurious/Phylogenetically dubious											Q6TLE4_BRARE	4..270	1	130	12..100		(Q6TLE4) Hypothetical protein (Transmembrane protein 32)	150	4.30E-009	0.36											gi|109132382|ref|XP_001101253.1|	4..270	1	131	12..100		PREDICTED: similar to transmembrane protein 32 [Macaca mulatta]	149
360	PpolyN1a11c10.m13r	EL565622	EL565622, EL578672	779	2	2	0		0	Non-Plant	Non-Plant											Q96BC5_HUMAN	182..706	-2	243	45..220		(Q96BC5) C1orf124 protein	580	1.20E-054	0.6											gi|109019994|ref|XP_001105464.1|	182..706	-2	256	45..220		PREDICTED: similar to T19B10.6 isoform 2 [Macaca mulatta]	585
361	PpolyN1a11c12.m13r	EL565624	EL565624, EL578673	633	2	2	0		0	Unique	Unique
362	PpolyN1a11d01.m13r	EL565625	EL565625, EL578674	644	2	2	0		0	Plant	Plant	sp|Q9FUY2|LEUNG_ARATH	170..484	2	931	822..930		Transcriptional corepressor LEUNIG.	200	3.40E-014	0.37	Q5VRV6_ORYSA	170..484	2	875	767..874		(Q5VRV6) Putative transcriptional corepressor LEUNIG	184	2.10E-011	0.35
363	PpolyN1a11b07.t7	EL565607	EL565607, EL578664	792	2	2	0		0	Amoebozoa/Protozoa	Unique											Q75JU6_DICDI	19..519	1	1289	1050..1231		(Q75JU6) Similar to Mus musculus (Mouse). Latent transforming growth factor beta binding protein 4 short splice variant	148	5.20E-006	0.25	JC2V2_0_1543584_1548560	19..519	1	1362	1123..1304		[CDS] (gene="JC2V2_0_00619") , translation	148	2.50E-008	0.25
364	PpolyN1a10h09.t7	EL565585	EL565585	242	1	1	0		0	Unique	Unique
365	PpolyN1a10h10.t7	EL565586	EL565586	852	1	1	0		0	Unique	Unique
366	PpolyN1a10h12.t7	EL565588	EL565588	679	1	1	0		0	Unique	Unique
367	PpolyN1a11a01.t7	EL565589	EL565589, EL578656	669	2	2	0		0	Eukaryote	Vertebrate/Protozoa	sp|P13816|GARP_PLAFF	310..432	1	678	291..332		Glutamic acid-rich protein precursor.	122	4.80E-006	0.58	Q23LR2_TETTH	309..470	3	215	63..116		(Q23LR2) Hypothetical protein	206	5.20E-015	0.8	JC2V2_0_549955_555492	309..431	3	1845	498..538		[CDS] (gene="JC2V2_0_00237") , translation	133	6.40E-008	0.59	gi|73962215|ref|XP_547676.2|	310..432	1	2714	2065..2108		PREDICTED: similar to CG8486-PA, isoform A [Canis familiaris]	174
368	PpolyN1a11a03.m13r	EL565591	EL565591, EL578657	468	2	2	0		0	ALL	Unique	sp|P25980|UBF1B_XENLA	77..382	2	701	580..687		Nucleolar transcription factor 1-B (Upstream binding factor 1-B) (UBF- 1-B) (xUBF-2).	128	1.10E-006	0.29	Q8IE91_PLAF7	74..379	2	370	170..274		(Q8IE91) Hypothetical protein MAL13P1.125	144	9.80E-008	0.32	BEC6V2_0_3036529_3038112	29..382	2	527	368..492		[CDS] (gene="BEC6V2_0_01206") , translation	122	2.00E-007	0.29	gi|109498316|ref|XP_001074496.1|	74..367	2	356	29..126		PREDICTED: hypothetical protein [Rattus norvegicus]	136
369	PpolyN1a11a04.t7	EL565592	EL565592	806	1	1	0		0	Microbial	Unique											Q3E0H9_CHLAU	64..342	1	894	126..215		(Q3E0H9) Polymorphic membrane protein, Chlamydia	155	6.70E-007	0.42
370	PpolyN1a11a06.t7	EL565594	EL565594, EL578658	1646	2	2	0		0	Unique	Unique
371	PpolyN1a11a10.t7	EL565598	EL565598	811	1	1	0		0	Spurious/Phylogenetically dubious	Spurious/Phylogenetically dubious	sp|P08594|AQL1_THEAQ	266..811	2	513	92..256		Aqualysin-1 precursor (EC 3.4.21.-) (Aqualysin I).	335	1.50E-029	0.46	Q69IF7_PHANO	47..811	2	396	1..248		(Q69IF7) Subtilisin-like protease	375	6.50E-033	0.4
372	PpolyN1a11a11.m13r	EL565599	EL565599, EL578659	402	2	2	0		0	Eukaryote	Eukaryote	sp|Q5RB99|RL19_PONPY	3..281	3	196	104..196		60S ribosomal protein L19.	449	7.00E-042	0.98	Q502Y6_HUMAN	3..281	3	196	104..196		(Q502Y6) Ribosomal protein L19	449	9.30E-041	0.98	JC3V2_0_4815513_4816178	3..254	3	186	104..185		[CDS] (gene="JC3V2_0_01929") , translation	228	1.10E-019	0.55	gi|57091105|ref|XP_537655.1|	3..281	3	196	104..196		PREDICTED: similar to ribosomal protein L19 isoform 1 [Canis familiaris]	449
373	PpolyN1a11b02.t7	EL565602	EL565602, EL578660	1120	2	2	0		0	ALL	Unique	sp|Q5QXW2|RS5_IDILO	516..719	3	166	7..74		30S ribosomal protein S5.	139	1.50E-008	0.44	Q3MJK9_9ANNE	32..493	-1	341	54..203		(Q3MJK9) Cement protein 3B variant 1	154	6.00E-007	0.34	BC4V2_0_3905972_3906762	32..469	-1	224	50..195		[CDS] (gene="BC4V2_0_01532") , translation	138	4.60E-008	0.34	gi|109463712|ref|XP_001078830.1|	2..427	-1	426	182..323		PREDICTED: hypothetical protein [Rattus norvegicus]	138
374	PpolyN1a11b03.t7	EL565603	EL565603	387	1	1	0		0	Unique	Unique
375	PpolyN1a11b04.m13r	EL565604	EL565604, EL578661	433	2	2	0		0	Plant	Unique
376	PpolyN1a11b05.m13r	EL565605	EL565605, EL578662	468	2	2	0		0	Plant	Unique																					JC3V2_0_4442211_4447060	73..339	1	1536	1313..1392		[CDS] (gene="JC3V2_0_01790") , translation	93	0	0.33
377	PpolyN1a11b06.t7	EL565606	EL565606, EL578663	828	2	2	0		0	Non-Plant	Spurious/Phylogenetically dubious											Q4FX62_LEIMA	2..745	-3	17392	10788..11039		(Q4FX62) Proteophosphoglycan 5	150	5.80E-005	0.32	JC2V2_0_807316_808547	2..775	-3	374	64..321		[CDS] (gene="JC2V2_0_00333") , translation	130	8.20E-007	0.28	gi|109463712|ref|XP_001078830.1|	2..745	-3	426	11..255		PREDICTED: hypothetical protein [Rattus norvegicus]	135
378	PpolyN1a10e08.t7	EL565550	EL565550	409	1	1	0		0	Unique	Unique
379	PpolyN1a10a09.t7	EL565503	EL565503	607	1	1	0		0	Non-Plant	Spurious/Phylogenetically dubious	sp|P26674|STE6_SCHPO	25..339	1	911	796..901		Protein ste6.	141	6.50E-008	0.29	Q8IS13_DICDI	7..339	1	1551	1439..1550		(Q8IS13) Nucleotide exchange factor RasGEF K	205	2.50E-013	0.39	BC5V2_0_4665062_4669735	7..339	1	1557	1445..1556		[CDS] (gene="BC5V2_0_01824") , translation	205	1.20E-015	0.39	gi|73980760|ref|XP_540157.2|	25..216	1	1342	921..988		PREDICTED: similar to son of sevenless homolog 1 [Canis familiaris]	132
380	PpolyN1a10a11.t7	EL565505	EL565505	584	1	1	0		0	Unique	Unique
381	PpolyN1a10a12.t7	EL565506	EL565506	550	1	1	0		0	Unique	Unique
382	PpolyN1a10b01.t7	EL565507	EL565507	728	1	1	0		0	Unique	Unique
383	PpolyN1a10b02.t7	EL565508	EL565508	587	1	1	0		0	Amoebozoa/Protozoa	Unique											Q559B2_DICDI	12..173	3	232	164..216		(Q559B2) Hypothetical protein PLIP	123	0	0.48	JC2V2_0_1966939_1967637	12..173	3	232	164..216		[CDS] (gene="JC2V2_0_00794") , translation	123	5.20E-007	0.48
384	PpolyN1a10b03.t7	EL565509	EL565509	524	1	1	0		0	Non-Plant	Unique	sp|Q03968|LEA3_WHEAT	25..339	1	224	57..177		Late embryogenesis abundant protein, group 3 (LEA) (PMA2005).	117	2.00E-006	0.33	Q2N1E0_PHAVU	25..327	1	468	244..341		(Q2N1E0) Group 3 late embryogenesis abundant protein	141	3.30E-007	0.38	BC5V2_0_487715_491363	8..352	2	981	196..304		[CDS] (gene="BC5V2_0_00210") , translation	104	3.80E-005	0.34	gi|114683930|ref|XP_531438.2|	26..352	2	2459	1898..2003		PREDICTED: SON DNA-binding protein isoform 10 [Pan troglodytes]	111
385	PpolyN1a10b04.t7	EL565510	EL565510	533	1	1	0		0	ALL	ALL	sp|Q9CR88|RT14_MOUSE	2..286	2	128	34..128		Mitochondrial 28S ribosomal protein S14 (S14mt) (MRP-S14).	468	6.70E-044	0.95	Q4RVD1_TETNG	2..286	2	138	44..138		(Q4RVD1) Chromosome 15 SCAF14992, whole genome shotgun sequence. (Fragment)	407	2.60E-036	0.81											gi|13384894|ref|NP_079750.1|	2..286	2	128	34..128		mitochondrial ribosomal protein S14 [Mus musculus]	468
386	PpolyN1d05c03.t7	EL565511	EL565511, EL566562, EL569995, EL572160, EL576147	1491	5	5	0		0	Non-Plant	Non-Plant	sp|P90838|YT6J_CAEEL	50..1432	2	505	3..463		UPF0027 protein F16A11.2.	1543	3.40E-162	0.63	Q54Y09_DICDI	50..1432	2	508	7..466		(Q54Y09) Hypothetical protein	1730	9.80E-181	0.74	JC3V2_0_941255_942781	50..1432	2	508	7..466		[CDS] (gene="JC3V2_0_00384") , translation	1730	4.50E-183	0.74	gi|73969943|ref|XP_531754.2|	50..1432	2	505	3..463		PREDICTED: similar to CG9987-PA [Canis familiaris]	1679
387	PpolyN1a10b06.t7	EL565512	EL565512	606	1	1	0		0	ALL	ALL	sp|Q9Y394|DHRS7_HUMAN	2..421	2	339	129..274		Dehydrogenase/reductase SDR family member 7 precursor (EC 1.1.-.-) (Retinal short-chain dehydrogenase/reductase 4) (retSDR4).	188	7.90E-014	0.31	Q54SG1_DICDI	2..541	2	353	83..282		(Q54SG1) Hypothetical protein	443	4.00E-040	0.49	JC3V2_0_5827301_5828698	2..541	2	353	83..282		[CDS] (gene="JC3V2_0_02327") , translation	443	1.80E-042	0.49	gi|109083820|ref|XP_001095790.1|	2..421	2	339	129..274		PREDICTED: dehydrogenase/reductase (SDR family) member 7 isoform 3 [Macaca mulatta]	197
388	PpolyN1a10b07.t7	EL565513	EL565513	633	1	1	0		0	Amoebozoa/Protozoa	Amoebozoa/Protozoa											Q3IBQ4_9BACT	228..596	3	582	459..581		(Q3IBQ4) Hypothetical protein	249	1.10E-018	0.42	JC2V2_0_1003236_1005407	213..599	3	688	552..686		[CDS] (gene="JC2V2_0_00409") , translation	197	2.70E-015	0.33
389	PpolyN1a10b08.t7	EL565514	EL565514	619	1	1	0		0	Vertebrate/Protozoa	Unique											Q572J0_PHYIN	47..511	2	368	180..341		(Q572J0) Apoptosis-inducing factor, putative	151	1.70E-008	0.3
390	PpolyN1a10b09.t7	EL565515	EL565515	360	1	1	0		0	Unique	Unique
391	PpolyN1a10b11.t7	EL565517	EL565517	743	1	1	0		0	Unique	Unique
392	PpolyN1a10a08.t7	EL565502	EL565502	501	1	1	0		0	ALL	ALL	sp|Q8WXA9|SFR12_HUMAN	7..315	1	508	258..358		Splicing factor, arginine/serine-rich 12 (Serine-arginine-rich splicing regulatory protein 86) (SRrp86) (Splicing regulatory protein 508) (SRrp508).	192	8.80E-014	0.38	Q1ZXQ2_DICDI	1..306	1	1720	815..916		(Q1ZXQ2) PHD Zn finger-containing protein	228	1.00E-015	0.47	JC3V2_0_2046041_2049356	10..252	1	1032	915..997		[CDS] (gene="JC3V2_0_00811") , translation	225	5.00E-018	0.59	gi|94408656|ref|XP_983740.1|	1..324	1	257	103..208		PREDICTED: hypothetical protein [Mus musculus]	239
393	PpolyN1a09g10.t7	EL565480	EL565480, EL578652	625	2	2	0		0	Unique	Unique
394	PpolyN1a09g12.t7	EL565482	EL565482, EL578653	546	2	2	0		0	Unique	Unique
395	PpolyN1a09h02.t7	EL565484	EL565484	444	1	1	0		0	Unique	Unique	sp|P04929|HRPX_PLALO	196..312	-1	351	103..138		Histidine-rich glycoprotein precursor.	103	0	0.54
396	PpolyN1a09h06.t7	EL565488	EL565488	641	1	1	0		0	Microbial	Microbial	sp|P29091|BGLS_SCHCO	1..378	1	192	40..166		Beta-glucosidase (EC 3.2.1.21) (Gentiobiase) (Cellobiase) (Beta-D- glucoside glucohydrolase) (Fragment).	378	2.30E-034	0.54	Q3V6T3_PHYPO	1..363	1	1248	462..582		(Q3V6T3) Beta-glucosidase	440	1.60E-038	0.69
397	PpolyN1a09h07.t7	EL565489	EL565489, EL578654	952	2	2	0		0	Unique	Unique
398	PpolyN1a09h09.t7	EL565491	EL565491	260	1	1	0		0	Unique	Unique
399	PpolyN1a09h10.t7	EL565492	EL565492, EL578655	368	2	2	0		0	Non-Plant	Unique											Q1SJ15_MEDTR	217..306	-3	356	29..58		(Q1SJ15) Nuclear protein SET; Zinc finger, RING-type; Zinc finger, FYVE/PHD-type	110	0	0.6											gi|73970966|ref|XP_851749.1|	217..309	-3	803	347..377		PREDICTED: similar to Ubiquitin-like containing PHD and RING finger domains protein 2 (Np95-like ring finger protein) (Nuclear zinc finger protein Np97) (NIRF) isoform 2 [Canis familiaris]	103
400	PpolyN1a09h11.t7	EL565493	EL565493	564	1	1	0		0	Microbial	Microbial											Q2UGU2_ASPOR	2..505	2	539	367..534		(Q2UGU2) Acyl-CoA dehydrogenases	503	1.80E-046	0.6
401	PpolyN1a09h12.t7	EL565494	EL565494	576	1	1	0		0	Plant	Amoebozoa/Protozoa											Q2VLK5_TRYCR	117..449	3	358	223..345		(Q2VLK5) Metacaspase 3	156	4.50E-009	0.33
402	PpolyN1a10a01.t7	EL565495	EL565495	547	1	1	0		0	ALL	Spurious/Phylogenetically dubious	sp|O13695|YEN1_SCHPO	18..512	-3	536	13..177		Hypothetical serine-rich protein C11G7.01 in chromosome I.	164	1.00E-010	0.36	Q55AM7_DICDI	6..497	-3	374	136..299		(Q55AM7) Hypothetical protein	205	1.90E-014	0.4	JC2V2_0_807316_808547	6..497	-3	374	112..275		[CDS] (gene="JC2V2_0_00333") , translation	205	8.50E-017	0.4	gi|109463712|ref|XP_001078830.1|	6..497	-3	426	198..359		PREDICTED: hypothetical protein [Rattus norvegicus]	211
403	PpolyN1a10a02.t7	EL565496	EL565496	824	1	1	0		0	Amoebozoa/Protozoa	Amoebozoa/Protozoa											Q54GL8_DICDI	304..726	1	539	392..533		(Q54GL8) Hypothetical protein	178	8.10E-019	0.35	BC5V2_0_3581229_3583262	304..726	1	539	392..533		[CDS] (gene="BC5V2_0_01416") , translation	178	3.70E-021	0.35
404	PpolyN1a10a05.t7	EL565499	EL565499	462	1	1	0		0	Plant	Unique
405	PpolyN1a10a06.t7	EL565500	EL565500	558	1	1	0		0	Unique	Unique
406	PpolyN1a10b12.t7	EL565518	EL565518	606	1	1	0		0	Unique	Unique
407	PpolyN1a10d05.t7	EL565535	EL565535	404	1	1	0		0	Unique	Unique
408	PpolyN1a10d06.t7	EL565536	EL565536	589	1	1	0		0	Unique	Unique
409	PpolyN1a10d07.t7	EL565537	EL565537	736	1	1	0		0	Non-Plant	Non-Plant	sp|P35270|SPRE_HUMAN	178..636	1	261	113..260		Sepiapterin reductase (EC 1.1.1.153) (SPR).	256	1.90E-021	0.41	Q6DG08_BRARE	142..636	1	260	99..259		(Q6DG08) Zgc:112298 protein (Fragment)	256	2.60E-020	0.35											gi|73981008|ref|XP_540234.2|	178..636	1	267	119..266		PREDICTED: similar to sepiapterin reductase (7,8-dihydrobiopterin:NADP+ oxidoreductase) [Canis familiaris]	266
410	PpolyN1a10d08.t7	EL565538	EL565538	356	1	1	0		0	Unique	Unique
411	PpolyN1a10d09.t7	EL565539	EL565539	695	1	1	0		0	ALL	ALL	sp|Q07283|TRHY_HUMAN	38..664	2	1898	246..455		Trichohyalin.	228	8.60E-017	0.27	Q22YY2_TETTH	41..664	2	1143	618..830		(Q22YY2) C2 domain containing protein	295	4.30E-023	0.34	JC2V2_0_5912969_5917526	17..658	2	1385	325..540		[CDS] (gene="JC2V2_0_02338") , translation	279	1.30E-023	0.38	gi|109016677|ref|XP_001108773.1|	14..664	2	1551	281..510		PREDICTED: similar to Trichohyalin [Macaca mulatta]	250
412	PpolyN1a10d10.t7	EL565540	EL565540	451	1	1	0		0	Plant	Unique											Q6H7X0_ORYSA	3..344	3	397	34..147		(Q6H7X0) Putative pentatricopeptide (PPR) repeat-containing protein	109	0	0.27
413	PpolyN1a10d11.t7	EL565541	EL565541	233	1	1	0		0	Unique	Unique
414	PpolyN1a10d12.t7	EL565542	EL565542	900	1	1	0		0	ALL	Unique	sp|Q4P0G6|CWC21_USTMA	740..874	-3	348	257..303		Pre-mRNA-splicing factor CWC21.	122	0	0.68	Q4D2I2_TRYCR	750..893	3	156	4..51		(Q4D2I2) Hypothetical protein	138	1.70E-007	0.71	JC3V2_0_3832526_3833218	735..875	3	230	166..212		[CDS] (gene="JC3V2_0_01534") , translation	137	4.50E-008	0.68	gi|109474000|ref|XP_001077486.1|	768..899	-2	190	48..91		PREDICTED: hypothetical protein [Rattus norvegicus]	139
415	PpolyN1a10e01.t7	EL565543	EL565543	496	1	1	0		0	Microbial	Microbial											Q8XSM9_RALSO	2..451	2	197	46..195		(Q8XSM9) Probable hydrolase protein (EC 3.-.-.-)	291	5.10E-024	0.43
416	PpolyN1a10e02.t7	EL565544	EL565544	590	1	1	0		0	Microbial	Microbial	sp|P25052|TENA_BACSU	15..410	3	236	79..218		Thiaminase-2 (EC 3.5.99.2) (Thiaminase II) (Transcriptional activator tenA).	141	4.00E-009	0.28	Q4J9F4_SULAC	3..413	3	218	75..213		(Q4J9F4) Transcriptional regulator TenA family	201	1.80E-014	0.31
417	PpolyN1a10e03.t7	EL565545	EL565545	505	1	1	0		0	Non-Plant	Unique	sp|Q5BJI9|SPCS2_BRARE	4..375	1	201	45..179		Probable signal peptidase complex subunit 2 (EC 3.4.-.-) (Microsomal signal peptidase 25 kDa subunit) (SPase 25 kDa subunit).	99	0	0.25	Q7PZC7_ANOGA	22..420	1	180	36..175		(Q7PZC7) ENSANGP00000021231 (Fragment)	104	0	0.25
418	PpolyN1a10e04.t7	EL565546	EL565546	350	1	1	0		0	Unique	Unique
419	PpolyN1a10e05.t7	EL565547	EL565547	763	1	1	0		0	Non-Plant	Unique	sp|Q62635|MUC2_RAT	337..651	1	1513	1387..1493		Mucin-2 precursor (Intestinal mucin-2) (Fragment).	136	2.00E-005	0.33	Q3MYA9_9DELT	388..645	1	376	283..362		(Q3MYA9) Similar to solute binding protein precursor	137	2.90E-005	0.45	BC4V2_0_4283704_4285696	460..657	1	571	452..515		[CDS] (gene="BC4V2_0_01685") , translation	125	7.00E-006	0.46	gi|94404358|ref|XP_987582.1|	442..651	1	445	115..183		PREDICTED: hypothetical protein [Mus musculus]	122
420	PpolyN1a10e06.t7	EL565548	EL565548	775	1	1	0		0	Eukaryote	Eukaryote											Q9ZVU5_ARATH	281..706	2	411	268..409		(Q9ZVU5) T5A14.13 protein (Hypothetical protein At1g55460)	365	7.40E-032	0.46	JC1V2_0_3660322_3661754	281..634	2	445	306..423		[CDS] (gene="JC1V2_0_01454") , translation	222	2.10E-018	0.36	gi|76632118|ref|XP_597895.2|	236..706	2	278	122..276		PREDICTED: similar to HsKin17 protein [Bos taurus]	304
421	PpolyN1a10d04.t7	EL565534	EL565534	577	1	1	0		0	Unique	Unique
422	PpolyN1a10c01.t7	EL565519	EL565519	656	1	1	0		0	Spurious/Phylogenetically dubious	Unique											Q23CX2_TETTH	9..422	3	2179	892..1028		(Q23CX2) Hypothetical protein	120	0	0.3	JC3V2_0_1666614_1674586	27..503	3	2447	1204..1362		[CDS] (gene="JC3V2_0_00667") , translation	107	0	0.25
423	PpolyN1a10c02.t7	EL565520	EL565520	567	1	1	0		0	Eukaryote	Eukaryote	sp|P31584|YPTV1_VOLCA	2..301	2	203	106..203		GTP-binding protein yptV1.	261	5.80E-022	0.57	Q54NU2_DICDI	2..268	2	204	108..198		(Q54NU2) Rab GTPase	284	2.80E-023	0.65	BC4V2_0_2760525_2761901	2..268	2	204	108..198		[CDS] (gene="BC4V2_0_01052") , translation	284	1.30E-025	0.65	gi|21313162|ref|NP_083852.1|	2..268	2	201	106..199		RAB1B, member RAS oncogene family [Mus musculus]	250
424	PpolyN1a10c04.t7	EL565522	EL565522	523	1	1	0		0	Unique	Unique
425	PpolyN1a10c05.t7	EL565523	EL565523	624	1	1	0		0	Microbial	Microbial											Q1UHK7_9GAMM	3..590	3	248	52..243		(Q1UHK7) Hypothetical protein	211	1.50E-015	0.27
426	PpolyN1a10c06.t7	EL565524	EL565524	597	1	1	0		0	Unique	Unique
427	PpolyN1a10c07.t7	EL565525	EL565525	834	1	1	0		0	Vertebrate/Protozoa	Unique											Q7LZ69_NOTVI	117..386	3	647	269..353		(Q7LZ69) Tenascin (Fragment)	135	0	0.38	JC2V2_0_7649506_7653662	264..809	3	1210	876..1054		[CDS] (gene="JC2V2_0_03040") , translation	132	3.30E-006	0.23
428	PpolyN1a10c08.t7	EL565526	EL565526	825	1	1	0		0	Eukaryote	Eukaryote	sp|Q13620|CUL4B_HUMAN	3..824	3	895	595..862		Cullin-4B (CUL-4B).	680	2.30E-066	0.53	Q6F3B6_ORYSA	3..824	3	813	512..780		(Q6F3B6) Putative cullin protein	743	6.50E-072	0.56	BEC6V2_0_2023339_2025906	3..755	3	802	468..717		[CDS] (gene="BEC6V2_0_00778") , translation	436	6.30E-041	0.41	gi|114326414|ref|NP_001041617.1|	3..824	3	782	480..749		cullin 4BX [Felis catus]	684
429	PpolyN1a10c10.t7	EL565528	EL565528	594	1	1	0		0	Spurious/Phylogenetically dubious	Spurious/Phylogenetically dubious	sp|O02623|PDK_ASCSU	206..514	2	399	266..356		[Pyruvate dehydrogenase [lipoamide]] kinase, mitochondrial precursor (EC 2.7.11.2) (Pyruvate dehydrogenase kinase).	205	1.80E-015	0.46	Q9P6P9_SCHPO	2..544	2	425	259..424		(Q9P6P9) SPAC644.11c protein (EC 2.7.1.99)	316	1.10E-026	0.42											gi|73966347|ref|XP_548195.2|	206..538	2	458	321..420		PREDICTED: similar to pyruvate dehydrogenase kinase, isoenzyme 2 [Canis familiaris]	204
430	PpolyN1a10c11.t7	EL565529	EL565529	693	1	1	0		0	Spurious/Phylogenetically dubious	Microbial	sp|P83344|XYNB_PRUPE	7..264	1	461	243..333		Putative beta-D-xylosidase (EC 3.2.1.-) (PpAz152) (Fragment).	140	3.10E-008	0.39	Q87AJ5_XYLFT	7..510	1	882	692..852		(Q87AJ5) Family 3 glycoside hydrolase	201	3.20E-013	0.35
431	PpolyN1a10c12.t7	EL565530	EL565530	630	1	1	0		0	Plant	Unique											Q24DC8_TETTH	34..513	1	354	162..321		(Q24DC8) Endonuclease/Exonuclease/phosphatase family protein	124	0	0.27
432	PpolyN1a10d01.t7	EL565531	EL565531	456	1	1	0		0	Spurious/Phylogenetically dubious	Unique
433	PpolyN1a10d02.t7	EL565532	EL565532	708	1	1	0		0	ALL	ALL	sp|P53759|DUS1_YEAST	2..625	2	423	108..326		tRNA-dihydrouridine synthase 1 (EC 1.-.-.-).	273	4.80E-023	0.35	Q54XQ6_DICDI	2..658	2	435	128..345		(Q54XQ6) Hypothetical protein	471	4.30E-043	0.43	JC3V2_0_1200252_1201559	2..658	2	435	128..345		[CDS] (gene="JC3V2_0_00486") , translation	471	2.00E-045	0.43	gi|114671086|ref|XP_001167386.1|	5..655	2	473	96..311		PREDICTED: PP3111 protein isoform 2 [Pan troglodytes]	368
434	PpolyN1a10d03.t7	EL565533	EL565533	593	1	1	0		0	Unique	Unique
435	PpolyN1a11d03.t7	EL565627	EL565627, EL578676	404	2	2	0		0	Unique	Unique
436	PpolyN1a12e06.t7	EL565738	EL565738	429	1	1	0		0	Unique	Unique
437	PpolyN1a12e07.t7	EL565739	EL565739, EL578736	799	2	2	0		0	Spurious/Phylogenetically dubious	Non-Plant	sp|Q60930|VDAC2_MOUSE	3..479	3	295	137..295		Voltage-dependent anion-selective channel protein 2 (VDAC-2) (mVDAC2) (mVDAC6) (Outer mitochondrial membrane protein porin 2).	780	5.90E-077	0.95	Q78MH6_MOUSE	3..479	3	295	137..295		(Q78MH6) Voltage-dependent anion channel 2 (TIB-55 BB88 cDNA, RIKEN full-length enriched library, clone:I730064O17 product:voltage-dependent anion channel 2, full insert sequence) (Osteoclast-like cell cDNA, RIKEN full-length enriched librar	780	7.80E-076	0.95											gi|6755965|ref|NP_035825.1|	3..479	3	295	137..295		voltage-dependent anion channel 2 [Mus musculus]	780
438	PpolyN1a12e09.t7	EL565741	EL565741	726	1	1	0		0	ALL	ALL	sp|Q6CCT1|GLGB_YARLI	1..666	1	691	460..683		1,4-alpha-glucan branching enzyme (EC 2.4.1.18) (Glycogen branching enzyme).	672	1.60E-065	0.57	Q8T189_DICDI	1..660	1	763	538..758		(Q8T189) Similar to Neurospora crassa. Probable branching enzyme (Be1)	711	1.60E-068	0.59	JC2V2_0_4070969_4073477	1..660	1	675	450..670		[CDS] (gene="JC2V2_0_01638") , translation	711	7.30E-071	0.59	gi|109493745|ref|XP_001064453.1|	1..660	1	702	474..694		PREDICTED: similar to glucan (1,4-alpha-), branching enzyme 1 [Rattus norvegicus]	657
439	PpolyN1a12e10.t7	EL565742	EL565742, EL578737	1038	2	2	0		0	ALL	ALL	sp|Q8NFD2|ANKK1_HUMAN	82..696	1	765	414..612		Ankyrin repeat and protein kinase domain-containing protein 1 (EC 2.7.11.1) (Protein kinase PKK2) (X-kinase) (SgK288).	282	4.00E-023	0.35	Q7QKD3_ANOGA	1..711	1	1152	494..725		(Q7QKD3) ENSANGP00000006233 (Fragment)	292	9.20E-023	0.33	BC5V2_0_319477_322437	37..672	1	986	264..478		[CDS] (gene="BC5V2_0_00139") , translation	231	1.10E-018	0.32	gi|73955138|ref|XP_546521.2|	82..717	1	764	413..619		PREDICTED: similar to ankyrin repeat and kinase domain containing 1 [Canis familiaris]	301
440	PpolyN1a12e11.m13r	EL565743	EL565743, EL578738	521	2	2	0		0	Unique	Unique
441	PpolyN1a12e12.m13r	EL565744	EL565744, EL578739	738	2	2	0		0	Amoebozoa/Protozoa	Amoebozoa/Protozoa											Q550V4_DICDI	24..527	3	202	44..197		(Q550V4) Hypothetical protein	343	1.60E-029	0.42	JC2V2_0_7204048_7204875	24..527	3	202	44..197		[CDS] (gene="JC2V2_0_02852") , translation	343	7.30E-032	0.42
442	PpolyN1a12f02.t7	EL565746	EL565746, EL578740	723	2	2	0		0	Eukaryote	Vertebrate/Protozoa	sp|P49756|RBM25_HUMAN	17..340	2	784	253..354		Probable RNA-binding protein 25 (RNA-binding motif protein 25) (RNA- binding region-containing protein 7) (Protein S164).	153	2.80E-009	0.41	Q3UQU7_MOUSE	17..340	2	634	107..210		(Q3UQU7) 12 days embryo eyeball cDNA, RIKEN full-length enriched library, clone:D230046N10 product:S164 homolog	157	1.00E-008	0.41	JC2V2_0_1830265_1835811	17..340	2	1756	453..551		[CDS] (gene="JC2V2_0_00732") , translation	136	7.10E-007	0.39	gi|82943520|ref|XP_924969.1|	17..340	2	616	89..192		PREDICTED: similar to RNA binding motif protein 25 isoform 29 [Mus musculus]	157
443	PpolyN1a12f03.t7	EL565747	EL565747	449	1	1	0		0	Eukaryote	Unique	sp|Q5ZLS3|BRE1A_CHICK	37..162	1	984	581..622		Ubiquitin-protein ligase BRE1A (EC 6.3.2.-) (BRE1-A) (RING finger protein 20).	113	7.00E-005	0.52	Q55BP7_DICDI	7..168	1	881	711..764		(Q55BP7) Hypothetical protein	139	1.40E-006	0.57	JC1V2_0_4818781_4821738	7..168	1	881	711..764		[CDS] (gene="JC1V2_0_01924") , translation	139	6.20E-009	0.57	gi|109486357|ref|XP_001058526.1|	7..177	1	135	77..133		PREDICTED: hypothetical protein [Rattus norvegicus]	136
444	PpolyN1a12f04.t7	EL565748	EL565748	844	1	1	0		0	Amoebozoa/Protozoa	Amoebozoa/Protozoa											Q54S30_DICDI	340..843	1	652	426..587		(Q54S30) Hypothetical protein	214	8.00E-015	0.32	JC3V2_0_6133674_6135632	340..843	1	652	426..587		[CDS] (gene="JC3V2_0_02458") , translation	214	3.70E-017	0.32
445	PpolyN1a12f05.m13r	EL565749	EL565749, EL578741	802	2	2	0		0	Amoebozoa/Protozoa	Microbial	sp|P00722|BGAL_ECOLI	177..335	-3	1023	6..58		Beta-galactosidase (EC 3.2.1.23) (Lactase).	243	9.80E-019	0.89	Q8GEG0_ERWAM	177..356	-3	123	62..119		(Q8GEG0) Hypothetical protein	251	8.90E-020	0.83
446	PpolyN1a12f07.t7	EL565751	EL565751, EL578742	486	2	2	0		0	Eukaryote	Eukaryote											Q55BW6_DICDI	9..398	3	242	102..231		(Q55BW6) Hypothetical protein	358	4.10E-031	0.5	JC1V2_0_4654642_4655468	9..398	3	242	102..231		[CDS] (gene="JC1V2_0_01855") , translation	358	1.90E-033	0.5
447	PpolyN1a12f08.t7	EL565752	EL565752	799	1	1	0		0	Non-Plant	Non-Plant	sp|P97677|DLL1_RAT	3..629	3	714	309..525		Delta-like protein 1 precursor (Drosophila Delta homolog 1) (Delta1).	185	9.20E-013	0.29	O35452_MOUSE	9..608	3	4006	342..525		(O35452) Tenascin X	181	2.60E-010	0.3	JC3V2_0_4995142_4996736	6..290	3	411	205..299		[CDS] (gene="JC3V2_0_02001") , translation	137	1.40E-007	0.34	gi|113423047|ref|XP_945556.2|	9..611	3	2769	610..794		PREDICTED: similar to odd Oz/ten-m homolog 4 [Homo sapiens]	201
448	PpolyN1a12f10.m13r	EL565754	EL565754, EL578744	688	2	2	0		0	Eukaryote	Eukaryote	sp|O95630|STABP_HUMAN	3..632	3	424	218..424		STAM-binding protein (EC 3.1.2.15) (Associated molecule with the SH3 domain of STAM).	415	2.80E-038	0.41	Q54Q40_DICDI	3..632	3	715	491..711		(Q54Q40) MPN/PAD-1 domain-containing protein	559	2.00E-052	0.51	BC4V2_0_1596054_1598413	3..632	3	715	491..711		[CDS] (gene="BC4V2_0_00606") , translation	559	9.30E-055	0.51	gi|109103549|ref|XP_001104395.1|	3..632	3	391	185..391		PREDICTED: similar to STAM binding protein [Macaca mulatta]	416
449	PpolyN1a12e04.t7	EL565736	EL565736, EL578735	484	2	2	0		0	Unique	Unique
450	PpolyN1a12c11.t7	EL565719	EL565719, EL578726	924	2	2	0		0	ALL	ALL	sp|Q39211|RPB3A_ARATH	6..860	3	319	10..297		DNA-directed RNA polymerase II 36 kDa polypeptide A (EC 2.7.7.6) (RNA polymerase II subunit 3).	620	5.30E-060	0.46	Q54DH7_DICDI	3..860	3	302	11..294		(Q54DH7) RNA polymerase II core subunit	812	3.20E-079	0.57	BEC6V2_0_1359578_1360848	3..860	3	302	11..294		[CDS] (gene="BEC6V2_0_00525") , translation	812	1.40E-081	0.57	gi|77735375|ref|NP_001029384.1|	3..563	3	275	6..194		hypothetical protein LOC504452 [Bos taurus]	477
451	PpolyN1a12c12.m13r	EL565720	EL565720, EL578727	534	2	2	0		0	Unique	Unique
452	PpolyN1a12d01.t7	EL565721	EL565721	741	1	1	0		0	Unique	Unique
453	PpolyN1d67d06.t7	EL565722	EL565722, EL572212, EL574604	841	3	3	0		0	Non-Plant	Non-Plant	sp|Q8TA86|RP9_HUMAN	177..776	3	221	23..221		Retinitis pigmentosa 9 protein (Pim-1-associated protein) (PAP-1).	363	9.00E-033	0.41	Q3TH81_MOUSE	153..776	3	213	2..213		(Q3TH81) CDNA, RIKEN full-length enriched library, clone:I920008O09 product:retinitis pigmentosa 9 homolog (human), full insert sequence	360	2.50E-031	0.39	JC2V2_0_5079649_5080809	312..824	3	386	188..373		[CDS] (gene="JC2V2_0_02029") , translation	196	9.70E-016	0.34	gi|109066886|ref|XP_001107277.1|	177..776	3	221	23..221		PREDICTED: similar to Retinitis pigmentosa 9 protein (Pim-1-associated protein) (PAP-1) [Macaca mulatta]	367
454	PpolyN1d03b05.m13r	EL565723	EL565723, EL578945	481	2	2	0		0	Eukaryote	Eukaryote	sp|Q38953|DHX8_ARATH	2..559	2	1168	981..1166		Probable pre-mRNA-splicing factor ATP-dependent RNA helicase (EC 3.6.1.-).	693	6.60E-067	0.69	Q54F05_DICDI	2..559	2	1160	974..1159		(Q54F05) Hypothetical protein	702	9.00E-067	0.69	BC5V2_0_5045317_5048799	2..559	2	1160	974..1159		[CDS] (gene="BC5V2_0_01971") , translation	702	4.10E-069	0.69	gi|76645050|ref|XP_616213.2|	2..556	2	1233	1044..1228		PREDICTED: similar to DEAH (Asp-Glu-Ala-His) box polypeptide 8, partial [Bos taurus]	634
455	PpolyN1a12d04.m13r	EL565724	EL565724, EL578728	537	2	2	0		0	ALL	ALL	sp|Q07283|TRHY_HUMAN	2..514	2	1898	228..400		Trichohyalin.	254	1.50E-019	0.34	Q8IIX7_PLAF7	2..514	2	324	75..241		(Q8IIX7) Hypothetical protein	299	7.20E-025	0.43	JC2V2_0_549955_555492	20..514	2	1845	514..674		[CDS] (gene="JC2V2_0_00237") , translation	276	3.90E-023	0.37	gi|109476246|ref|XP_001061184.1|	2..514	2	257	54..225		PREDICTED: hypothetical protein [Rattus norvegicus]	290
456	PpolyN1a12d05.t7	EL565725	EL565725	534	1	1	0		0	Eukaryote	Unique											Q50TC4_ENTHI	3..224	3	738	299..378		(Q50TC4) Hypothetical protein	115	0	0.4	JC2V2_0_5155242_5157161	15..194	3	639	83..142		[CDS] (gene="JC2V2_0_02056") , translation	96	0	0.38	gi|109512708|ref|XP_001055317.1|	3..224	3	530	79..154		PREDICTED: similar to melanoma antigen family A, 10 [Rattus norvegicus]	111
457	PpolyN1a12d06.t7	EL565726	EL565726, EL578729	916	2	2	0		0	Plant	Plant											Q8T2I8_DICDI	1..609	1	1167	965..1165		(Q8T2I8) Hypothetical protein	495	1.80E-044	0.49	JC2V2_0_6921265_6925192	1..609	1	1167	965..1165		[CDS] (gene="JC2V2_0_02713") , translation	495	8.40E-047	0.49
458	PpolyN1a12d08.t7	EL565728	EL565728, EL578730	1256	2	2	0		0	Unique	Unique
459	PpolyN1a12d10.t7	EL565730	EL565730, EL578731	698	2	2	0		0	Non-Plant	Non-Plant	sp|Q28056|ASPH_BOVIN	224..586	2	754	632..743		Aspartyl/asparaginyl beta-hydroxylase (EC 1.14.11.16) (Aspartate beta- hydroxylase) (ASP beta-hydroxylase) (Peptide-aspartate beta- dioxygenase).	154	2.10E-009	0.34	Q9EPA6_MOUSE	20..604	2	739	551..734		(Q9EPA6) Aspartyl beta-hydroxylase 6.6 kb transcript (Aspartyl beta-hydroxylase 4.5 kb transcript)	161	4.80E-009	0.28											gi|109474605|ref|XP_232675.4|	20..604	2	737	549..732		PREDICTED: similar to aspartyl beta-hydroxylase isoform 1 [Rattus norvegicus]	161
460	PpolyN1a12e01.m13r	EL565733	EL565733, EL578733	812	2	2	0		0	Amoebozoa/Protozoa	Microbial	sp|P00722|BGAL_ECOLI	25..183	-3	1023	6..58		Beta-galactosidase (EC 3.2.1.23) (Lactase).	243	9.80E-019	0.89	Q8GEG0_ERWAM	25..204	-3	123	62..119		(Q8GEG0) Hypothetical protein	251	8.90E-020	0.83
461	PpolyN1a12e02.t7	EL565734	EL565734, EL578734	675	2	2	0		0	Vertebrate/Protozoa	Amoebozoa/Protozoa											Q4YHJ6_PLABE	468..593	3	133	92..133		(Q4YHJ6) Hypothetical protein	196	6.00E-014	0.83											gi|94404769|ref|XP_913755.2|	467..577	-3	1265	960..996		PREDICTED: similar to bromodomain containing 8 isoform 2 isoform 2 [Mus musculus]	135
462	PpolyN1a12e03.t7	EL565735	EL565735	586	1	1	0		0	Unique	Unique
463	PpolyN1a12f11.t7	EL565755	EL565755	807	1	1	0		0	Non-Plant	Non-Plant	sp|Q06625|GDE_YEAST	4..753	1	1536	732..977		Glycogen debranching enzyme (Glycogen debrancher) [Includes: 4-alpha- glucanotransferase (EC 2.4.1.25) (Oligo-1,4-1,4-glucantransferase); Amylo-alpha-1,6-glucosidase (EC 3.2.1.33) (Amylo-1,6-glucosidase) (Dextrin 6-alpha-D-glucosidase)].	257	5.50E-020	0.3	Q54K94_DICDI	1..789	1	1608	789..1063		(Q54K94) Hypothetical protein	398	7.60E-034	0.31	BC5V2_0_355743_360730	1..789	1	1608	789..1063		[CDS] (gene="BC5V2_0_00152") , translation	398	3.40E-036	0.31	gi|94371194|ref|XP_997305.1|	499..792	1	1531	893..990		PREDICTED: similar to amylo-1,6-glucosidase, 4-alpha-glucanotransferase isoform 1 isoform 4 [Mus musculus]	207
464	PpolyN1a12h11.t7	EL565779	EL565779, EL578761	827	2	2	0		0	Unique	Unique
465	PpolyN1a12h12.m13r	EL565780	EL565780, EL578762	713	2	2	0		0	Amoebozoa/Protozoa	Unique
466	PpolyN1a13a06.t7	EL565786	EL565786, EL578763	549	2	2	0		0	Plant	Unique											Q8LPG9_ARATH	133..492	-1	668	86..204		(Q8LPG9) Putative SF16 protein (At2g43680)	128	1.40E-005	0.3
467	PpolyN1a13a07.t7	EL565787	EL565787, EL578764	792	2	2	0		0	Eukaryote	Eukaryote	sp|Q9VUV9|U520_DROME	3..719	3	2142	1898..2130		Putative U5 small nuclear ribonucleoprotein 200 kDa helicase (EC 3.6.1.-).	298	3.70E-024	0.31	Q9FNQ1_ARATH	3..707	3	2157	1921..2150		(Q9FNQ1) RNA helicase	398	1.10E-033	0.4	BC5V2_0_3976732_3983429	3..395	3	2195	1890..2027		[CDS] (gene="BC5V2_0_01573") , translation	223	4.90E-028	0.37	gi|109509664|ref|XP_228345.4|	3..401	3	2184	1878..2025		PREDICTED: similar to activating signal cointegrator 1 complex subunit 3 isoform a [Rattus norvegicus]	246
468	PpolyN1a13a10.t7	EL565790	EL565790	525	1	1	0		0	Unique	Unique
469	PpolyN1a13b02.t7	EL565794	EL565794, EL578767	1417	2	2	0		0	Plant	Unique											Q3EBY9_ARATH	257..928	2	349	123..343		(Q3EBY9) Protein At2g17670	144	2.00E-005	0.25
470	PpolyN1a13b06.t7	EL565798	EL565798	426	1	1	0		0	Unique	Unique
471	PpolyN1a12h09.m13r	EL565777	EL565777, EL578760	498	2	2	0		0	Unique	Unique
472	PpolyN1a12g03.m13r	EL565759	EL565759, EL578748	663	2	2	0		0	Amoebozoa/Protozoa	Unique											Q55BE3_DICDI	2..121	2	253	146..185		(Q55BE3) Hypothetical protein	129	1.70E-006	0.63	JC2V2_0_131002_131896	2..121	2	253	146..185		[CDS] (gene="JC2V2_0_00067") , translation	129	7.90E-009	0.63
473	PpolyN1a12g04.t7	EL565760	EL565760	591	1	1	0		0	Vertebrate/Protozoa	Unique																															gi|109129832|ref|XP_001116147.1|	20..178	-3	116	11..63		PREDICTED: hypothetical protein [Macaca mulatta]	97
474	PpolyN1a12g05.t7	EL565761	EL565761, EL578749	830	2	2	0		0	Spurious/Phylogenetically dubious	Spurious/Phylogenetically dubious	sp|Q95KF1|RN125_MACFA	202..339	1	231	29..75		RING finger protein 125 (EC 6.3.2.-).	115	0	0.36	Q4RNB7_TETNG	202..435	1	299	2..80		(Q4RNB7) Chromosome 1 SCAF15015, whole genome shotgun sequence. (Fragment)	169	9.00E-011	0.35											gi|109129500|ref|XP_001099780.1|	223..354	1	241	33..78		PREDICTED: similar to ring finger protein 166 [Macaca mulatta]	124
475	PpolyN1a12g07.t7	EL565763	EL565763, EL578751	660	2	2	0		0	Eukaryote	Eukaryote	sp|P42524|CCNB_DICDI	6..461	3	436	294..435		G2/mitotic-specific cyclin-B.	341	1.90E-030	0.49	Q552U0_DICDI	6..461	3	436	294..435		(Q552U0) Cyclin	341	2.60E-029	0.49	JC2V2_0_5972520_5973958	6..461	3	436	294..435		[CDS] (gene="JC2V2_0_02365") , translation	341	1.20E-031	0.49	gi|57164093|ref|NP_001009470.1|	3..452	3	398	241..380		cyclin B2 [Rattus norvegicus]	235
476	PpolyN1a12g09.t7	EL565765	EL565765, EL578753	584	2	2	0		0	Vertebrate/Protozoa	Unique
477	PpolyN1a12g10.m13r	EL565766	EL565766, EL578754	718	2	2	0		0	ALL	ALL	sp|Q5T200|ZC313_HUMAN	19..675	1	1668	594..808		Zinc finger CCCH-type domain-containing protein 13.	273	1.20E-021	0.37	Q54TI2_DICDI	61..669	1	548	308..524		(Q54TI2) Hypothetical protein	319	1.90E-026	0.41	JC3V2_0_4880715_4882712	61..669	1	548	308..524		[CDS] (gene="JC3V2_0_01956") , translation	319	8.70E-029	0.41	gi|73989294|ref|XP_542572.2|	19..675	1	1656	595..807		PREDICTED: similar to Protein KIAA0853 [Canis familiaris]	275
478	PpolyN1a12g11.t7	EL565767	EL565767	328	1	1	0		0	Unique	Unique
479	PpolyN1a12h04.m13r	EL565772	EL565772, EL578756	505	2	2	0		0	Unique	Unique
480	PpolyN1a12h06.t7	EL565774	EL565774, EL578758	857	2	2	0		0	Non-Plant	Non-Plant	sp|P27671|GNRP_MOUSE	7..714	1	1262	1023..1258		Guanine nucleotide-releasing protein (GNRP) (Ras-specific nucleotide exchange factor CDC25) (CDC25Mm).	325	2.40E-027	0.33	Q552M5_DICDI	13..714	1	1492	1260..1492		(Q552M5) RasGEF domain-containing protein	496	2.40E-044	0.45	JC2V2_0_6179697_6184226	13..714	1	1492	1260..1492		[CDS] (gene="JC2V2_0_02454") , translation	496	1.10E-046	0.45	gi|6755288|ref|NP_035375.1|	7..714	1	1262	1023..1258		RAS protein-specific guanine nucleotide-releasing factor 1 isoform 1 [Mus musculus]	325
481	PpolyN1a11f01.t7	EL565649	EL565649	492	1	1	0		0	Non-Plant	Non-Plant	sp|P32360|ERG2_USTMA	28..441	1	241	102..240		C-8 sterol isomerase (Delta-8--delta-7 sterol isomerase).	237	2.00E-019	0.35	Q55BU8_DICDI	22..447	1	233	92..233		(Q55BU8) Hypothetical protein	485	1.40E-044	0.62	JC1V2_0_4694827_4695623	22..447	1	233	92..233		[CDS] (gene="JC1V2_0_01873") , translation	485	6.50E-047	0.62	gi|13591888|ref|NP_112258.1|	1..372	1	223	72..195		opioid receptor, sigma 1 [Rattus norvegicus]	188
482	PpolyN1a11f05.t7	EL565653	EL565653, EL578689	1195	2	2	0		0	Unique	Unique
483	PpolyN1a11f06.m13r	EL565654	EL565654, EL578690	671	2	2	0		0	Vertebrate/Protozoa	Vertebrate/Protozoa	sp|Q62826|HNRPM_RAT	174..386	3	689	619..689		Heterogeneous nuclear ribonucleoprotein M (hnRNP M) (M4 protein).	355	4.00E-031	0.94	Q3SYX2_BOVIN	174..386	3	552	482..552		(Q3SYX2) Hypothetical protein (Fragment)	355	1.80E-030	0.94											gi|114675120|ref|XP_001159074.1|	174..386	3	655	585..655		PREDICTED: heterogeneous nuclear ribonucleoprotein M isoform 13 [Pan troglodytes]	355
484	PpolyN1a11f08.t7	EL565656	EL565656	589	1	1	0		0	Eukaryote	Eukaryote	sp|P13022|CAPZA_DICDI	3..356	3	281	162..279		F-actin capping protein alpha subunit (CAP34).	359	2.40E-032	0.56	Q75JU7_DICDI	3..356	3	281	162..279		(Q75JU7) Similar to Dictyostelium discoideum (Slime mold). F-actin capping protein alpha subunit (CAP34)	359	3.20E-031	0.56	JC2V2_0_1541854_1543214	3..356	3	281	162..279		[CDS] (gene="JC2V2_0_00618") , translation	359	1.50E-033	0.56	gi|114558887|ref|XP_513632.2|	3..359	3	286	168..284		PREDICTED: F-actin capping protein alpha-1 subunit [Pan troglodytes]	281
485	PpolyN1a11f09.t7	EL565657	EL565657, EL578691	1082	2	2	0		0	Eukaryote	Eukaryote	sp|O75533|SF3B1_HUMAN	2..805	2	1304	1036..1303		Splicing factor 3B subunit 1 (Spliceosome-associated protein 155) (SAP 155) (SF3b155) (Pre-mRNA-splicing factor SF3b 155 kDa subunit).	1130	4.80E-114	0.81	Q9FMF9_ARATH	2..796	2	1269	1001..1265		(Q9FMF9) Nuclear protein-like	1154	1.80E-115	0.85	JC2V2_0_6173408_6176678	2..805	2	1051	783..1050		[CDS] (gene="JC2V2_0_02452") , translation	1121	2.60E-114	0.8	gi|76610166|ref|XP_870122.1|	2..805	2	1158	890..1157		PREDICTED: similar to splicing factor 3b, subunit 1 isoform 1 isoform 2 [Bos taurus]	1130
486	PpolyN1a11f12.t7	EL565660	EL565660	852	1	1	0		0	Unique	Unique
487	PpolyN1a11g01.m13r	EL565661	EL565661, EL578692, EL578700	812	3	3	0		0	ALL	Spurious/Phylogenetically dubious	sp|Q8K4Z5|SF3A1_MOUSE	34..735	1	791	545..791		Splicing factor 3 subunit 1 (SF3a120).	366	3.80E-032	0.38	Q6GPA9_XENLA	37..735	1	802	560..802		(Q6GPA9) MGC80562 protein	369	2.50E-031	0.39	JC2V2_0_2017342_2019806	151..735	1	760	573..760		[CDS] (gene="JC2V2_0_00808") , translation	292	2.00E-025	0.39	gi|34878996|ref|XP_223566.2|	34..735	1	791	545..791		PREDICTED: similar to Splicing factor 3 subunit 1 (SF3a120) [Rattus norvegicus]	366
488	PpolyN1a11g02.t7	EL565662	EL565662	361	1	1	0		0	Amoebozoa/Protozoa	Amoebozoa/Protozoa											Q54M28_DICDI	3..260	3	397	311..397		(Q54M28) Hypothetical protein	165	5.90E-010	0.46	BC4V2_0_4237656_4238978	3..260	3	397	311..397		[CDS] (gene="BC4V2_0_01661") , translation	165	2.70E-012	0.46
489	PpolyN1a11g03.m13r	EL565663	EL565663, EL578693	536	2	2	0		0	Eukaryote	Eukaryote	sp|P37167|ACTP_ACACA	3..362	3	137	16..134		Actophorin.	341	1.90E-030	0.55	Q96VU9_PICAN	3..362	3	143	19..138		(Q96VU9) Cofilin	289	8.40E-024	0.48	BEC6V2_0_1033907_1034451	3..356	3	152	18..134		[CDS] (gene="BEC6V2_0_00407") , translation	268	6.40E-024	0.43	gi|73960624|ref|XP_851281.1|	99..425	3	242	86..190		PREDICTED: similar to Cofilin-1 (Cofilin, non-muscle isoform) (18 kDa phosphoprotein) (p18) [Canis familiaris]	189
490	PpolyN1a11g04.t7	EL565664	EL565664, EL578694	1071	2	2	0		0	Unique	Unique
491	PpolyN1a11g06.t7	EL565666	EL565666, EL578695	769	2	2	0		0	Unique	Unique
492	PpolyN1d08e05.m13r	EL565667	EL565667, EL578696, EL579008	547	3	3	0		0	Amoebozoa/Protozoa	Amoebozoa/Protozoa											Q54E45_DICDI	2..466	2	657	418..578		(Q54E45) Hypothetical protein	288	8.60E-023	0.42	BEC6V2_0_772239_774413	2..466	2	657	418..578		[CDS] (gene="BEC6V2_0_00308") , translation	288	3.90E-025	0.42
493	PpolyN1a11g08.m13r	EL565668	EL565668, EL578697	485	2	2	0		0	ALL	Eukaryote	sp|P38653|RL21_ENTHI	3..419	3	166	28..165		60S ribosomal protein L21.	302	2.60E-026	0.45	Q38M70_SOLTU	3..422	3	159	28..158		(Q38M70) Hypothetical protein	321	3.40E-027	0.46	JC3V2_0_1720025_1720507	3..422	3	160	28..160		[CDS] (gene="JC3V2_0_00688") , translation	262	2.70E-023	0.42	gi|109121520|ref|XP_001094881.1|	3..419	3	160	28..159		PREDICTED: similar to ribosomal protein L21 [Macaca mulatta]	283
494	PpolyN1a11e12.m13r	EL565648	EL565648, EL578687	477	2	2	0		0	Plant	Unique	sp|Q84MS3|HAK16_ORYSA	33..131	3	811	753..785		Probable potassium transporter 16 (OsHAK16).	102	0	0.55	Q5JK32_ORYSA	3..131	3	770	702..744		(Q5JK32) Putative potassium transporter	121	9.60E-005	0.51
495	PpolyN1a11d05.m13r	EL565629	EL565629, EL578677	520	2	2	0		0	Eukaryote	Unique	sp|Q01890|YPT1_PHYIN	43..258	1	201	78..150		Ras-like GTP-binding protein YPT1.	153	1.60E-010	0.43	O16143_BOMMO	43..240	1	202	78..143		(O16143) Small GTP-binding protein	149	5.70E-009	0.44	BC4V2_0_2760525_2761901	43..333	1	204	80..177		[CDS] (gene="BC4V2_0_01052") , translation	125	9.20E-009	0.31	gi|6679587|ref|NP_033022.1|	43..198	1	205	81..132		RAB1, member RAS oncogene family [Mus musculus]	136
496	PpolyN1a11d07.t7	EL565631	EL565631, EL578678	197	2	2	0		0	Vertebrate/Protozoa	Unique											Q5PPR6_XENLA	48..197	-1	217	166..215		(Q5PPR6) LOC496103 protein	139	6.60E-008	0.5											gi|73955625|ref|XP_849932.1|	48..197	-1	235	184..233		PREDICTED: similar to CG15429-PA [Canis familiaris]	108
497	PpolyN1a11d09.t7	EL565633	EL565633, EL578679	793	2	2	0		0	Eukaryote	Eukaryote	sp|Q26636|CATL_SARPE	26..640	2	339	117..337		Cathepsin L precursor (EC 3.4.22.15) [Contains: Cathepsin L heavy chain; Cathepsin L light chain].	254	3.20E-021	0.31	Q1PA55_AEDAE	32..640	2	327	108..325		(Q1PA55) Cathepsin L	267	1.80E-021	0.32	BC4V2_0_1097145_1098557	50..619	2	340	124..328		[CDS] (gene="BC4V2_0_00433") , translation	214	5.00E-018	0.3	gi|109505388|ref|XP_001065834.1|	50..643	2	352	139..351		PREDICTED: similar to Cathepsin L precursor (Major excreted protein) (MEP) [Rattus norvegicus]	242
498	PpolyN1a11e01.t7	EL565637	EL565637	704	1	1	0		0	Invertebrate/Protozoa	Amoebozoa/Protozoa											Q54FF3_DICDI	218..505	2	1557	1454..1549		(Q54FF3) Ras guanine nucleotide exchange factor	162	9.60E-009	0.39	BC5V2_0_4665062_4669735	218..505	2	1557	1454..1549		[CDS] (gene="BC5V2_0_01824") , translation	162	4.40E-011	0.39
499	PpolyN1a11e02.t7	EL565638	EL565638	778	1	1	0		0	Non-Plant	Non-Plant	sp|Q9BUN8|DERL1_HUMAN	9..653	3	251	4..222		Derlin-1 (Degradation in endoplasmic reticulum protein 1) (Der1-like protein 1) (DERtrin-1).	411	7.40E-038	0.4	Q5ZMF9_CHICK	15..719	3	251	6..239		(Q5ZMF9) Hypothetical protein	417	2.30E-037	0.39											gi|55631188|ref|XP_519933.1|	9..653	3	251	4..222		PREDICTED: Der1-like domain family, member 1 isoform 3 [Pan troglodytes]	411
500	PpolyN1a11e03.t7	EL565639	EL565639	826	1	1	0		0	Amoebozoa/Protozoa	Amoebozoa/Protozoa											Q54I84_DICDI	2..241	2	742	489..565		(Q54I84) Hypothetical protein	156	5.60E-007	0.37	BC5V2_0_2114976_2117283	2..241	2	742	489..565		[CDS] (gene="BC5V2_0_00853") , translation	156	2.60E-009	0.37
501	PpolyN1a11e04.m13r	EL565640	EL565640, EL578680	689	2	2	0		0	Unique	Unique
502	PpolyN1a11e07.m13r	EL565643	EL565643, EL578682	471	2	2	0		0	ALL	Non-Plant	sp|Q29077|ODFP_PIG	20..115	-3	262	220..251		Outer dense fiber protein.	168	4.30E-012	0.66	Q7PSP7_ANOGA	2..115	-3	164	106..143		(Q7PSP7) ENSANGP00000012660 (Fragment)	190	2.60E-013	0.68	JC1V2_0_3516287_3518144	3..137	3	567	516..563		[CDS] (gene="JC1V2_0_01402") , translation	140	2.70E-009	0.56	gi|55631080|ref|XP_519893.1|	20..115	-3	253	211..242		PREDICTED: outer dense fiber of sperm tails 1 [Pan troglodytes]	169
503	PpolyN1a11e08.t7	EL565644	EL565644, EL578683	1136	2	2	0		0	Non-Plant	Vertebrate/Protozoa	sp|Q9Z1S5|SEPT3_MOUSE	491..670	-2	465	373..433		Neuronal-specific septin-3.	168	2.80E-009	0.5	Q69566_9BETA	476..670	-2	413	234..298		(Q69566) U88	222	7.80E-015	0.57	JC2V2_0_5165101_5167647	552..668	3	833	783..821		[CDS] (gene="JC2V2_0_02060") , translation	132	4.70E-006	0.59	gi|6755468|ref|NP_036019.1|	491..670	-2	465	373..433		septin 3 [Mus musculus]	168
504	PpolyN1a11e09.m13r	EL565645	EL565645, EL578684	434	2	2	0		0	Vertebrate/Protozoa	Unique																					BC4V2_0_2782829_2786110	74..298	2	1093	439..513		[CDS] (gene="BC4V2_0_01059") , translation	102	6.70E-005	0.33	gi|109494633|ref|XP_001057495.1|	74..322	2	140	27..108		PREDICTED: hypothetical protein [Rattus norvegicus]	100
505	PpolyN1a11e10.m13r	EL565646	EL565646, EL578685	712	2	2	0		0	Unique	Unique
506	PpolyN1a11e11.m13r	EL565647	EL565647, EL578686	679	2	2	0		0	Amoebozoa/Protozoa	Amoebozoa/Protozoa											Q54I20_DICDI	6..602	3	271	69..271		(Q54I20) Hypothetical protein	337	6.80E-029	0.36	BC5V2_0_2286942_2288054	6..602	3	271	69..271		[CDS] (gene="BC5V2_0_00916") , translation	337	3.10E-031	0.36
507	PpolyN1a11g09.t7	EL565669	EL565669	467	1	1	0		0	Unique	Unique
508	PpolyN1a12a08.t7	EL565692	EL565692, EL578714	1036	2	2	0		0	ALL	Spurious/Phylogenetically dubious	sp|O43502|RA51C_HUMAN	44..457	2	376	10..148		DNA repair protein RAD51 homolog 3.	207	8.80E-016	0.35	Q5FW49_XENTR	44..457	2	361	1..134		(Q5FW49) MGC107796 protein (RAD51 homolog C) (S. cerevisiae)	240	1.40E-018	0.4	BC4V2_0_2074094_2075328	215..448	2	381	27..109		[CDS] (gene="BC4V2_0_00798") , translation	136	3.30E-007	0.44	gi|73966608|ref|XP_537695.2|	44..457	2	327	1..139		PREDICTED: similar to RAD51 homolog C isoform 1 isoform 1 [Canis familiaris]	227
509	PpolyN1a12b01.t7	EL565697	EL565697, EL578715	458	2	2	0		0	Unique	Unique
510	PpolyN1a12b02.t7	EL565698	EL565698, EL578716	496	2	2	0		0	ALL	ALL	sp|Q9DB25|ALG5_MOUSE	113..490	-1	324	195..319		Dolichyl-phosphate beta-glucosyltransferase (EC 2.4.1.117) (DolP- glucosyltransferase).	285	1.60E-024	0.5	Q6TMJ2_DICDI	122..496	-1	289	162..287		(Q6TMJ2) Dolichyl phosphate glucosyltransferase (Fragment)	338	5.30E-029	0.55	BC5V2_0_1377439_1378901	122..496	-1	327	200..325		[CDS] (gene="BC5V2_0_00553") , translation	338	2.40E-031	0.55	gi|21728372|ref|NP_079718.1|	113..490	-1	324	195..319		dolichyl-phosphate beta-glucosyltransferase-like [Mus musculus]	285
511	PpolyN1a12b03.m13r	EL565699	EL565699, EL578717	597	2	2	0		0	Microbial	Microbial											Q43QW7_SOLUS	3..392	3	382	246..369		(Q43QW7) Hypothetical protein	226	8.90E-017	0.35
512	PpolyN1a12b05.m13r	EL565701	EL565701, EL578719	570	2	2	0		0	ALL	ALL	sp|Q9FNI6|SM3L2_ARATH	3..443	3	1029	883..1026		Putative SWI/SNF-related matrix-associated actin-dependent regulator of chromatin subfamily A member 3-like 2 (EC 3.6.1.-) (SMARCA3-like protein 2).	318	9.50E-027	0.42	Q55A56_DICDI	15..443	3	604	462..600		(Q55A56) Hypothetical protein	331	1.40E-027	0.43	JC2V2_0_1228071_1229885	15..443	3	604	462..600		[CDS] (gene="JC2V2_0_00503") , translation	331	6.30E-030	0.43	gi|109466426|ref|XP_001061239.1|	15..440	3	1118	968..1110		PREDICTED: similar to SWI/SNF-related matrix-associated actin-dependent regulator of chromatin subfamily A member 3 (Sucrose nonfermenting protein 2-like 3) (TNF-response element-binding protein) (P113) [Rattus norvegicus]	297
513	PpolyN1a12b06.t7	EL565702	EL565702	469	1	1	0		0	Unique	Unique
514	PpolyN1a12b07.t7	EL565703	EL565703, EL578720	801	2	2	0		0	Amoebozoa/Protozoa	Amoebozoa/Protozoa	sp|P11491|PPB_YEAST	23..748	2	566	308..566		Repressible alkaline phosphatase precursor (EC 3.1.3.1).	302	1.20E-025	0.3	Q766X3_GIGMA	2..730	2	539	280..530		(Q766X3) Alkaline phosphatase	345	2.10E-029	0.33	JC3V2_0_959170_960849	2..553	2	559	315..496		[CDS] (gene="JC3V2_0_00391") , translation	304	1.40E-031	0.39
515	PpolyN1a12b09.t7	EL565705	EL565705	523	1	1	0		0	ALL	ALL	sp|P34712|MDR1_CAEEL	1..351	1	1321	537..653		Multidrug resistance protein 1 (EC 3.6.3.44) (P-glycoprotein A).	354	2.10E-030	0.62	Q24851_ENTHI	1..351	1	1302	1181..1297		(Q24851) P-glycoprotein-1	386	1.00E-032	0.69	BEC6V2_0_2873593_2878172	1..351	1	1397	595..711		[CDS] (gene="BEC6V2_0_01154") , translation	367	5.60E-033	0.64	gi|56119152|ref|NP_001007797.1|	1..366	1	714	576..697		ATP-binding cassette, sub-family B (MDR/TAP), member 8 [Rattus norvegicus]	359
516	PpolyN1a12b10.t7	EL565706	EL565706	294	1	1	0		0	Unique	Unique
517	PpolyN1a12b12.t7	EL565708	EL565708, EL578722	490	2	2	0		0	ALL	Unique	sp|O01159|RSP7_CAEEL	120..476	-3	452	310..427		Probable splicing factor, arginine/serine-rich 7 (p54).	137	6.40E-008	0.33	Q95QN2_CAEEL	132..461	-3	730	80..190		(Q95QN2) Hypothetical protein	140	8.30E-007	0.39	BC5V2_0_4845639_4852188	129..476	-3	2039	1387..1501		[CDS] (gene="BC5V2_0_01899") , translation	130	1.50E-007	0.33	gi|76623094|ref|XP_611274.2|	120..476	-3	163	30..160		PREDICTED: hypothetical protein XP_611274 [Bos taurus]	130
518	PpolyN1d109h07.t7	EL565709	EL565709, EL567859	882	2	2	0		0	Amoebozoa/Protozoa	Amoebozoa/Protozoa											Q54V97_DICDI	139..849	1	527	169..407		(Q54V97) Hypothetical protein	325	3.30E-027	0.31	JC3V2_0_3418049_3419825	139..849	1	527	169..407		[CDS] (gene="JC3V2_0_01341") , translation	325	1.50E-029	0.31
519	PpolyN1a12c09.m13r	EL565717	EL565717, EL578724	645	2	2	0		0	Amoebozoa/Protozoa	Unique											Q55CP4_DICDI	107..451	2	299	179..292		(Q55CP4) Hypothetical protein	134	7.90E-007	0.36	JC1V2_0_3940708_3941607	107..451	2	299	179..292		[CDS] (gene="JC1V2_0_01576") , translation	134	3.60E-009	0.36
520	PpolyN1a12a07.t7	EL565691	EL565691, EL578713	844	2	2	0		0	Eukaryote	Eukaryote	sp|Q7DLR9|PSB4_ARATH	72..704	3	246	22..231		Proteasome subunit beta type 4 precursor (EC 3.4.25.1) (Proteasome subunit beta type 7) (20S proteasome beta subunit G-1) (Proteasome component H).	526	4.80E-050	0.46	Q556Q0_DICDI	33..725	3	259	21..254		(Q556Q0) Hypothetical protein (Proteasome subunit beta type 4)	649	6.00E-062	0.55	JC2V2_0_2461277_2462518	33..725	3	259	21..254		[CDS] (gene="JC2V2_0_00988") , translation	649	2.70E-064	0.55	gi|45592932|ref|NP_032971.1|	27..704	3	264	30..255		proteasome beta 4 subunit [Mus musculus]	479
521	PpolyN1a11g11.m13r	EL565671	EL565671, EL578698	862	2	2	0		0	Unique	Unique
522	PpolyN1a11g12.t7	EL565672	EL565672, EL578699	739	2	2	0		0	Unique	Unique
523	PpolyN1a11h01.t7	EL565673	EL565673	600	1	1	0		0	Unique	Unique
524	PpolyN1a11h03.t7	EL565675	EL565675, EL578701	789	2	2	0		0	Non-Plant	Non-Plant	sp|P36044|MNN4_YEAST	162..578	3	1178	1035..1178		Protein MNN4.	125	0	0.26	Q2U0G3_ASPOR	153..518	3	639	76..202		(Q2U0G3) Predicted protein	149	7.40E-008	0.33	JC1V2_0_1256543_1259971	171..626	3	1142	223..374		[CDS] (gene="JC1V2_0_00511") , translation	132	7.50E-007	0.32	gi|113420216|ref|XP_001130141.1|	162..620	3	297	101..252		PREDICTED: hypothetical protein [Homo sapiens]	153
525	PpolyN1a11h08.m13r	EL565680	EL565680, EL578704	700	2	2	0		0	Unique	Unique
526	PpolyN1a11h09.m13r	EL565681	EL565681, EL578705	756	2	2	0		0	Unique	Unique
527	PpolyN1a11h11.m13r	EL565683	EL565683, EL578707	321	2	2	0		0	Unique	Unique
528	PpolyN1a12a01.t7	EL565685	EL565685, EL578709	376	2	2	0		0	Amoebozoa/Protozoa	Unique																					BC4V2_0_2571806_2575653	22..237	1	1061	19..98		[CDS] (gene="BC4V2_0_00977") , translation	75	0	0.31
529	PpolyN1a12a02.t7	EL565686	EL565686, EL578710	386	2	2	0		0	Unique	Unique
530	PpolyN1a12a05.m13r	EL565689	EL565689, EL578712	606	2	2	0		0	Vertebrate/Protozoa	Unique											Q54MG0_DICDI	1..396	-1	224	69..200		(Q54MG0) Hypothetical protein	122	3.60E-005	0.32	BC4V2_0_3905972_3906762	1..396	-1	224	69..200		[CDS] (gene="BC4V2_0_01532") , translation	122	1.60E-007	0.32	gi|109133409|ref|XP_001117357.1|	1..372	-1	213	88..211		PREDICTED: hypothetical protein, partial [Macaca mulatta]	123
531	PpolyN1a12a06.t7	EL565690	EL565690	877	1	1	0		0	Non-vertebrate	Non-vertebrate	sp|Q9U1M2|Y33B_DROME	45..749	3	387	96..319		Hypothetical protein CG32795 in chromosome 1.	225	9.30E-018	0.28	Q54IK2_DICDI	6..779	3	368	109..364		(Q54IK2) Hypothetical protein	635	1.80E-060	0.51	BC5V2_0_1818750_1819961	6..779	3	368	109..364		[CDS] (gene="BC5V2_0_00735") , translation	635	8.20E-063	0.51
532	PpolyN1a09.m13g09.r1	EL565479	EL565479, EL578651	556	2	2	0		0	Unique	Unique
533	PpolyN1a07b09.t7	EL565231	EL565231, EL578514	470	2	2	0		0	Unique	Unique
534	PpolyN1a07b10.t7	EL565232	EL565232, EL578515	496	2	2	0		0	Plant	Unique											Q8GYS4_ARATH	214..477	-2	550	463..550		(Q8GYS4) Hypothetical protein At5g02180/T7H20_230	121	6.20E-005	0.31
535	PpolyN1a07c01.t7	EL565234	EL565234	838	1	1	0		0	ALL	Eukaryote	sp|P39524|ATC3_YEAST	10..828	1	1355	783..1056		Probable phospholipid-transporting ATPase DRS2 (EC 3.6.3.1).	606	2.60E-057	0.47	Q4P669_USTMA	19..831	1	1384	874..1143		(Q4P669) Hypothetical protein	672	3.10E-063	0.51	JC2V2_0_6649227_6653188	7..831	1	1267	787..1073		[CDS] (gene="JC2V2_0_02627") , translation	527	3.80E-050	0.38	gi|114559965|ref|XP_524888.2|	1..831	1	1223	652..947		PREDICTED: ATPase, Class I, type 8B, member 2 isoform 7 [Pan troglodytes]	596
536	PpolyN1a07rm13c02.s1	EL565235	EL565235, EL578517	535	2	2	0		0	Unique	Unique
537	PpolyN1a07rm13c04.s1	EL565237	EL565237, EL578519	530	2	2	0		0	Unique	Unique
538	PpolyN1a07c05.t7	EL565238	EL565238	515	1	1	0		0	Unique	Unique
539	PpolyN1d121h05.t7	EL565239	EL565239, EL569126	1448	2	2	0		0	ALL	Non-Plant	sp|Q6CFS5|CBK1_YARLI	488..805	2	588	7..116		Serine/threonine-protein kinase CBK1 (EC 2.7.11.1).	176	1.30E-009	0.4	Q54XG7_DICDI	527..787	2	1230	185..275		(Q54XG7) Putative basic-leucine zipper (BZIP) transcription factor	189	2.70E-009	0.5	JC3V2_0_1428861_1432709	527..787	2	1230	185..275		[CDS] (gene="JC3V2_0_00575") , translation	189	1.20E-011	0.5	gi|109511981|ref|XP_001060292.1|	200..790	2	2169	1890..2109		PREDICTED: similar to Mediator of RNA polymerase II transcription subunit 12 (Thyroid hormone receptor-associated protein complex 230 kDa component) (Trap230) (Activator-recruited cofactor 240 kDa component) (ARC240) (CAG repeat protein 45) (OPA-containing pr... isoform 1 [Rattus norvegicus]	167
540	PpolyN1a07c07.t7	EL565240	EL565240	115	1	1	0		0	Unique	Unique
541	PpolyN1a07rm13c08.s1	EL565241	EL565241, EL578520	465	2	2	0		0	Spurious/Phylogenetically dubious	Spurious/Phylogenetically dubious	sp|Q6DBT3|TXNL5_BRARE	69..365	3	123	20..114		Thioredoxin-like protein 5.	162	1.80E-011	0.38	Q8LD10_ARATH	27..383	3	134	10..130		(Q8LD10) Hypothetical protein	170	3.40E-011	0.3											gi|114666037|ref|XP_511988.2|	78..383	3	123	23..119		PREDICTED: thioredoxin-like 5 [Pan troglodytes]	144
542	PpolyN1a07c09.t7	EL565242	EL565242, EL578521	957	2	2	0		0	ALL	ALL	sp|P16157|ANK1_HUMAN	1..519	1	1880	352..522		Ankyrin-1 (Erythrocyte ankyrin) (Ankyrin-R).	259	4.40E-020	0.38	Q54F46_DICDI	1..546	1	803	423..603		(Q54F46) Putative homeobox transcription factor	421	6.00E-037	0.47	BC5V2_0_4947226_4949732	1..546	1	803	423..603		[CDS] (gene="BC5V2_0_01931") , translation	421	2.70E-039	0.47	gi|114619912|ref|XP_001139606.1|	1..519	1	1881	353..523		PREDICTED: ankyrin 1 isoform 4 [Pan troglodytes]	259
543	PpolyN1a07rm13c12.s1	EL565245	EL565245, EL578522	410	2	2	0		0	Non-Plant	Non-Plant	sp|Q72LZ4|MTNP_LEPIC	4..345	1	287	172..286		Probable 5'-methylthioadenosine phosphorylase (EC 2.4.2.28) (MTA phosphorylase).	204	6.30E-016	0.4	Q3DZI7_CHLAU	4..345	1	288	172..286		(Q3DZI7) Methylthioadenosine phosphorylase	259	1.30E-020	0.49											gi|73971706|ref|XP_531959.2|	4..246	1	366	265..345		PREDICTED: similar to S-methyl-5-thioadenosine phosphorylase (5-methylthioadenosine phosphorylase) (MTA phosphorylase) (MTAPase) [Canis familiaris]	173
544	PpolyN1a07d01.t7	EL565246	EL565246, EL578523	952	2	2	0		0	Plant	Plant											Q7Y0S0_ARATH	58..681	1	294	4..216		(Q7Y0S0) Putative urease accessory protein D	364	9.40E-032	0.36
545	PpolyN1a07b08.t7	EL565230	EL565230, EL578513	768	2	2	0		0	Microbial	Microbial	sp|P36136|YK23_YEAST	13..387	1	271	51..189		Protein YKR043C.	227	7.70E-025	0.34	Q2U165_ASPOR	1..480	1	246	50..224		(Q2U165) Phosphoglycerate mutase	328	6.20E-028	0.39
546	PpolyN1a06h10.t7	EL565208	EL565208	461	1	1	0		0	Microbial	Microbial											Q1QWR6_CHRSD	32..361	2	539	437..539		(Q1QWR6) Gamma-glutamyltransferase (EC 2.3.2.2)	199	2.30E-013	0.38
547	PpolyN1a06h11.m13r	EL565209	EL565209, EL578501	894	2	2	0		0	Spurious/Phylogenetically dubious	Spurious/Phylogenetically dubious	sp|Q8L7W2|NUDT8_ARATH	13..411	1	369	162..298		Nudix hydrolase 8 (EC 3.6.1.-) (AtNUDT8).	295	1.50E-025	0.44	Q5CAG1_ORYSA	13..414	1	389	189..326		(Q5CAG1) OSJNBa0065H10.6 protein (OSJNBa0079A21.21 protein)	290	6.60E-024	0.44											gi|31077146|ref|NP_852028.1|	13..471	1	313	113..268		nudix (nucleoside diphosphate linked moiety X)-type motif 6 [Rattus norvegicus]	262
548	PpolyN1a07a01.t7	EL565211	EL565211	84	1	1	0		0	Unique	Unique
549	PpolyN1a07a02.t7	EL565212	EL565212, EL578503	945	2	2	0		0	Unique	Unique
550	PpolyN1a07a03.t7	EL565213	EL565213, EL578504	389	2	2	0		0	ALL	ALL	sp|Q09195|ERG24_SCHPO	77..388	-2	424	320..422		Delta(14)-sterol reductase (EC 1.3.1.70) (C-14 sterol reductase) (Sterol C14-reductase).	291	3.80E-025	0.53	Q54PP1_DICDI	80..388	-2	462	357..459		(Q54PP1) ERG4/ERG24 ergosterol biosynthesis protein family protein	414	4.70E-037	0.71	BC4V2_0_1966168_1967556	80..388	-2	462	357..459		[CDS] (gene="BC4V2_0_00754") , translation	414	2.10E-039	0.71	gi|109018102|ref|XP_001094600.1|	77..388	-2	615	511..613		PREDICTED: lamin B receptor isoform 4 [Macaca mulatta]	239
551	PpolyN1a07a05.t7	EL565215	EL565215, EL578506	440	2	2	0		0	Eukaryote	Eukaryote	sp|P54677|PI4K_DICDI	63..440	-1	1093	967..1091		Phosphatidylinositol 4-kinase (EC 2.7.1.67) (PI4-kinase) (PtdIns-4- kinase) (PI4K-alpha).	342	2.90E-029	0.52	Q54IV1_DICDI	63..440	-1	1093	967..1091		(Q54IV1) Phosphatidylinositol 4-kinase	342	3.80E-028	0.52	BC5V2_0_1592628_1596436	63..440	-1	1180	1054..1178		[CDS] (gene="BC5V2_0_00637") , translation	342	2.00E-030	0.52	gi|4505809|ref|NP_002642.1|	60..440	-1	828	704..828		phosphatidylinositol 4-kinase, catalytic, beta polypeptide [Homo sapiens]	219
552	PpolyN1a07rm13a06.s1	EL565216	EL565216, EL578507	753	2	2	0		0	ALL	Vertebrate/Protozoa	sp|P53214|YG1F_YEAST	61..552	-1	551	116..286		Hypothetical 57.5 kDa protein in VMA7-RPS25A intergenic region.	171	1.90E-011	0.39	Q6VBJ4_CANGA	55..555	-1	1218	344..508		(Q6VBJ4) Epa5p	180	8.70E-011	0.38	JC2V2_0_807316_808547	106..573	-1	374	59..214		[CDS] (gene="JC2V2_0_00333") , translation	176	1.40E-013	0.39	gi|109463712|ref|XP_001078830.1|	106..567	-1	426	4..157		PREDICTED: hypothetical protein [Rattus norvegicus]	176
553	PpolyN1a07a09.t7	EL565219	EL565219, EL578508	198	2	2	0		0	Unique	Unique
554	PpolyN1a07a10.t7	EL565220	EL565220, EL578509	412	2	2	0		0	Non-Plant	Unique											Q5FWB1_MOUSE	69..338	-3	577	482..572		(Q5FWB1) 2700019D07Rik protein	134	2.60E-006	0.34											gi|77736135|ref|NP_001029766.1|	69..338	-3	579	484..574		hypothetical protein LOC533724 [Bos taurus]	134
555	PpolyN1a07b01.t7	EL565223	EL565223	457	1	1	0		0	Eukaryote	Spurious/Phylogenetically dubious	sp|P36958|RPB9_DROME	2..154	2	129	78..129		DNA-directed RNA polymerase II 15.1 kDa polypeptide (EC 2.7.7.6).	168	4.10E-012	0.62	Q6NLH0_ARATH	2..154	2	114	64..114		(Q6NLH0) At3g16980	209	2.50E-015	0.71	JC1V2_0_552062_552388	35..151	2	47	7..42		[CDS] (gene="JC1V2_0_00251") , translation	112	2.20E-007	0.54	gi|5453930|ref|NP_006224.1|	5..154	2	125	75..125		DNA directed RNA polymerase II polypeptide I [Homo sapiens]	159
556	PpolyN1a07rm13b02.s1	EL565224	EL565224, EL578510	684	2	2	0		0	ALL	ALL	sp|P28288|ABCD3_HUMAN	91..525	1	659	515..659		ATP-binding cassette sub-family D member 3 (70 kDa peroxisomal membrane protein) (PMP70).	512	1.50E-048	0.66	Q6NUN5_HUMAN	91..525	1	549	405..549		(Q6NUN5) ABCD3 protein	512	2.00E-047	0.66	BEC6V2_0_2688482_2691224	55..501	1	741	580..729		[CDS] (gene="BEC6V2_0_01049") , translation	365	2.50E-033	0.49	gi|73960025|ref|XP_537064.2|	91..525	1	628	484..628		PREDICTED: similar to ATP-binding cassette, sub-family D, member 3 (70 kDa peroxisomal membrane protein) (PMP70) [Canis familiaris]	515
557	PpolyN1a07b03.t7	EL565225	EL565225, EL578511	732	2	2	0		0	Vertebrate/Protozoa	Vertebrate/Protozoa	sp|Q9ESZ0|XRCC1_RAT	352..618	1	631	531..619		DNA-repair protein XRCC1 (X-ray repair cross-complementing protein 1).	167	6.40E-011	0.39	Q3U2B4_MOUSE	352..618	1	631	531..619		(Q3U2B4) NOD-derived CD11c +ve dendritic cells cDNA, RIKEN full-length enriched library, clone:F630222P12 product:X-ray repair complementing defective repair in Chinese hamster cells 1, full insert sequence	166	1.10E-009	0.39											gi|16758176|ref|NP_445887.1|	352..618	1	631	531..619		X-ray repair complementing defective repair in Chinese hamster cells 1 [Rattus norvegicus]	167
558	PpolyN1a07rm13b06.s1	EL565228	EL565228, EL578512	562	2	2	0		0	Unique	Unique
559	PpolyN1a07b07.t7	EL565229	EL565229	509	1	1	0		0	Unique	Unique
560	PpolyN1a07d05.t7	EL565250	EL565250, EL578524	551	2	2	0		0	ALL	ALL	sp|P41764|G6PD_EMENI	217..549	-3	511	379..492		Glucose-6-phosphate 1-dehydrogenase (EC 1.1.1.49) (G6PD).	257	7.50E-021	0.46	Q2HDU9_CHAGB	217..549	-3	490	356..469		(Q2HDU9) Glucose-6-phosphate 1-dehydrogenase	258	6.80E-020	0.45	JC2V2_0_3186302_3188189	220..549	-3	497	368..479		[CDS] (gene="JC2V2_0_01272") , translation	252	1.50E-021	0.44	gi|108773793|ref|NP_001035810.1|	205..549	-3	515	390..506		glucose-6-phosphate dehydrogenase isoform b [Homo sapiens]	231
561	PpolyN1a07e12.t7	EL565269	EL565269, EL578539	522	2	2	0		0	ALL	Eukaryote	sp|Q5T200|ZC313_HUMAN	173..415	-3	1668	674..755		Zinc finger CCCH-type domain-containing protein 13.	216	1.40E-015	0.57	Q5CHL3_CRYHO	173..418	-3	328	36..112		(Q5CHL3) Hydroxyproline-rich glycoprotein dz-hrgp	230	1.50E-017	0.65	BC5V2_0_4845639_4852188	173..415	-3	2039	1356..1429		[CDS] (gene="BC5V2_0_01899") , translation	228	5.70E-018	0.63	gi|61742810|ref|NP_080359.2|	62..415	-3	1729	777..898		RIKEN cDNA 3110050K21 [Mus musculus]	231
562	PpolyN1a07f01.t7	EL565270	EL565270	744	1	1	0		0	ALL	ALL	sp|O82200|MIOX2_ARATH	18..695	3	317	93..316		Inositol oxygenase 2 (EC 1.13.99.1) (Myo-inositol oxygenase 2) (AtMIOX2).	763	3.70E-075	0.62	Q54GH4_DICDI	36..692	3	292	72..290		(Q54GH4) Hypothetical protein	784	2.90E-076	0.61	BC5V2_0_3683561_3684716	36..692	3	292	72..290		[CDS] (gene="BC5V2_0_01456") , translation	784	1.30E-078	0.61	gi|76617327|ref|XP_585387.2|	42..683	3	373	159..368		PREDICTED: similar to Inositol oxygenase (Myo-inositol oxygenase) (Aldehyde reductase-like 6) (Renal-specific oxidoreductase) (Kidney-specific protein 32) [Bos taurus]	660
563	PpolyN1a07f02.t7	EL565271	EL565271	354	1	1	0		0	ALL	ALL	sp|P44526|ZNUA_HAEIN	29..187	2	337	115..164		High-affinity zinc uptake system protein znuA precursor.	213	9.90E-017	0.6	Q22DR5_TETTH	2..238	2	804	499..583		(Q22DR5) Cation diffusion facilitator family transporter containing protein	307	1.20E-024	0.53	JC1V2_0_1327973_1331638	8..229	2	1221	233..307		[CDS] (gene="JC1V2_0_00538") , translation	175	1.30E-012	0.41	gi|109484988|ref|XP_001056318.1|	5..229	-3	152	38..112		PREDICTED: hypothetical protein [Rattus norvegicus]	208
564	PpolyN1a07f03.t7	EL565272	EL565272, EL578540	499	2	2	0		0	Unique	Unique
565	PpolyN1a07f05.t7	EL565274	EL565274, EL578542	862	2	2	0		0	Eukaryote	Non-Plant	sp|Q28092|CYLC2_BOVIN	278..730	2	488	331..486		Cylicin-2 (Cylicin II) (Multiple-band polypeptide II).	134	2.90E-006	0.31	Q4XDL9_PLACH	380..730	2	264	143..262		(Q4XDL9) Ran binding protein 1, putative (Fragment)	177	6.10E-012	0.38	BC5V2_0_1341416_1346278	299..772	2	1620	1046..1205		[CDS] (gene="BC5V2_0_00540") , translation	143	4.90E-009	0.3	gi|109110717|ref|XP_001110333.1|	308..826	2	371	186..352		PREDICTED: cylicin, basic protein of sperm head cytoskeleton 2 [Macaca mulatta]	151
566	PpolyN1a07f09.t7	EL565278	EL565278, EL578543	374	2	2	0		0	Unique	Unique
567	PpolyN1a07f11.t7	EL565280	EL565280, EL578544	424	2	2	0		0	Unique	Unique
568	PpolyN1d12b10.t7	EL565281	EL565281, EL569874	1208	2	2	0		0	ALL	ALL	sp|Q921G7|ETFD_MOUSE	94..1203	1	616	43..417		Electron transfer flavoprotein-ubiquinone oxidoreductase, mitochondrial precursor (EC 1.5.5.1) (ETF-QO) (ETF-ubiquinone oxidoreductase) (ETF dehydrogenase) (Electron-transferring- flavoprotein dehydrogenase).	1015	7.30E-102	0.53	Q54XM6_DICDI	154..1203	1	606	51..402		(Q54XM6) Hypothetical protein	1182	2.00E-118	0.63	JC3V2_0_1268262_1270082	154..1203	1	606	51..402		[CDS] (gene="JC3V2_0_00516") , translation	1182	8.90E-121	0.63	gi|116004475|ref|NP_001070598.1|	157..1203	1	617	64..418		hypothetical protein LOC768074 [Bos taurus]	1016
569	PpolyN1a07g01.t7	EL565282	EL565282, EL578545	825	2	2	0		0	Unique	Unique
570	PpolyN1d13c05.t7	EL565283	EL565283, EL570053	1545	2	2	0		0	ALL	ALL	sp|Q87WR9|GATA_PSESM	501..1391	3	483	6..296		Glutamyl-tRNA(Gln) amidotransferase subunit A (EC 6.3.5.-) (Glu-ADT subunit A).	367	3.40E-033	0.34	Q2SAD5_HAHCH	204..1538	3	566	6..438		(Q2SAD5) Asp-tRNAAsn/Glu-tRNAGln amidotransferase A subunit and related amidases	711	1.60E-068	0.39	JC2V2_0_6163738_6166037	501..1532	3	637	153..499		[CDS] (gene="JC2V2_0_02449") , translation	585	1.60E-057	0.39	gi|28557794|ref|NP_777572.1|	507..1100	3	532	69..258		amidase domain containing [Homo sapiens]	230
571	PpolyN1a07rm13g05.s1	EL565286	EL565286, EL578546	522	2	2	0		0	Non-Plant	Unique	sp|Q02357|ANK1_MOUSE	1..183	1	1862	365..424		Ankyrin-1 (Erythrocyte ankyrin).	123	1.20E-005	0.41	Q4RKA6_TETNG	7..195	1	811	239..300		(Q4RKA6) Chromosome 18 SCAF15030, whole genome shotgun sequence. (Fragment)	133	1.70E-007	0.48											gi|109086299|ref|XP_001099591.1|	1..183	1	1914	402..461		PREDICTED: similar to ankyrin 1 isoform 1 [Macaca mulatta]	123
572	PpolyN1a07g06.t7	EL565287	EL565287, EL578547	651	2	2	0		0	ALL	ALL	sp|P20054|PYR1_DICDI	12..566	3	2185	1999..2182		Protein PYR1-3 [Includes: Glutamine-dependent carbamoyl-phosphate synthase (EC 6.3.5.5); Aspartate carbamoyltransferase (EC 2.1.3.2); Dihydroorotase (EC 3.5.2.3)].	637	3.30E-060	0.67	Q551R5_DICDI	12..566	3	2225	2039..2222		(Q551R5) Glutamine amidotransferase	637	4.60E-059	0.67	JC2V2_0_6706782_6713586	12..566	3	2225	2039..2222		[CDS] (gene="JC2V2_0_02641") , translation	637	2.10E-061	0.67	gi|109478982|ref|XP_001064023.1|	3..566	3	2225	2037..2223		PREDICTED: similar to carbamoyl-phosphate synthetase 2, aspartate transcarbamylase, and dihydroorotase isoform 4 [Rattus norvegicus]	521
573	PpolyN1a07g07.t7	EL565288	EL565288, EL578548	550	2	2	0		0	Unique	Unique
574	PpolyN1a07g08.t7	EL565289	EL565289	669	1	1	0		0	Unique	Unique
575	PpolyN1a07e11.t7	EL565268	EL565268, EL578538	864	2	2	0		0	Eukaryote	Eukaryote	sp|Q5KII3|SLU7_CRYNE	14..694	2	574	326..565		Pre-mRNA-splicing factor SLU7.	395	4.20E-036	0.38	Q5ZIG2_CHICK	2..712	2	564	324..564		(Q5ZIG2) Hypothetical protein	493	2.00E-045	0.47	JC3V2_0_5083060_5084866	2..694	2	558	306..550		[CDS] (gene="JC3V2_0_02037") , translation	445	1.10E-042	0.39	gi|76623715|ref|XP_589813.2|	2..712	2	565	322..565		PREDICTED: similar to step II splicing factor SLU7 isoform 1 [Bos taurus]	488
576	PpolyN1a07d06.t7	EL565251	EL565251, EL578525	644	2	2	0		0	Unique	Unique
577	PpolyN1a07d07.t7	EL565252	EL565252, EL578526	572	2	2	0		0	Vertebrate/Protozoa	Amoebozoa/Protozoa											Q86IB9_DICDI	175..570	-3	948	801..932		(Q86IB9) Similar to Homo sapiens (Human). KIAA0939 protein	189	6.80E-012	0.36	JC2V2_0_6012887_6013822	175..570	-3	311	164..295		[CDS] (gene="JC2V2_0_02384") , translation	189	2.40E-015	0.36	gi|109457684|ref|XP_217725.3|	217..570	-3	337	207..322		PREDICTED: hypothetical protein [Rattus norvegicus]	134
578	PpolyN1a07d08.t7	EL565253	EL565253, EL578527	483	2	2	0		0	Unique	Unique
579	PpolyN1a07d09.t7	EL565254	EL565254	567	1	1	0		0	Plant	Plant	sp|Q42546|DPNP1_ARATH	18..455	3	353	197..342		SAL1 phosphatase (3'(2'),5'-bisphosphate nucleotidase 1) (EC 3.1.3.7) (3'(2'),5'-bisphosphonucleoside 3'(2')-phosphohydrolase 1) (DPNPase 1) (Inositol-1,4-bisphosphate 1-phosphatase 1) (EC 3.1.3.57) (Inositol polyphosphate 1-phosphatase 1) (IPPase 1) (FIERY1 protein).	281	4.40E-024	0.4	Q55F34_DICDI	6..440	3	332	179..323		(Q55F34) Hypothetical protein	445	2.50E-040	0.61	JC1V2_0_1839115_1840257	6..440	3	332	179..323		[CDS] (gene="JC1V2_0_00734") , translation	445	1.10E-042	0.61
580	PpolyN1a07d11.t7	EL565256	EL565256, EL578528	523	2	2	0		0	Non-Plant	Non-Plant	sp|P14196|AAC2_DICDI	1..396	1	448	275..403		AAC-rich mRNA clone AAC11 protein (Fragment).	258	3.50E-021	0.46	Q55DB7_DICDI	7..417	1	1442	946..1083		(Q55DB7) Hypothetical protein	293	9.60E-023	0.46	JC1V2_0_3379007_3383429	7..417	1	1442	946..1083		[CDS] (gene="JC1V2_0_01353") , translation	293	4.40E-025	0.46	gi|109488070|ref|XP_001074969.1|	34..417	1	202	17..139		PREDICTED: hypothetical protein [Rattus norvegicus]	238
581	PpolyN1a07d12.t7	EL565257	EL565257, EL578529	405	2	2	0		0	Unique	Unique
582	PpolyN1a07rm13e01.s1	EL565258	EL565258, EL578530	349	2	2	0		0	Unique	Unique
583	PpolyN1a07e02.t7	EL565259	EL565259, EL578531	620	2	2	0		0	Unique	Unique
584	PpolyN1a07e03.t7	EL565260	EL565260, EL578532	547	2	2	0		0	Non-Plant	Non-Plant	sp|Q9UNA1|RHG26_HUMAN	17..397	2	814	443..567		Rho-GTPase-activating protein 26 (Oligophrenin-1-like protein) (GTPase regulator associated with focal adhesion kinase).	156	1.40E-009	0.3	Q2TAT2_XENLA	14..451	2	789	447..592		(Q2TAT2) Hypothetical protein	194	1.50E-012	0.32	JC3V2_0_1893501_1896007	35..391	2	611	99..217		[CDS] (gene="JC3V2_0_00753") , translation	146	6.60E-010	0.35	gi|109507972|ref|XP_001065859.1|	17..409	2	764	427..555		PREDICTED: similar to Rho GTPase activating protein 10 isoform 3 [Rattus norvegicus]	175
585	PpolyN1a07e04.t7	EL565261	EL565261, EL578533	560	2	2	0		0	ALL	Vertebrate/Protozoa	sp|P35616|NFL_XENLA	111..413	3	543	439..537		Neurofilament triplet L protein (Neurofilament light polypeptide) (NF- L).	131	3.70E-007	0.32	Q2BFM4_9BACI	42..452	3	700	458..592		(Q2BFM4) Hypothetical protein	155	1.90E-008	0.31	JC1V2_0_2813486_2820443	111..371	3	2221	2067..2146		[CDS] (gene="JC1V2_0_01126") , translation	121	1.50E-006	0.38	gi|109464413|ref|XP_001071056.1|	111..425	3	307	128..233		PREDICTED: hypothetical protein [Rattus norvegicus]	152
586	PpolyN1a07e07.t7	EL565264	EL565264, EL578535	443	2	2	0		0	Unique	Unique
587	PpolyN1a07rm13e08.s1	EL565265	EL565265, EL578536	635	2	2	0		0	Unique	Unique
588	PpolyN1a07e10.t7	EL565267	EL565267, EL578537	237	2	2	0		0	Unique	Unique
589	PpolyN1a06h09.t7	EL565207	EL565207	829	1	1	0		0	ALL	ALL	sp|P45127|Y1252_HAEIN	335..787	2	556	404..554		ABC transporter ATP-binding protein HI1252.	389	1.20E-056	0.51	Q1NJ23_9DELT	326..778	2	560	405..555		(Q1NJ23) ABC transporter related	455	6.80E-063	0.57	JC2V2_0_6029179_6031227	335..787	2	652	499..649		[CDS] (gene="JC2V2_0_02390") , translation	469	3.20E-045	0.57	gi|74003342|ref|XP_858945.1|	401..745	2	726	322..437		PREDICTED: similar to ATP-binding cassette, sub-family F (GCN20), member 3 isoform 5 [Canis familiaris]	166
590	PpolyN1a06c04.m13r	EL565145	EL565145, EL578454	443	2	2	0		0	Vertebrate/Protozoa	Unique											Q8BHA3_MOUSE	107..379	2	168	81..166		(Q8BHA3) Adult male olfactory brain cDNA, RIKEN full-length enriched library, clone:6430508B19 product:hypothetical alpha/beta-Hydrolases structure containing protein, full insert sequence (6530401N04Rik protein) (7 days neonate cerebellum c	116	1.80E-005	0.32											gi|82942204|ref|XP_920296.1|	107..379	2	168	81..166		PREDICTED: hypothetical protein [Mus musculus]	116
591	PpolyN1a06c05.m13r	EL565146	EL565146, EL578455	435	2	2	0		0	Unique	Unique
592	PpolyN1a06c06.m13r	EL565147	EL565147, EL578456	604	2	2	0		0	Eukaryote	Eukaryote	sp|O65039|CYSEP_RICCO	4..504	1	360	169..336		Vignain precursor (EC 3.4.22.-) (Cysteine endopeptidase).	516	5.50E-049	0.57	Q6F6A8_DAUCA	1..534	1	365	165..350		(Q6F6A8) Cysteine protease	543	1.00E-050	0.57	BC4V2_0_1097145_1098557	1..501	1	340	163..332		[CDS] (gene="BC4V2_0_00433") , translation	310	2.30E-028	0.4	gi|50950139|ref|NP_001002938.1|	1..501	1	331	157..323		cathepsin S [Canis familiaris]	359
593	PpolyN1a06c09.t7	EL565150	EL565150, EL578457	1130	2	2	0		0	ALL	Spurious/Phylogenetically dubious	sp|Q9S777|4CL3_ARATH	324..809	3	561	206..370		4-coumarate--CoA ligase 3 (EC 6.2.1.12) (4CL 3) (At4CL3) (4-coumaroyl- CoA synthase 3).	187	2.30E-011	0.32	Q21RS1_RHOFD	324..887	3	601	240..427		(Q21RS1) AMP-dependent synthetase and ligase	640	5.30E-061	0.63	BC4V2_0_2415240_2417854	324..866	3	663	310..489		[CDS] (gene="BC4V2_0_00915") , translation	144	1.50E-007	0.29	gi|24418933|ref|NP_722502.1|	312..863	3	615	252..439		hypothetical protein LOC264895 [Mus musculus]	438
594	PpolyN1a06c10.t7	EL565151	EL565151, EL578458	933	2	2	0		0	Unique	Unique
595	PpolyN1a06d02.m13r	EL565155	EL565155, EL578462	594	2	2	0		0	Unique	Unique
596	PpolyN1a06d04.m13r	EL565157	EL565157, EL578464	472	2	2	0		0	Unique	Unique
597	PpolyN1a06d06.t7	EL565159	EL565159, EL578466	501	2	2	0		0	Unique	Unique
598	PpolyN1a06d10.m13r	EL565163	EL565163, EL578468	457	2	2	0		0	Unique	Unique
599	PpolyN1a06d12.m13r	EL565165	EL565165, EL578470	448	2	2	0		0	ALL	ALL	sp|Q04467|IDHP_BOVIN	1..240	1	452	368..449		Isocitrate dehydrogenase [NADP], mitochondrial precursor (EC 1.1.1.42) (Oxalosuccinate decarboxylase) (IDH) (NADP(+)-specific ICDH) (IDP) (ICD-M).	243	1.70E-019	0.59	Q6MH39_BDEBA	1..240	1	409	328..407		(Q6MH39) Isocitrate dehydrogenase (NADP) (EC 1.1.1.42)	257	3.70E-020	0.61	JC2V2_0_1649143_1650703	4..240	1	412	329..409		[CDS] (gene="JC2V2_0_00658") , translation	231	1.60E-019	0.56	gi|73951496|ref|XP_536192.2|	1..240	1	517	434..515		PREDICTED: similar to isocitrate dehydrogenase 2 (NADP+), mitochondrial [Canis familiaris]	248
600	PpolyN1a06c01.t7	EL565142	EL565142, EL568168, EL578451	1624	3	3	0		0	ALL	ALL	sp|P70718|6PGD_ACTAC	81..845	3	484	8..261		6-phosphogluconate dehydrogenase, decarboxylating (EC 1.1.1.44).	846	2.60E-140	0.63	Q54YT0_DICDI	81..845	3	493	9..265		(Q54YT0) 6-phosphogluconate dehydrogenase (Decarboxylating)	993	5.10E-162	0.76	JC3V2_0_264639_266120	81..845	3	493	9..265		[CDS] (gene="JC3V2_0_00114") , translation	993	2.30E-164	0.76	gi|63518159|ref|XP_622094.1|	84..845	3	483	8..260		PREDICTED: phosphogluconate dehydrogenase isoform 1 [Mus musculus]	826
601	PpolyN1a05h10.m13r	EL565115	EL565115, EL578436	867	2	2	0		0	ALL	Eukaryote	sp|P31583|RHN1_NICPL	193..669	1	200	9..167		Ras-related protein RHN1.	318	5.30E-028	0.38	Q54ZJ8_DICDI	193..648	1	256	8..159		(Q54ZJ8) Rab GTPase	348	4.70E-030	0.42	JC2V2_0_8091004_8092084	193..648	1	256	8..159		[CDS] (gene="JC2V2_0_03207") , translation	348	2.10E-032	0.42	gi|113866024|ref|NP_077776.2|	205..747	1	216	24..206		RAB5C, member RAS oncogene family [Mus musculus]	314
602	PpolyN1a05h11.t7	EL565116	EL565116, EL578437	992	2	2	0		0	ALL	ALL	sp|Q99758|ABCA3_HUMAN	2..910	2	1704	1381..1689		ATP-binding cassette sub-family A member 3 (ATP-binding cassette transporter 3) (ATP-binding cassette 3) (ABC-C transporter).	480	1.10E-043	0.37	Q9STT5_ARATH	44..928	2	900	596..892		(Q9STT5) ABC transporter-like protein	565	1.90E-052	0.39	JC2V2_0_182557_185682	2..919	2	864	550..856		[CDS] (gene="JC2V2_0_00091") , translation	507	1.60E-048	0.39	gi|76652817|ref|XP_582132.2|	2..910	2	1560	1237..1545		PREDICTED: similar to ATP-binding cassette, sub-family A member 3 [Bos taurus]	485
603	PpolyN1a06a02.m13r	EL565119	EL565119, EL578438	463	2	2	0		0	Spurious/Phylogenetically dubious	Spurious/Phylogenetically dubious											Q54KZ8_DICDI	2..379	2	401	268..393		(Q54KZ8) Hypothetical protein	235	1.10E-017	0.37	BC4V2_0_5172534_5174389	2..379	2	401	268..393		[CDS] (gene="BC4V2_0_02037") , translation	235	4.90E-020	0.37	gi|78369496|ref|NP_001030389.1|	2..340	2	310	187..299		dendritic cell protein [Bos taurus]	163
604	PpolyN1a06a04.t7	EL565121	EL565121	486	1	1	0		0	ALL	Amoebozoa/Protozoa	sp|Q9FPQ6|GP1_CHLRE	20..190	-3	555	96..155		Vegetative cell wall protein gp1 precursor (Hydroxyproline-rich glycoprotein 1).	145	1.10E-008	0.52	Q948Y6_VOLCA	35..196	-3	1143	530..583		(Q948Y6) VMP4 protein	153	5.60E-008	0.56	BEC6V2_0_737525_740583	56..208	-3	989	54..105		[CDS] (gene="BEC6V2_0_00296") , translation	122	4.30E-007	0.54	gi|109080487|ref|XP_001084432.1|	35..193	-3	1164	661..714		PREDICTED: similar to Formin-1 isoform IV (Limb deformity protein) [Macaca mulatta]	133
605	PpolyN1a06a06.m13r	EL565123	EL565123, EL578440	531	2	2	0		0	Unique	Unique
606	PpolyN1a06a07.m13r	EL565124	EL565124, EL578441	528	2	2	0		0	Eukaryote	Unique	sp|P05687|CHHA2_BOMMO	148..258	-2	124	78..117		Chorion class high-cysteine HCA protein 12 precursor (HC-A.12).	92	0	0.5	Q9Y8F9_GLOMO	1..102	1	53	9..42		(Q9Y8F9) Synaptobrevin homolog (Fragment)	120	6.80E-006	0.59	JC2V2_0_7658891_7659978	4..222	1	260	178..246		[CDS] (gene="JC2V2_0_03044") , translation	111	9.10E-007	0.33	gi|76651654|ref|XP_879654.1|	155..274	2	2200	1979..2021		PREDICTED: similar to additional sex combs like 1 isoform 3 [Bos taurus]	112
607	PpolyN1a06a10.m13r	EL565127	EL565127, EL578443	618	2	2	0		0	Eukaryote	Eukaryote	sp|Q8CE96|TRM6_MOUSE	8..403	2	497	332..463		tRNA (adenine-N(1)-)-methyltransferase non-catalytic subunit TRM6 (tRNA(m1A58)-methyltransferase subunit TRM6) (tRNA(m1A58)MTase subunit TRM6).	236	1.40E-018	0.38	Q54UB1_DICDI	26..439	2	521	325..463		(Q54UB1) Hypothetical protein	250	6.10E-019	0.37	JC3V2_0_4152114_4153895	26..439	2	521	325..463		[CDS] (gene="JC3V2_0_01677") , translation	250	2.80E-021	0.37	gi|109470862|ref|XP_001081240.1|	8..403	2	495	330..461		PREDICTED: similar to CGI-09 protein [Rattus norvegicus]	237
608	PpolyN1a06a11.t7	EL565128	EL565128	588	1	1	0		0	Unique	Unique
609	PpolyN1a06b01.m13r	EL565130	EL565130, EL578444	487	2	2	0		0	Unique	Unique
610	PpolyN1a06b03.m13r	EL565132	EL565132, EL578445	438	2	2	0		0	Non-vertebrate	Plant	sp|P38758|YHG9_YEAST	46..237	1	523	448..513		Uncharacterized protein YHR009C.	150	3.20E-009	0.51	Q69QN3_ORYSA	16..249	1	391	307..383		(Q69QN3) Putative oxidoreductase, FAD-binding	262	6.20E-021	0.63
611	PpolyN1a06b08.t7	EL565137	EL565137	651	1	1	0		0	ALL	ALL	sp|P08399|PHXR5_MOUSE	2..409	2	672	218..356		Per-hexamer repeat protein 5.	413	1.50E-037	0.7	O04310_ARATH	2..427	2	705	137..255		(O04310) Jasmonate inducible protein isolog (Protein At3g16460) (Putative lectin protein) (Jasmonate inducible protein; myrosinase binding protein-like)	377	2.30E-032	0.67	JC3V2_0_4035292_4038585	3..404	3	1097	365..497		[CDS] (gene="JC3V2_0_01625") , translation	357	4.40E-032	0.4	gi|94407897|ref|XP_979552.1|	3..410	3	344	184..318		PREDICTED: hypothetical protein [Mus musculus]	458
612	PpolyN1a06b09.t7	EL565138	EL565138	453	1	1	0		0	Unique	Unique	sp|Q5KNS9|HAT1_CRYNE	23..256	2	416	334..411		Histone acetyltransferase type B catalytic subunit (EC 2.3.1.48).	98	0	0.33
613	PpolyN1a06b10.m13r	EL565139	EL565139, EL578449	631	2	2	0		0	Unique	Unique
614	PpolyN1a06e01.m13r	EL565166	EL565166, EL578471	484	2	2	0		0	Unique	Unique
615	PpolyN1a06g04.m13r	EL565191	EL565191, EL578491	576	2	2	0		0	Unique	Unique
616	PpolyN1a06g06.t7	EL565193	EL565193	465	1	1	0		0	Vertebrate/Protozoa	Vertebrate/Protozoa	sp|Q8NK92|AORSN_ASPOR	4..360	1	652	542..652		Aorsin precursor (EC 3.4.21.-).	235	3.30E-018	0.43	Q8MZS4_PHYPO	1..360	1	575	456..575		(Q8MZS4) Physarolisin	405	4.20E-036	0.61	BC5V2_0_3928674_3930636	1..357	1	598	479..597		[CDS] (gene="BC5V2_0_01553") , translation	344	2.20E-031	0.54	gi|5729770|ref|NP_000382.3|	4..342	1	563	447..558		tripeptidyl-peptidase I precursor [Homo sapiens]	191
617	PpolyN1a06g07.t7	EL565194	EL565194, EL578493	748	2	2	0		0	Unique	Unique
618	PpolyN1a06g08.m13r	EL565195	EL565195, EL578494	531	2	2	0		0	Unique	Unique
619	PpolyN1a06g09.t7	EL565196	EL565196	543	1	1	0		0	Amoebozoa/Protozoa	Unique	sp|P34046|GPA8_DICDI	43..198	1	403	301..353		Guanine nucleotide-binding protein alpha-8 subunit (G alpha-8).	109	5.60E-005	0.42	Q54PH7_DICDI	43..198	1	403	301..353		(Q54PH7) G-protein subunit alpha 8	109	0	0.42	BC4V2_0_2132162_2133626	43..198	1	403	301..353		[CDS] (gene="BC4V2_0_00818") , translation	109	3.40E-006	0.42
620	PpolyN1a06g11.m13r	EL565197	EL565197, EL578495	516	2	2	0		0	Spurious/Phylogenetically dubious	Unique											Q99834_HUMAN	2..283	2	458	180..272		(Q99834) Nuclear antigen H731	109	0	0.31											gi|109090548|ref|XP_001086788.1|	2..283	2	469	191..283		PREDICTED: similar to programmed cell death 4 isoform 1 isoform 3 [Macaca mulatta]	108
621	PpolyN1a06g12.t7	EL565198	EL565198	614	1	1	0		0	Non-Plant	Unique	sp|P87179|YB1E_SCHPO	8..469	-2	374	137..289		Serine-rich protein C30B4.01c precursor.	101	0	0.27	Q1ZXQ2_DICDI	3..221	3	1720	818..889		(Q1ZXQ2) PHD Zn finger-containing protein	118	0	0.41	JC1V2_0_899337_901840	3..212	3	770	403..465		[CDS] (gene="JC1V2_0_00363") , translation	110	6.40E-006	0.41	gi|61742810|ref|NP_080359.2|	3..233	3	1729	777..852		RIKEN cDNA 3110050K21 [Mus musculus]	114
622	PpolyN1a06h01.t7	EL565199	EL565199	655	1	1	0		0	Eukaryote	Eukaryote	sp|P54731|FAF1_MOUSE	1..459	1	649	497..649		FAS-associated factor 1 (Protein FAF1).	686	5.40E-067	0.92	Q6P1F8_MOUSE	1..459	1	649	497..649		(Q6P1F8) Fas-associated factor 1	686	7.20E-066	0.92	JC3V2_0_3293435_3294885	4..447	1	362	204..359		[CDS] (gene="JC3V2_0_01297") , translation	158	1.30E-011	0.29	gi|40789280|ref|NP_032009.2|	1..459	1	649	497..649		Fas-associated factor 1 [Mus musculus]	686
623	PpolyN1a06h02.t7	EL565200	EL565200	361	1	1	0		0	Unique	Unique
624	PpolyN1a06h04.m13r	EL565202	EL565202, EL578497	307	2	2	0		0	Unique	Unique
625	PpolyN1d92c10.t7	EL565203	EL565203, EL576843, EL578498	1661	3	3	0		0	ALL	ALL	sp|P51538|CP3A9_RAT	900..1508	3	503	263..463		Cytochrome P450 3A9 (EC 1.14.14.1) (CYPIIIA9) (P450-OLF3) (Olfactive) (3AH15).	269	4.60E-020	0.34	Q9KFA6_BACHD	864..1601	3	453	211..453		(Q9KFA6) Cytochrome P450 hydroxylase	287	2.80E-021	0.33	JC2V2_0_2233743_2235860	990..1508	3	601	381..565		[CDS] (gene="JC2V2_0_00888") , translation	209	2.30E-014	0.31	gi|22219436|ref|NP_671739.1|	900..1508	3	503	263..463		cytochrome P450, family 3, subfamily a, polypeptide 13 [Rattus norvegicus]	271
626	PpolyN1a06h06.m13r	EL565204	EL565204, EL578499	417	2	2	0		0	Unique	Unique
627	PpolyN1a06g01.t7	EL565188	EL565188, EL578489	450	2	2	0		0	Eukaryote	Eukaryote	sp|P54872|HMCS_DICDI	8..382	2	163	20..144		Hydroxymethylglutaryl-CoA synthase (EC 2.3.3.10) (HMG-CoA synthase) (3-hydroxy-3-methylglutaryl coenzyme A synthase) (Fragment).	233	5.30E-019	0.41	Q54IW3_DICDI	8..382	2	482	323..447		(Q54IW3) Hydroxymethylglutaryl-CoA synthase	236	1.70E-017	0.42	BC5V2_0_1561883_1563428	8..382	2	482	323..447		[CDS] (gene="BC5V2_0_00626") , translation	236	7.60E-020	0.42	gi|73954270|ref|XP_536483.2|	11..403	2	637	459..597		PREDICTED: similar to Hydroxymethylglutaryl-CoA synthase, cytoplasmic (HMG-CoA synthase) (3-hydroxy-3-methylglutaryl coenzyme A synthase) [Canis familiaris]	189
628	PpolyN1a06e02.t7	EL565167	EL565167	266	1	1	0		0	Unique	Unique
629	PpolyN1a06e03.t7	EL565168	EL565168	415	1	1	0		0	Unique	Unique
630	PpolyN1a06e04.m13r	EL565169	EL565169, EL578472	685	2	2	0		0	Spurious/Phylogenetically dubious	Spurious/Phylogenetically dubious	sp|O15315|RA51B_HUMAN	16..552	1	384	170..346		DNA repair protein RAD51 homolog 2 (R51H2) (RAD51-like protein 1) (Rad51B).	269	8.30E-023	0.36	Q7ZTX4_BRARE	16..552	1	373	166..336		(Q7ZTX4) Zgc:56581	272	5.30E-022	0.36											gi|109084048|ref|XP_001108183.1|	16..552	1	384	170..346		PREDICTED: RAD51-like 1 isoform 4 [Macaca mulatta]	270
631	PpolyN1a06e07.m13r	EL565172	EL565172, EL578473	742	2	2	0		0	Eukaryote	Eukaryote	sp|Q61074|PP2CG_MOUSE	7..444	1	542	325..462		Protein phosphatase 2C isoform gamma (EC 3.1.3.16) (PP2C-gamma) (Protein phosphatase magnesium-dependent 1 gamma) (Protein phosphatase 1C) (Fibroblast growth factor-inducible protein 13) (FIN13).	216	2.50E-016	0.4	Q5TR41_ANOGA	7..513	1	338	162..332		(Q5TR41) ENSANGP00000028924 (Fragment)	228	2.40E-017	0.37	JC2V2_0_6260875_6264195	7..513	1	975	802..970		[CDS] (gene="JC2V2_0_02490") , translation	160	4.00E-011	0.33	gi|22219444|ref|NP_671742.1|	7..444	1	542	325..462		protein phosphatase 1G (formerly 2C), magnesium-dependent, gamma isoform [Rattus norvegicus]	216
632	PpolyN1a06e09.m13r	EL565174	EL565174, EL578474	421	2	2	0		0	Unique	Unique
633	PpolyN1a06e11.m13r	EL565176	EL565176, EL578476	465	2	2	0		0	Unique	Unique
634	PpolyN1a06f01.t7	EL565177	EL565177, EL578478	709	2	2	0		0	Amoebozoa/Protozoa	Unique																					BC4V2_0_4406268_4408283	39..263	3	671	60..137		[CDS] (gene="BC4V2_0_01734") , translation	105	0	0.38
635	PpolyN1a06f02.m13r	EL565178	EL565178, EL578479	379	2	2	0		0	Eukaryote	Eukaryote	sp|P43508|CPR4_CAEEL	20..328	2	335	231..333		Cathepsin B-like cysteine proteinase 4 precursor (EC 3.4.22.-) (Cysteine protease-related 4).	305	1.30E-026	0.55	Q803E4_BRARE	26..328	2	330	229..329		(Q803E4) Similar to cathepsin B	318	7.00E-027	0.58	BC4V2_0_1301361_1302388	5..328	2	311	207..311		[CDS] (gene="BC4V2_0_00506") , translation	286	7.90E-026	0.51	gi|22538433|ref|NP_680091.1|	26..328	2	339	230..330		cathepsin B preproprotein [Homo sapiens]	295
636	PpolyN1a06f04.m13r	EL565180	EL565180, EL578480	737	2	2	0		0	Eukaryote	Non-Plant											Q54EK0_DICDI	7..531	1	1751	1461..1629		(Q54EK0) Hypothetical protein vacA2	350	1.10E-028	0.43	BEC6V2_0_398547_403887	7..531	1	1751	1461..1629		[CDS] (gene="BEC6V2_0_00153") , translation	350	5.00E-031	0.43	gi|109493499|ref|XP_221315.4|	73..480	1	1430	1169..1290		PREDICTED: similar to CG10144-PA [Rattus norvegicus]	152
637	PpolyN1a06f05.t7	EL565181	EL565181, EL578481	526	2	2	0		0	Non-Plant	Non-Plant	sp|Q9Z2Q5|RM40_MOUSE	1..375	1	206	80..204		39S ribosomal protein L40, mitochondrial precursor (L40mt) (MRP-40) (Nuclear localization signal-containing protein deleted in velocardiofacial syndrome homolog).	588	1.30E-056	0.94	Q3UKS6_MOUSE	1..375	1	206	80..204		(Q3UKS6) 11 days pregnant adult female placenta cDNA, RIKEN full-length enriched library, clone:I530011M02 product:mitochondrial ribosomal protein L40, full insert sequence	588	1.70E-055	0.94											gi|6754862|ref|NP_035052.1|	1..375	1	206	80..204		mitochondrial ribosomal protein L40 [Mus musculus]	582
638	PpolyN1a06f06.m13r	EL565182	EL565182, EL578482	719	2	2	0		0	Spurious/Phylogenetically dubious	Spurious/Phylogenetically dubious	sp|P34276|YKJ2_CAEEL	207..608	3	323	183..315		Hypothetical protein C02D5.2.	115	0	0.27	Q6WMS9_BRABE	225..617	3	254	109..246		(Q6WMS9) Interferon gamma-inducible protein 30	147	7.50E-008	0.31
639	PpolyN1a06f08.m13r	EL565184	EL565184, EL578484	810	2	2	0		0	Vertebrate/Protozoa	Vertebrate/Protozoa											Q1HFZ0_MOUSE	1..300	1	757	658..757		(Q1HFZ0) Myc-induced SUN domain containing protein	455	9.10E-041	0.89											gi|31542461|ref|NP_663329.2|	1..300	1	691	592..691		NOL1/NOP2/Sun domain family 2 [Mus musculus]	455
640	PpolyN1a06f09.m13r	EL565185	EL565185, EL578485	398	2	2	0		0	Eukaryote	Unique	sp|P62184|CALM_RENRE	132..308	3	148	90..146		Calmodulin (CaM).	113	2.80E-006	0.44	Q2R1Z5_ORYSA	132..305	3	170	94..149		(Q2R1Z5) Calmodulin	109	9.80E-005	0.41	JC3V2_0_2212316_2213281	141..305	3	152	23..75		[CDS] (gene="JC3V2_0_00869") , translation	87	9.80E-005	0.4	gi|108995599|ref|XP_001096624.1|	60..308	3	181	95..173		PREDICTED: similar to calmodulin-like 6 [Macaca mulatta]	96
641	PpolyN1a06f12.t7	EL565187	EL565187, EL578488	816	2	2	0		0	ALL	ALL	sp|Q9CRC8|LRC40_MOUSE	79..720	1	602	156..369		Leucine-rich repeat-containing protein 40.	236	2.20E-018	0.32	O04143_SILLA	61..720	1	581	113..333		(O04143) Hypothetical protein	296	8.20E-024	0.35	JC2V2_0_6684854_6691924	79..651	1	2356	76..267		[CDS] (gene="JC2V2_0_02635") , translation	235	1.20E-018	0.33	gi|31541911|ref|NP_077156.2|	79..720	1	602	156..369		leucine rich repeat containing 40 [Mus musculus]	236
642	PpolyN1a07g10.t7	EL565291	EL565291, EL578549	407	2	2	0		0	Unique	Unique
643	PpolyN1a09a06.t7	EL565406	EL565406	667	1	1	0		0	Unique	Unique
644	PpolyN1a09a08.t7	EL565408	EL565408, EL578614	553	2	2	0		0	Eukaryote	Eukaryote	sp|Q8WUQ7|CS029_HUMAN	4..441	1	690	546..690		Protein C19orf29 (NY-REN-24 antigen).	472	3.80E-044	0.59	Q851R1_ORYSA	1..441	1	672	525..672		(Q851R1) Hypothetical protein OSJNBa0052F07.12	540	2.10E-050	0.66	JC3V2_0_1896872_1899055	16..441	1	727	586..727		[CDS] (gene="JC3V2_0_00754") , translation	501	1.80E-048	0.62	gi|73987455|ref|XP_542173.2|	4..441	1	733	589..733		PREDICTED: similar to CG1676-PA [Canis familiaris]	483
645	PpolyN1a09a09.t7	EL565409	EL565409, EL578615	1058	2	2	0		0	Non-Plant	Non-Plant	sp|Q8NBJ7|SUMF2_HUMAN	387..833	3	301	143..294		Sulfatase-modifying factor 2 precursor (C-alpha-formyglycine- generating enzyme 2).	155	6.00E-011	0.31	Q43QN3_SOLUS	21..833	3	694	437..693		(Q43QN3) Hypothetical protein precursor	650	4.70E-062	0.48											gi|114613475|ref|XP_001159820.1|	387..833	3	340	182..333		PREDICTED: hypothetical protein isoform 3 [Pan troglodytes]	155
646	PpolyN1a09a11.t7	EL565411	EL565411	661	1	1	0		0	Amoebozoa/Protozoa	Unique											Q54WA1_DICDI	367..519	1	418	360..410		(Q54WA1) Hypothetical protein	99	0	0.39	JC3V2_0_2527511_2528880	367..519	1	418	360..410		[CDS] (gene="JC3V2_0_00989") , translation	99	5.90E-007	0.39
647	PpolyN1a09a12.t7	EL565412	EL565412	602	1	1	0		0	Vertebrate/Protozoa	Unique	sp|O43916|CHST1_HUMAN	305..517	2	411	295..367		Carbohydrate sulfotransferase 1 (EC 2.8.2.21) (Keratan sulfate Gal-6 sulfotransferase) (KSST) (KSGal6ST) (KS6ST) (Galactose/N- acetylglucosamine/N-acetylglucosamine 6-O-sulfotransferase 1) (GST-1).	128	4.10E-006	0.38																					gi|73982532|ref|XP_540763.2|	305..517	2	411	295..367		PREDICTED: similar to carbohydrate (keratan sulfate Gal-6) sulfotransferase 1 isoform 1 [Canis familiaris]	128
648	PpolyN1a09b01.t7	EL565413	EL565413, EL578617	493	2	2	0		0	Unique	Unique
649	PpolyN1a09b02.t7	EL565414	EL565414, EL578618	544	2	2	0		0	Eukaryote	Eukaryote	sp|O13833|CID1_SCHPO	2..445	2	405	209..363		Caffeine-induced death protein 1.	195	2.40E-014	0.35	Q54Y43_DICDI	2..475	2	1090	917..1085		(Q54Y43) Hypothetical protein	314	3.80E-025	0.42	JC3V2_0_857819_861185	2..475	2	1090	917..1085		[CDS] (gene="JC3V2_0_00350") , translation	314	1.70E-027	0.42	gi|114556633|ref|XP_001145757.1|	2..391	2	1321	1118..1245		PREDICTED: zinc finger, CCHC domain containing 11 isoform 1 [Pan troglodytes]	175
650	PpolyN1a09b05.t7	EL565417	EL565417, EL578619	793	2	2	0		0	Plant	Amoebozoa/Protozoa	sp|P78714|WC2_NEUCR	480..584	3	530	464..498		White collar 2 protein (WC2).	116	0	0.57	Q54KX0_DICDI	39..665	3	953	748..953		(Q54KX0) Putative GATA-binding transcription factor	243	1.20E-017	0.32	BC4V2_0_5237810_5240755	39..665	3	953	748..953		[CDS] (gene="BC4V2_0_02065") , translation	243	5.30E-020	0.32
651	PpolyN1a09b07.t7	EL565419	EL565419, EL578620	946	2	2	0		0	Unique	Unique
652	PpolyN1a09b08.t7	EL565420	EL565420, EL578621	784	2	2	0		0	Amoebozoa/Protozoa	Unique	sp|O73763|GCIP_RANPI	15..338	3	205	16..121		Guanylyl cyclase inhibitory protein.	134	5.90E-007	0.28	Q552Q1_DICDI	6..398	3	186	23..156		(Q552Q1) Calcium-binding protein	141	5.00E-008	0.28	JC2V2_0_6060532_6061320	6..398	3	186	23..156		[CDS] (gene="JC2V2_0_02404") , translation	141	2.30E-010	0.28
653	PpolyN1a09b09.t7	EL565421	EL565421, EL578622	557	2	2	0		0	Unique	Unique
654	PpolyN1a09.m13b11.r1	EL565423	EL565423, EL578623	665	2	2	0		0	Invertebrate/Protozoa	Spurious/Phylogenetically dubious											Q869L8_DICDI	44..544	2	511	312..480		(Q869L8) Similar to Hypothetical ORF; Yml018cp	128	9.80E-005	0.24	JC2V2_0_5584079_5585878	44..544	2	530	331..499		[CDS] (gene="JC2V2_0_02225") , translation	128	4.70E-007	0.24
655	PpolyN1a09.m13c03.r1	EL565427	EL565427, EL578624	587	2	2	0		0	Unique	Unique
656	PpolyN1a09.m13c04.r1	EL565428	EL565428, EL578625	672	2	2	0		0	Vertebrate/Protozoa	Unique	sp|P87179|YB1E_SCHPO	142..534	-1	374	133..263		Serine-rich protein C30B4.01c precursor.	113	0	0.28	Q6FTA2_CANGA	103..579	-1	763	373..528		(Q6FTA2) Similar to sp|P20840 Saccharomyces cerevisiae YJR004c SAG1 alpha-agglutinin	125	0	0.29	JC2V2_0_807316_808547	4..588	-1	374	62..256		[CDS] (gene="JC2V2_0_00333") , translation	118	7.70E-006	0.28	gi|109463712|ref|XP_001078830.1|	4..579	-1	426	35..226		PREDICTED: hypothetical protein [Rattus norvegicus]	118
657	PpolyN1a09.m13a05.r1	EL565405	EL565405, EL578613	797	2	2	0		0	Plant	Plant	sp|Q50228|FMDA_METME	73..669	1	407	213..397		Formamidase (EC 3.5.1.49) (Formamide amidohydrolase).	499	3.50E-047	0.48	Q89VS3_BRAJA	73..672	1	409	213..398		(Q89VS3) Amidase	516	7.40E-048	0.51
658	PpolyN1a08g05.t7	EL565382	EL565382, EL578603	1107	2	2	0		0	Unique	Unique
659	PpolyN1a08g06.m13r	EL565383	EL565383, EL578604	466	2	2	0		0	Vertebrate/Protozoa	Vertebrate/Protozoa	sp|Q8VDM1|ZGPAT_MOUSE	2..166	2	511	457..511		Zinc finger CCCH-type with G patch domain protein.	272	1.70E-022	0.98	Q3TW85_MOUSE	2..166	2	511	457..511		(Q3TW85) Osteoclast-like cell cDNA, RIKEN full-length enriched library, clone:I420031J22 product:hypothetical D111/G-patch domain/Zn-finger, C-x8-C-x5-C-x3-H type/G-patch domain profile containing protein, full insert sequence	272	2.30E-021	0.98											gi|21450275|ref|NP_659143.1|	2..166	2	511	457..511		zinc finger, CCCH-type with G patch domain [Mus musculus]	272
660	PpolyN1a08g09.t7	EL565385	EL565385, EL578606	523	2	2	0		0	Unique	Unique
661	PpolyN1a08g10.t7	EL565386	EL565386	451	1	1	0		0	Unique	Unique
662	PpolyN1a08g12.m13r	EL565388	EL565388, EL578607	478	2	2	0		0	Unique	Unique
663	PpolyN1a08h01.t7	EL565389	EL565389	486	1	1	0		0	Unique	Unique
664	PpolyN1a08h03.t7	EL565391	EL565391	594	1	1	0		0	Unique	Unique
665	PpolyN1a08h05.t7	EL565393	EL565393, EL578610	1429	2	2	0		0	Unique	Unique
666	PpolyN1a08h10.t7	EL565398	EL565398	512	1	1	0		0	Unique	Unique
667	PpolyN1a08h11.t7	EL565399	EL565399	611	1	1	0		0	Non-Plant	Unique	sp|P87179|YB1E_SCHPO	179..538	-2	374	134..249		Serine-rich protein C30B4.01c precursor.	111	0	0.37	Q4XZB9_PLACH	24..545	3	679	472..644		(Q4XZB9) Hypothetical protein (Fragment)	136	2.00E-006	0.26	BC4V2_0_3905972_3906762	188..544	-2	224	69..187		[CDS] (gene="BC4V2_0_01532") , translation	127	8.40E-009	0.4	gi|109501561|ref|XP_001072007.1|	188..538	-2	526	135..248		PREDICTED: hypothetical protein [Rattus norvegicus]	130
668	PpolyN1a09a01.t7	EL565401	EL565401, EL578611	550	2	2	0		0	Unique	Unique
669	PpolyN1a09a04.t7	EL565404	EL565404, EL578612	861	2	2	0		0	Unique	Unique
670	PpolyN1a09.m13c05.r1	EL565429	EL565429, EL578626	669	2	2	0		0	Unique	Unique
671	PpolyN1a09.m13e09.r1	EL565455	EL565455, EL578638	652	2	2	0		0	Unique	Unique
672	PpolyN1a09.m13e10.r1	EL565456	EL565456, EL578639	663	2	2	0		0	Unique	Unique
673	PpolyN1a09e11.t7	EL565457	EL565457, EL578640	1344	2	2	0		0	Eukaryote	Plant	sp|P41820|BFR1_SCHPO	306..1322	3	1530	1161..1510		Brefeldin A resistance protein.	429	3.10E-069	0.3	Q55C35_DICDI	306..1322	3	1449	1098..1442		(Q55C35) ABC transporter G family protein	662	9.80E-095	0.38	JC1V2_0_4481923_4486411	306..1322	3	1449	1098..1442		[CDS] (gene="JC1V2_0_01786") , translation	662	4.40E-097	0.38	gi|76608349|ref|XP_587930.2|	2..328	2	653	238..338		PREDICTED: similar to ATP-binding cassette sub-family G member 1 isoform 2 [Bos taurus]	125
674	PpolyN1a09e12.t7	EL565458	EL565458, EL578641	710	2	2	0		0	ALL	Unique	sp|P06470|HOR1_HORVU	2..181	2	293	28..94		B1-hordein precursor.	158	1.10E-010	0.54	Q9FR41_SECCE	2..202	2	455	74..142		(Q9FR41) Secalin	172	1.40E-010	0.56	JC1V2_0_3141577_3143242	2..169	2	429	198..256		[CDS] (gene="JC1V2_0_01255") , translation	112	1.10E-006	0.51	gi|109087974|ref|XP_001098344.1|	2..214	2	371	25..99		PREDICTED: similar to glutamate receptor, ionotropic, N-methyl D-asparate-associated protein 1 isoform 2 [Macaca mulatta]	142
675	PpolyN1a09.m13f01.r1	EL565459	EL565459, EL578642	594	2	2	0		0	Plant	Plant	sp|P42738|CHMU_ARATH	5..442	2	334	201..333		Chorismate mutase, chloroplast precursor (EC 5.4.99.5) (CM-1).	269	8.20E-023	0.4	Q29Q24_ARATH	5..442	2	340	207..339		(Q29Q24) At3g29200	269	1.10E-021	0.4
676	PpolyN1a09f02.t7	EL565460	EL565460, EL578643	943	2	2	0		0	Eukaryote	Non-Plant	sp|P34624|YOJ1_CAEEL	175..798	1	357	117..327		Hypothetical protein ZK353.1 in chromosome III.	293	2.40E-025	0.29	Q54ZC9_DICDI	166..891	1	463	225..463		(Q54ZC9) Hypothetical protein	435	2.80E-039	0.38	JC2V2_0_8267451_8268945	166..891	1	463	225..463		[CDS] (gene="JC2V2_0_03276") , translation	435	1.30E-041	0.38
677	PpolyN1a09f07.t7	EL565465	EL565465, EL578644	809	2	2	0		0	ALL	Eukaryote	sp|Q9Z1D1|IF34_MOUSE	203..697	2	320	140..318		Eukaryotic translation initiation factor 3 subunit 4 (eIF-3 delta) (eIF3 p44) (eIF-3 RNA-binding subunit) (eIF3 p42) (Eif3p42) (eIF3g).	376	3.80E-034	0.48	Q6K4P1_ORYSA	17..694	2	289	51..286		(Q6K4P1) Putative initiation factor 3g	431	7.50E-039	0.42	JC3V2_0_2209257_2210764	17..430	2	233	24..149		[CDS] (gene="JC3V2_0_00867") , translation	202	6.30E-017	0.38	gi|73986818|ref|XP_854113.1|	203..697	2	320	140..318		PREDICTED: similar to Eukaryotic translation initiation factor 3 subunit 4 (eIF-3 delta) (eIF3 p44) (eIF-3 RNA-binding subunit) (eIF3 p42) (eIF3g) isoform 1 [Canis familiaris]	376
678	PpolyN1a09f09.t7	EL565467	EL565467, EL578645	657	2	2	0		0	Plant	Plant											Q54J54_DICDI	53..589	2	186	8..182		(Q54J54) Hypothetical protein	272	5.30E-022	0.34	BC5V2_0_1346641_1347442	53..589	2	186	8..182		[CDS] (gene="BC5V2_0_00541") , translation	272	2.40E-024	0.34
679	PpolyN1a09f11.t7	EL565469	EL565469, EL578646	649	2	2	0		0	Plant	Microbial	sp|P14698|UCRI_NOSSP	100..483	-2	179	27..148		Cytochrome b6-f complex iron-sulfur subunit (EC 1.10.99.1) (Rieske iron-sulfur protein) (Plastohydroquinone:plastocyanin oxidoreductase iron-sulfur protein) (ISP) (RISP).	140	3.90E-009	0.29	Q1XUA0_CYTJO	94..648	-2	526	340..522		(Q1XUA0) Rieske (2Fe-2S) region:FAD dependent oxidoreductase	417	2.30E-037	0.44	BC4V2_0_2680039_2681632	94..225	-2	204	144..190		[CDS] (gene="BC4V2_0_01025") , translation	99	0	0.43
680	PpolyN1a09f12.t7	EL565470	EL565470, EL578647	446	2	2	0		0	Spurious/Phylogenetically dubious	Unique
681	PpolyN1a09.m13g01.r1	EL565471	EL565471, EL578648	543	2	2	0		0	Unique	Unique
682	PpolyN1a09g02.t7	EL565472	EL565472, EL578649	527	2	2	0		0	Unique	Unique
683	PpolyN1a09g07.t7	EL565477	EL565477, EL578650	432	2	2	0		0	Unique	Unique
684	PpolyN1a09e07.t7	EL565453	EL565453	760	1	1	0		0	Unique	Unique
685	PpolyN1a09c07.t7	EL565431	EL565431, EL578627	554	2	2	0		0	Unique	Unique
686	PpolyN1a09c09.t7	EL565433	EL565433, EL578628	1489	2	2	0		0	Eukaryote	Eukaryote	sp|Q4KMM3|OXR1_MOUSE	1..549	1	751	569..751		Oxidation resistance protein 1 (Protein C7).	873	8.20E-087	0.9	Q5R6G4_PONPY	1..549	1	243	61..243		(Q5R6G4) Hypothetical protein DKFZp468F0119	853	1.40E-083	0.88	JC3V2_0_3282086_3285575	37..549	1	1110	932..1110		[CDS] (gene="JC3V2_0_01292") , translation	225	7.10E-016	0.29	gi|18700026|ref|NP_570955.1|	1..549	1	778	596..778		oxidation resistance 1 [Mus musculus]	873
687	PpolyN1a09c10.t7	EL565434	EL565434, EL578629	802	2	2	0		0	Unique	Unique
688	PpolyN1a09.m13c11.r1	EL565435	EL565435, EL578630	278	2	2	0		0	Unique	Unique
689	PpolyN1a09d04.t7	EL565439	EL565439, EL578631	645	2	2	0		0	Unique	Unique
690	PpolyN1a09d05.t7	EL565440	EL565440, EL578632	617	2	2	0		0	ALL	Non-Plant	sp|P12839|NFM_RAT	83..607	-2	845	530..698		Neurofilament triplet M protein (160 kDa neurofilament protein) (Neurofilament medium polypeptide) (NF-M).	132	5.20E-007	0.26	Q556E8_DICDI	83..550	-2	1192	174..336		(Q556E8) DNA ligase I	181	6.40E-011	0.34	JC2V2_0_4382411_4386114	83..550	-2	1192	174..336		[CDS] (gene="JC2V2_0_01758") , translation	181	2.90E-013	0.34	gi|94408656|ref|XP_983740.1|	83..613	-2	257	15..187		PREDICTED: hypothetical protein [Mus musculus]	177
691	PpolyN1a09d06.t7	EL565441	EL565441, EL578633	562	2	2	0		0	Unique	Unique
692	PpolyN1a09.m13d07.r1	EL565442	EL565442, EL578634	635	2	2	0		0	ALL	ALL	sp|P49669|RL4_TRYBB	2..535	2	374	194..373		60S ribosomal protein L4 (L1).	327	5.90E-029	0.39	Q86KT2_DICDI	2..469	2	369	194..354		(Q86KT2) Similar to Arabidopsis thaliana (Mouse-ear cress). AT3g09630/F11F8_22	331	3.00E-028	0.47	JC2V2_0_8414158_8415373	2..469	2	369	194..354		[CDS] (gene="JC2V2_0_03335") , translation	329	2.20E-030	0.47	gi|62460480|ref|NP_001014894.1|	2..574	2	422	195..382		hypothetical protein LOC510547 [Bos taurus]	266
693	PpolyN1a09d08.t7	EL565443	EL565443, EL578635	838	2	2	0		0	ALL	Eukaryote	sp|P82094|TMF1_HUMAN	52..714	1	1093	868..1091		TATA element modulatory factor (TMF).	237	4.70E-018	0.31	Q556B3_DICDI	1..732	1	1084	828..1084		(Q556B3) Hypothetical protein	270	1.90E-020	0.31	JC2V2_0_3808467_3811804	1..732	1	1084	828..1084		[CDS] (gene="JC2V2_0_01531") , translation	270	8.50E-023	0.31	gi|83029450|ref|XP_132740.4|	52..711	1	1091	866..1088		PREDICTED: similar to TATA element modulatory factor 1 isoform 1 [Mus musculus]	274
694	PpolyN1a09d11.t7	EL565446	EL565446	890	1	1	0		0	Unique	Unique
695	PpolyN1a09d12.t7	EL565447	EL565447	864	1	1	0		0	ALL	ALL	sp|P30268|YKAB_BACPF	99..794	3	445	197..432		Probable aminotransferase in katA 3'region (EC 2.6.-.-) (ORF B).	515	7.10E-049	0.44	Q2DR23_9DELT	6..794	3	427	159..424		(Q2DR23) 4 animobutyrate aminotransferase	598	1.50E-056	0.44	JC1V2_0_2941888_2943249	144..761	3	453	231..434		[CDS] (gene="JC1V2_0_01182") , translation	366	2.70E-034	0.39	gi|73661178|ref|NP_001027021.1|	96..794	3	541	293..532		alanine-glyoxylate aminotransferase 2 [Mus musculus]	319
696	PpolyN1a09.m13e03.r1	EL565450	EL565450, EL578636	719	2	2	0		0	Non-vertebrate	Non-vertebrate	sp|O49561|G2OX8_ARATH	124..603	1	293	110..265		Gibberellin 2-beta-dioxygenase 8 (EC 1.14.11.13) (Gibberellin 2-beta- hydroxylase 8) (Gibberellin 2-oxidase 8) (GA 2-oxidase 8).	190	2.00E-014	0.31	Q4FY34_LEIMA	4..636	1	319	94..308		(Q4FY34) Oxidase-like protein	375	6.50E-033	0.37	BC4V2_0_470122_471213	1..561	1	363	104..316		[CDS] (gene="BC4V2_0_00191") , translation	252	3.20E-022	0.36
697	PpolyN1a09e05.t7	EL565452	EL565452, EL578637	512	2	2	0		0	Unique	Unique
698	PpolyN1a08g04.m13r	EL565381	EL565381, EL578602	535	2	2	0		0	Spurious/Phylogenetically dubious	Unique											Q4WYE9_ASPFU	10..288	1	157	5..87		(Q4WYE9) Hypothetical protein	111	6.00E-005	0.38											gi|94399338|ref|XP_980610.1|	1..270	1	152	14..101		PREDICTED: hypothetical protein [Mus musculus]	99
699	PpolyN1a08a07.t7	EL565312	EL565312, EL578562	630	2	2	0		0	Unique	Unique
700	PpolyN1a08a08.m13r	EL565313	EL565313, EL578563	563	2	2	0		0	Spurious/Phylogenetically dubious	Unique
701	PpolyN1a08a09.t7	EL565314	EL565314, EL578564	1058	2	2	0		0	Non-vertebrate	Amoebozoa/Protozoa	sp|Q09782|YA93_SCHPO	359..643	2	758	597..681		Hypothetical protein C13G6.03 in chromosome I.	139	9.30E-006	0.42	Q8MNL9_DICDI	32..931	2	1734	1380..1705		(Q8MNL9) Similar to 40 kDa putative membrane-spanning ATPase; Msp1p [Saccharomyces cerevisiae]	326	3.90E-026	0.3	JC2V2_0_6477026_6481354	32..931	2	1442	1088..1413		[CDS] (gene="JC2V2_0_02565") , translation	326	1.40E-028	0.3
702	PpolyN1a08a10.m13r	EL565315	EL565315, EL578565	491	2	2	0		0	Unique	Unique
703	PpolyN1a08a11.t7	EL565316	EL565316, EL578566	157	2	2	0		0	Unique	Unique
704	PpolyN1a08a12.m13r	EL565317	EL565317, EL578567	447	2	2	0		0	Unique	Unique
705	PpolyN1a08b01.t7	EL565318	EL565318	692	1	1	0		0	Unique	Unique
706	PpolyN1a08b02.m13r	EL565319	EL565319, EL578568	534	2	2	0		0	Unique	Unique
707	PpolyN1a08b03.t7	EL565320	EL565320, EL578569	915	2	2	0		0	Unique	Unique
708	PpolyN1a08b05.m13r	EL565322	EL565322, EL578570	669	2	2	0		0	Eukaryote	Non-vertebrate	sp|P46014|KAPP_ARATH	85..399	1	581	437..536		Kinase-associated protein phosphatase (EC 3.1.3.16).	149	4.90E-009	0.36	Q6EN45_ORYSA	1..525	1	363	215..363		(Q6EN45) Hypothetical protein OSJNBa0052K15.14	164	6.20E-010	0.33	JC3V2_0_5370696_5373572	100..498	1	958	828..955		[CDS] (gene="JC3V2_0_02137") , translation	146	1.20E-009	0.27	gi|76641118|ref|XP_608698.2|	100..498	1	380	184..315		PREDICTED: similar to protein phosphatase 1B, magnesium dependent, beta isoform [Bos taurus]	141
709	PpolyN1a08b06.m13r	EL565323	EL565323, EL578571	632	2	2	0		0	Vertebrate/Protozoa	Vertebrate/Protozoa	sp|P54227|STMN1_MOUSE	3..176	3	148	91..148		Stathmin (Phosphoprotein p19) (pp19) (Oncoprotein 18) (Op18) (Leukemia-associated phosphoprotein p18) (pp17) (Prosolin) (Metablastin) (Pr22 protein) (Leukemia-associated gene protein).	273	3.10E-023	0.95	Q9DCP3_MOUSE	3..176	3	149	92..149		(Q9DCP3) Adult male kidney cDNA, RIKEN full-length enriched library, clone:0610012I07 product:leukemia-associated	273	4.10E-022	0.95											gi|9789995|ref|NP_062615.1|	3..176	3	149	92..149		stathmin 1 [Mus musculus]	273
710	PpolyN1a08b07.t7	EL565324	EL565324, EL578572	485	2	2	0		0	Amoebozoa/Protozoa	Unique																					BC5V2_0_742115_744185	92..484	-2	540	351..477		[CDS] (gene="BC5V2_0_00313") , translation	100	4.90E-005	0.24
711	PpolyN1a08b08.t7	EL565325	EL565325, EL578573	710	2	2	0		0	Unique	Unique
712	PpolyN1a08b09.t7	EL565326	EL565326, EL578574	1192	2	2	0		0	Plant	Plant	sp|Q9KLK7|LUXQ_VIBCH	1..576	1	857	500..688		Autoinducer 2 sensor kinase/phosphatase luxQ (EC 2.7.13.3) (EC 3.1.3.-).	274	3.60E-022	0.34	Q2JL21_SYNJB	1..576	1	1442	836..1025		(Q2JL21) Sensory box histidine kinase/response regulator	381	4.20E-032	0.4	JC3V2_0_933315_937062	1..576	1	1213	836..1033		[CDS] (gene="JC3V2_0_00383") , translation	288	1.20E-024	0.29
713	PpolyN1a08a05.t7	EL565310	EL565310, EL578561	308	2	2	0		0	Vertebrate/Protozoa	Vertebrate/Protozoa	sp|Q10344|TCTP_SCHPO	6..248	3	168	87..168		Translationally-controlled tumor protein homolog (TCTP) (p23fyp).	182	1.40E-013	0.44	Q5A860_CANAL	6..245	3	167	86..166		(Q5A860) Hypothetical protein	196	6.00E-014	0.49	JC3V2_0_6298568_6299477	3..248	3	174	92..174		[CDS] (gene="JC3V2_0_02512") , translation	183	6.50E-015	0.46
714	PpolyN1a07g12.t7	EL565293	EL565293, EL578550	581	2	2	0		0	Eukaryote	Eukaryote	sp|P53091|MCM6_YEAST	30..554	-1	1017	265..437		DNA replication licensing factor MCM6 (Minichromosome maintenance protein 6).	407	2.70E-036	0.49	Q1ZXM5_DICDI	33..578	-1	867	152..334		(Q1ZXM5) MCM family protein	458	7.60E-041	0.48	JC2V2_0_2091263_2094048	33..578	-1	867	152..334		[CDS] (gene="JC2V2_0_00835") , translation	458	3.40E-043	0.48	gi|73984318|ref|XP_533338.2|	111..554	-1	955	246..393		PREDICTED: similar to DNA replication licensing factor MCM6 (P105MCM) [Canis familiaris]	371
715	PpolyN1a07h04.t7	EL565297	EL565297, EL578551	542	2	2	0		0	Non-Plant	Non-Plant	sp|O88587|COMT_MOUSE	98..541	-2	265	108..254		Catechol O-methyltransferase (EC 2.1.1.6).	302	2.60E-026	0.44	Q7ZWI8_XENLA	98..541	-2	261	112..258		(Q7ZWI8) MGC53924 protein	316	1.10E-026	0.43											gi|6680982|ref|NP_031770.1|	98..541	-2	265	108..254		catechol-O-methyltransferase [Mus musculus]	302
716	PpolyN1a07h05.t7	EL565298	EL565298, EL578552	903	2	2	0		0	ALL	Non-Plant	sp|Q920J3|CORO6_RAT	9..794	3	472	126..388		Coronin-6.	510	2.40E-048	0.42	Q6QU59_9EUKA	12..788	3	454	126..386		(Q6QU59) Coronin	561	1.30E-052	0.43	JC1V2_0_936898_938235	9..788	3	445	124..381		[CDS] (gene="JC1V2_0_00378") , translation	470	2.50E-045	0.37	gi|41281703|ref|NP_624356.1|	9..794	3	471	126..388		coronin, actin binding protein 6 isoform B [Mus musculus]	511
717	PpolyN1a07h07.t7	EL565300	EL565300, EL578554	446	2	2	0		0	Unique	Unique
718	PpolyN1a07h08.t7	EL565301	EL565301, EL578555	843	2	2	0		0	ALL	ALL	sp|O14370|BCA1_SCHPO	2..718	2	380	99..342		Branched-chain-amino-acid aminotransferase, mitochondrial precursor (EC 2.6.1.42) (BCAT).	645	1.20E-062	0.5	Q54N47_DICDI	2..718	2	378	103..342		(Q54N47) Branched-chain amino acid aminotransferase	751	9.20E-073	0.61	BC4V2_0_3337434_3338723	2..718	2	378	103..342		[CDS] (gene="BC4V2_0_01296") , translation	751	4.20E-075	0.61	gi|110626111|ref|NP_001013611.2|	2..703	2	393	119..355		branched chain aminotransferase 2, mitochondrial [Bos taurus]	579
719	PpolyN1a07h09.t7	EL565302	EL565302, EL578556	534	2	2	0		0	ALL	Unique	sp|Q09863|YAFA_SCHPO	1..360	1	1085	596..718		Hypothetical protein C29E6.10c in chromosome I.	119	1.80E-005	0.3	Q4WXQ7_ASPFU	52..363	1	1153	513..624		(Q4WXQ7) Hypothetical protein	144	5.50E-007	0.39	JC2V2_0_549955_555492	70..360	1	1845	478..575		[CDS] (gene="JC2V2_0_00237") , translation	140	1.20E-008	0.35	gi|109503258|ref|XP_001072188.1|	70..360	1	393	132..228		PREDICTED: hypothetical protein [Rattus norvegicus]	125
720	PpolyN1a07h10.t7	EL565303	EL565303	870	1	1	0		0	ALL	ALL	sp|Q61749|EI2BD_MOUSE	102..839	3	524	107..354		Translation initiation factor eIF-2B delta subunit (eIF-2B GDP-GTP exchange factor).	385	4.20E-035	0.39	Q54FM3_DICDI	18..836	3	619	167..440		(Q54FM3) EIF2B GDP-GTP exchange factor	521	2.20E-048	0.42	BC5V2_0_4504859_4506841	18..836	3	619	167..440		[CDS] (gene="BC5V2_0_01755") , translation	521	9.90E-051	0.42	gi|6753736|ref|NP_034252.1|	102..839	3	524	107..354		eukaryotic translation initiation factor 2B, subunit 4 delta [Mus musculus]	385
721	PpolyN1a07h11.t7	EL565304	EL565304, EL578557	262	2	2	0		0	Unique	Unique											Q23LK8_TETTH	1..180	1	129	69..128		(Q23LK8) Hypothetical protein	121	5.20E-006	0.43
722	PpolyN1a07h12.t7	EL565305	EL565305, EL578558	509	2	2	0		0	Spurious/Phylogenetically dubious	Unique	sp|Q08954|YP199_YEAST	210..497	-1	240	74..167		Uncharacterized protein YPL199C.	143	2.50E-009	0.34	Q755A8_ASHGO	162..491	-1	253	75..184		(Q755A8) AFL083Cp	139	1.30E-007	0.31	BC5V2_0_801473_803293	246..509	-1	606	505..587		[CDS] (gene="BC5V2_0_00336") , translation	127	7.20E-008	0.39	gi|67906816|ref|NP_001020088.1|	240..500	-1	1678	1574..1664		Nedd4 binding protein 2 [Mus musculus]	106
723	PpolyN1a08a01.m13r	EL565306	EL565306, EL578559	289	2	2	0		0	Unique	Unique
724	PpolyN1a08a02.m13r	EL565307	EL565307, EL578560	523	2	2	0		0	ALL	ALL	sp|Q9V3A4|CSUP_DROME	96..305	3	449	48..117		Protein catecholamines up.	253	1.30E-020	0.55	Q24IZ7_TETTH	3..308	3	642	279..380		(Q24IZ7) Cation diffusion facilitator family transporter containing protein	346	3.90E-029	0.51	BC5V2_0_4845639_4852188	3..308	3	2039	1375..1475		[CDS] (gene="BC5V2_0_01899") , translation	193	3.00E-014	0.31	gi|94396405|ref|XP_984315.1|	12..305	3	196	53..150		PREDICTED: hypothetical protein [Mus musculus]	219
725	PpolyN1a08b10.m13r	EL565327	EL565327, EL578575	480	2	2	0		0	Unique	Unique
726	PpolyN1a08e07.t7	EL565360	EL565360, EL578590	768	2	2	0		0	Unique	Unique
727	PpolyN1a08e08.t7	EL565361	EL565361, EL578591	565	2	2	0		0	ALL	Non-Plant	sp|Q9BZI7|REN3B_HUMAN	35..565	-1	483	228..402		Regulator of nonsense transcripts 3B (Nonsense mRNA reducing factor 3B) (Up-frameshift suppressor 3 homolog B) (hUpf3B) (hUpf3p-X).	635	1.30E-061	0.71	Q80UI8_MOUSE	35..565	-1	388	144..307		(Q80UI8) Upf3b protein (Fragment)	679	3.90E-065	0.8	JC2V2_0_1830265_1835811	35..565	-1	1756	422..589		[CDS] (gene="JC2V2_0_00732") , translation	162	5.00E-011	0.28	gi|74959788|ref|NP_080849.1|	35..565	-1	472	228..391		UPF3 regulator of nonsense transcripts homolog B [Mus musculus]	679
728	PpolyN1a08e09.t7	EL565362	EL565362, EL578592	495	2	2	0		0	Eukaryote	Eukaryote	sp|Q9C5W6|14312_ARATH	137..481	-3	268	131..248		14-3-3-like protein GF14 iota (General regulatory factor 12).	351	1.70E-031	0.62	Q9NKX5_CIOIN	137..481	-3	256	124..238		(Q9NKX5) 14-3-3 protein	362	1.50E-031	0.64	JC1V2_0_3944999_3945959	152..481	-3	244	116..226		[CDS] (gene="JC1V2_0_01578") , translation	322	1.20E-029	0.59	gi|73967154|ref|XP_537764.2|	140..481	-3	240	125..239		PREDICTED: similar to 14-3-3 protein epsilon (14-3-3E) (Mitochondrial import stimulation factor L subunit) (MSF L) isoform 1 [Canis familiaris]	344
729	PpolyN1a08e10.m13r	EL565363	EL565363, EL578593	648	2	2	0		0	Unique	Unique
730	PpolyN1a08e11.m13r	EL565364	EL565364, EL578594	526	2	2	0		0	Unique	Unique
731	PpolyN1a08f01.t7	EL565366	EL565366, EL578595	670	2	2	0		0	ALL	ALL	sp|Q8BN82|S17A5_MOUSE	6..569	3	495	285..476		Sialin (Solute carrier family 17 member 5) (Sodium/sialic acid cotransporter).	273	1.20E-022	0.33	Q5Q0U0_RAT	6..536	3	495	285..466		(Q5Q0U0) Sialin (Solute carrier family 17 (Anion/sugar transporter), member 5)	277	5.60E-022	0.36											gi|57527612|ref|NP_001009713.1|	6..536	3	495	285..466		solute carrier family 17 (anion/sugar transporter), member 5 [Rattus norvegicus]	277
732	PpolyN1a08f03.t7	EL565368	EL565368, EL578597	491	2	2	0		0	Eukaryote	Eukaryote	sp|Q9CR62|M2OM_MOUSE	140..490	-2	313	196..306		Mitochondrial 2-oxoglutarate/malate carrier protein (OGCP) (Solute carrier family 25 member 11).	153	5.10E-010	0.28	Q23XS1_TETTH	125..484	-2	295	184..295		(Q23XS1) Mitochondrial carrier protein	184	1.50E-012	0.35	JC2V2_0_111749_112932	140..484	-2	306	195..302		[CDS] (gene="JC2V2_0_00056") , translation	152	3.70E-011	0.34	gi|62078601|ref|NP_001013958.1|	143..490	-2	302	181..293		hypothetical protein LOC298606 [Rattus norvegicus]	165
733	PpolyN1a08f06.t7	EL565371	EL565371, EL578598	1449	2	2	0		0	ALL	Non-Plant	sp|Q7RZD3|STE20_NEUCR	453..839	3	954	685..813		Serine/threonine-protein kinase ste-20 (EC 2.7.11.1).	188	3.00E-011	0.33	Q54ZQ3_DICDI	465..842	3	652	389..515		(Q54ZQ3) Hypothetical protein mkcD	294	1.90E-023	0.5	JC2V2_0_7940103_7942205	465..842	3	652	389..515		[CDS] (gene="JC2V2_0_03152") , translation	294	8.50E-026	0.5	gi|9507155|ref|NP_062222.1|	456..842	3	1206	46..176		serine/threonine kinase 2 [Rattus norvegicus]	181
734	PpolyN1a08f08.t7	EL565373	EL565373, EL578599	905	2	2	0		0	Spurious/Phylogenetically dubious	Plant	sp|Q9P7C5|CWF16_SCHPO	7..426	1	270	84..233		Cell cycle control protein cwf16.	229	1.40E-018	0.37	Q9SHH1_ARATH	7..438	1	331	80..221		(Q9SHH1) F20D23.18 protein	326	1.00E-027	0.45	JC2V2_0_807316_808547	21..587	-1	374	54..242		[CDS] (gene="JC2V2_0_00333") , translation	113	0	0.29	gi|109133409|ref|XP_001117357.1|	303..845	-1	213	30..211		PREDICTED: hypothetical protein, partial [Macaca mulatta]	134
735	PpolyN1a08g01.t7	EL565378	EL565378, EL578600	1191	2	2	0		0	Non-vertebrate	Non-vertebrate	sp|P51281|YCF45_PORPU	355..987	1	565	121..324		Hypothetical 64.2 kDa protein ycf45 (ORF565).	462	2.90E-043	0.46	Q7U4K3_SYNPX	367..1023	1	543	128..341		(Q7U4K3) Hypothetical protein	474	2.10E-043	0.46
736	PpolyN1a08g02.t7	EL565379	EL565379	836	1	1	0		0	Unique	Unique
737	PpolyN1a08g03.m13r	EL565380	EL565380, EL578601	538	2	2	0		0	ALL	ALL	sp|Q9FPQ6|GP1_CHLRE	308..520	-1	555	303..373		Vegetative cell wall protein gp1 precursor (Hydroxyproline-rich glycoprotein 1).	240	6.00E-019	0.61	Q80BK7_9GAMA	240..521	3	501	70..164		(Q80BK7) Hypothetical protein	230	7.50E-017	0.53	BEC6V2_0_1746779_1749073	308..520	-1	644	193..267		[CDS] (gene="BEC6V2_0_00670") , translation	197	2.10E-015	0.58	gi|109503358|ref|XP_001060433.1|	276..512	3	320	41..114		PREDICTED: hypothetical protein [Rattus norvegicus]	188
738	PpolyN1a08e05.t7	EL565358	EL565358, EL578588	661	2	2	0		0	ALL	Vertebrate/Protozoa	sp|O42970|YB95_SCHPO	6..473	-2	317	129..277		Hypothetical serine-rich protein C1E8.05 precursor.	148	1.90E-009	0.34	Q6VBJ4_CANGA	3..446	-2	1218	338..487		(Q6VBJ4) Epa5p	163	5.70E-009	0.38	BC4V2_0_3905972_3906762	3..392	-2	224	69..198		[CDS] (gene="BC4V2_0_01532") , translation	151	1.60E-011	0.37	gi|109500382|ref|XP_001071968.1|	3..380	-2	378	107..233		PREDICTED: hypothetical protein [Rattus norvegicus]	166
739	PpolyN1a08b11.t7	EL565328	EL565328, EL578576	485	2	2	0		0	Unique	Unique
740	PpolyN1a08b12.m13r	EL565329	EL565329, EL578577	563	2	2	0		0	ALL	ALL	sp|P31380|YAB9_YEAST	16..477	1	1131	669..832		Hypothetical 128.5 kDa ATP-dependent helicase in ATS1-TPD3 intergenic region (EC 3.6.1.-).	249	2.60E-019	0.38	Q55GQ9_DICDI	1..516	1	1159	636..809		(Q55GQ9) Hypothetical protein	389	4.00E-033	0.47	JC1V2_0_320668_324147	1..516	1	1159	636..809		[CDS] (gene="JC1V2_0_00159") , translation	389	1.80E-035	0.47	gi|73946663|ref|XP_860667.1|	13..540	1	1547	803..978		PREDICTED: similar to SWI/SNF-related matrix-associated actin-dependent regulator of chromatin a2 isoform b isoform 29 [Canis familiaris]	239
741	PpolyN1a08c01.t7	EL565330	EL565330, EL578578	358	2	2	0		0	Unique	Unique
742	PpolyN1a08c03.t7	EL565332	EL565332, EL578579	476	2	2	0		0	Spurious/Phylogenetically dubious	Spurious/Phylogenetically dubious	sp|Q56P03|EAPP_HUMAN	87..464	-1	285	135..285		E2F-associated phosphoprotein (EAPP).	265	2.20E-022	0.42	Q3UM97_MOUSE	87..464	-1	281	133..281		(Q3UM97) Mammary gland RCB-0526 Jyg-MC(A) cDNA, RIKEN full-length enriched library, clone:G830030A12 product:Similar to uncharacterized bone marrow protein BM036 homolog (Mammary gland RCB-0526 Jyg-MC(A) cDNA, RIKEN full-length enriched libr	261	7.70E-021	0.4											gi|114652546|ref|XP_509897.2|	87..464	-1	285	135..285		PREDICTED: similar to C14orf11 protein [Pan troglodytes]	265
743	PpolyN1a08c07.t7	EL565336	EL565336, EL578581	738	2	2	0		0	ALL	Spurious/Phylogenetically dubious	sp|P80387|AAKB1_PIG	131..256	2	122	80..121		5'-AMP-activated protein kinase subunit beta-1 (AMPK beta-1 chain) (AMPKb) (5'-AMP-activated protein kinase 40 kDa subunit) (Fragment).	151	2.60E-010	0.6	Q55DB7_DICDI	107..253	2	1442	1392..1439		(Q55DB7) Hypothetical protein	150	1.70E-014	0.55	JC1V2_0_3379007_3383429	107..253	2	1442	1392..1439		[CDS] (gene="JC1V2_0_01353") , translation	150	7.60E-017	0.55	gi|72384347|ref|NP_892042.2|	131..256	2	271	114..155		AMP-activated protein kinase beta 2 non-catalytic subunit [Mus musculus]	149
744	PpolyN1a08c12.t7	EL565341	EL565341, EL578582	1204	2	2	0		0	Unique	Unique
745	PpolyN1a08d04.t7	EL565345	EL565345	670	1	1	0		0	Unique	Unique
746	PpolyN1a08d07.t7	EL565348	EL565348, EL578584	488	2	2	0		0	Unique	Unique
747	PpolyN1a08d12.m13r	EL565353	EL565353, EL578585	579	2	2	0		0	Unique	Unique
748	PpolyN1a08e01.t7	EL565354	EL565354, EL578586	927	2	2	0		0	Non-Plant	Non-Plant	sp|Q07327|ROP_DROME	1..363	1	597	340..459		Protein ROP.	206	3.70E-015	0.33	Q54QC8_DICDI	1..381	1	598	332..456		(Q54QC8) Sec1-like protein	314	6.00E-051	0.5	BC4V2_0_1339924_1341974	1..381	1	598	332..456		[CDS] (gene="BC4V2_0_00517") , translation	314	2.70E-053	0.5	gi|6981602|ref|NP_037170.1|	1..363	1	594	331..450		syntaxin binding protein 1 [Rattus norvegicus]	201
749	PpolyN1a08e03.t7	EL565356	EL565356, EL578587	690	2	2	0		0	Unique	Unique
750	PpolyN1a08e04.t7	EL565357	EL565357	482	1	1	0		0	Unique	Unique
751	PpolyN1a13b12.m13r	EL565804	EL565804, EL578772	629	2	2	0		0	ALL	Amoebozoa/Protozoa	sp|P54675|PI3K3_DICDI	23..199	2	1585	345..408		Phosphatidylinositol 3-kinase 3 (EC 2.7.1.137) (PI3-kinase) (PtdIns-3- kinase) (PI3K) (Fragment).	146	3.70E-008	0.45	Q54QS7_DICDI	23..175	2	1497	402..452		(Q54QS7) Hypothetical protein	164	5.60E-009	0.55	BC4V2_0_932943_937977	23..175	2	1497	402..452		[CDS] (gene="BC4V2_0_00368") , translation	164	2.60E-011	0.55	gi|109506657|ref|XP_577627.2|	23..298	2	772	416..504		PREDICTED: similar to fibrillin 2 [Rattus norvegicus]	136
752	PpolyNOa08c08.t7	EL577774	EL577774	687	1	0	1		0	Microbial	Microbial											Q82MD7_STRAW	13..597	1	724	355..559		(Q82MD7) Putative mycodextranase	243	7.40E-018	0.37
753	PpolyNOa08c09.t7	EL577775	EL577775	837	1	0	1		0	Unique	Unique
754	PpolyNOa08d01.t7	EL577779	EL577779	765	1	0	1		0	Microbial	Microbial											Q5BBG4_EMENI	252..662	3	316	172..304		(Q5BBG4) Hypothetical protein	194	1.50E-013	0.34
755	PpolyNOa08d06.t7	EL577784	EL577784	764	1	0	1		0	Unique	Unique
756	PpolyNOa08d08.t7	EL577786	EL577786	660	1	0	1		0	Unique	Unique
757	PpolyNOa08d09.t7	EL577787	EL577787	842	1	0	1		0	Unique	Unique
758	PpolyNOa08d10.t7	EL577788	EL577788	488	1	0	1		0	Unique	Unique
759	PpolyNOa08e04.t7	EL577794	EL577794	633	1	0	1		0	Unique	Unique
760	PpolyNOa08e08.t7	EL577798	EL577798	822	1	0	1		0	Unique	Unique
761	PpolyNOa08f01.t7	EL577803	EL577803	428	1	0	1		0	Non-Plant	Unique																															gi|109110717|ref|XP_001110333.1|	90..377	3	371	273..368		PREDICTED: cylicin, basic protein of sperm head cytoskeleton 2 [Macaca mulatta]	104
762	PpolyNOa08f02.t7	EL577804	EL577804	755	1	0	1		0	ALL	ALL	sp|Q9Z1Z2|STRAP_MOUSE	6..428	3	351	163..304		Serine-threonine kinase receptor-associated protein (UNR-interacting protein).	319	4.10E-028	0.43	Q54LT8_DICDI	6..398	3	293	162..291		(Q54LT8) WD40 repeat-containing protein	425	3.20E-038	0.57	BC4V2_0_4463252_4464465	6..398	3	293	162..291		[CDS] (gene="BC4V2_0_01751") , translation	425	1.50E-040	0.57	gi|57106953|ref|XP_543790.1|	6..530	3	350	163..346		PREDICTED: similar to serine/threonine kinase receptor associated protein (predicted) isoform 1 [Canis familiaris]	320
763	PpolyNOa08f04.t7	EL577806	EL577806	629	1	0	1		0	ALL	Eukaryote	sp|P60040|RL71_ARATH	8..598	2	242	45..241		60S ribosomal protein L7-1.	603	3.40E-058	0.57	Q4PM37_IXOSC	2..601	2	251	52..251		(Q4PM37) Ribosomal protein L7-like	638	8.70E-061	0.6	JC2V2_0_6934743_6935970	5..598	2	246	48..245		[CDS] (gene="JC2V2_0_02717") , translation	591	3.80E-058	0.58	gi|15431301|ref|NP_000962.2|	8..598	2	248	51..247		ribosomal protein L7 [Homo sapiens]	598
764	PpolyNOa08a08.t7	EL577750	EL577750	544	1	0	1		0	Vertebrate/Protozoa	Unique											Q6PCR6_BRARE	14..331	2	1052	902..1008		(Q6PCR6) Zinc finger RNA binding protein	130	1.60E-005	0.27
765	PpolyNOa08a09.t7	EL577751	EL577751	587	1	0	1		0	Spurious/Phylogenetically dubious	Plant	sp|Q01042|IE68_SHV21	3..329	3	407	92..198		Immediate-early protein.	112	0	0.28	Q56ZJ6_ARATH	27..425	3	155	5..144		(Q56ZJ6) Hypothetical protein At2g44200 (Fragment)	177	6.20E-012	0.31											gi|109480113|ref|XP_001063529.1|	27..329	3	449	212..314		PREDICTED: hypothetical protein [Rattus norvegicus]	113
766	PpolyNOa08a10.t7	EL577752	EL577752	807	1	0	1		0	Non-Plant	Invertebrate/Protozoa	sp|Q94981|ARI1_DROME	11..280	2	503	345..435		Protein ariadne-1 (Ari-1).	152	7.50E-008	0.37	Q54IL3_DICDI	8..532	2	853	689..851		(Q54IL3) Hypothetical protein	237	4.30E-017	0.34	BC5V2_0_1786946_1789507	8..532	2	853	689..851		[CDS] (gene="BC5V2_0_00724") , translation	237	2.00E-019	0.34	gi|76626697|ref|XP_871337.1|	11..280	2	523	364..454		PREDICTED: similar to Ariadne-1 protein homolog (ARI-1) (Ubiquitin-conjugating enzyme E2-binding protein 1) (UbcH7-binding protein) (UbcM4-interacting protein 77) isoform 2 [Bos taurus]	149
767	PpolyNOa08a11.t7	EL577753	EL577753	866	1	0	1		0	Unique	Unique
768	PpolyNOa08b01.t7	EL577755	EL577755	790	1	0	1		0	Non-Plant	Unique	sp|Q05344|SSRP_DROME	383..697	2	723	520..625		Single-strand recognition protein (SSRP) (Chorion-factor 5).	132	1.70E-005	0.33	Q8T114_PHYPO	2..700	2	362	130..362		(Q8T114) Histone-like protein precursor	954	2.80E-094	0.85											gi|76628325|ref|XP_592734.2|	2..475	2	795	299..457		PREDICTED: similar to RNA binding motif protein 25 isoform 1 [Bos taurus]	123
769	PpolyNOa08b02.t7	EL577756	EL577756	353	1	0	1		0	Unique	Unique
770	PpolyNOa08b05.t7	EL577759	EL577759	663	1	0	1		0	Eukaryote	Eukaryote	sp|Q94694|RAP1_PHYPO	7..396	1	188	59..188		Ras-related protein Rap-1 (Pprap1).	623	2.50E-060	0.95	Q54EV9_DICDI	7..396	1	186	59..186		(Q54EV9) Ras GTPase	512	2.00E-047	0.8	BEC6V2_0_99764_101662	7..396	1	367	59..186		[CDS] (gene="BEC6V2_0_00042") , translation	512	8.90E-050	0.8	gi|88983788|ref|XP_933978.1|	7..396	1	184	57..184		PREDICTED: similar to RAS related protein 1b [Homo sapiens]	464
771	PpolyNOa08b07.t7	EL577761	EL577761	410	1	0	1		0	Unique	Unique
772	PpolyNOa08b08.t7	EL577762	EL577762	770	1	0	1		0	Plant	Unique
773	PpolyNOa08b10.t7	EL577764	EL577764	665	1	0	1		0	Unique	Unique
774	PpolyNOa08b11.t7	EL577765	EL577765	550	1	0	1		0	Unique	Unique
775	PpolyNOa08b12.t7	EL577766	EL577766	467	1	0	1		0	Non-Plant	Invertebrate/Protozoa											Q7QSN7_GIALA	74..343	2	615	14..106		(Q7QSN7) GLP_327_32944_31097	219	2.10E-015	0.47											gi|73987617|ref|XP_855244.1|	23..400	2	377	162..307		PREDICTED: similar to outer dense fiber of sperm tails 3-like 1 [Canis familiaris]	119
776	PpolyNOa08c03.t7	EL577769	EL577769	748	1	0	1		0	Unique	Unique
777	PpolyNOa08c06.t7	EL577772	EL577772	401	1	0	1		0	ALL	ALL	sp|P35074|RPB1_CAEBR	6..290	-1	1853	1618..1721		DNA-directed RNA polymerase II largest subunit (EC 2.7.7.6).	218	9.70E-016	0.58	O96446_9MICR	3..290	-1	1605	1469..1573		(O96446) Largest subunit of RNA polymerase II	227	1.20E-015	0.59	BEC6V2_0_737525_740583	33..266	-1	989	36..116		[CDS] (gene="BEC6V2_0_00296") , translation	146	1.30E-009	0.45	gi|73955463|ref|XP_858293.1|	3..290	-1	1722	1537..1641		PREDICTED: similar to polymerase (RNA) II (DNA directed) polypeptide A isoform 13 [Canis familiaris]	199
778	PpolyNOa08f07.t7	EL577809	EL577809	629	1	0	1		0	Unique	Unique
779	PpolyNOa09a03.t7	EL577840	EL577840	558	1	0	1		0	Unique	Unique
780	PpolyNOa09a04.t7	EL577841	EL577841	800	1	0	1		0	Microbial	Microbial	sp|Q11037|Y1367_MYCTU	2..517	2	377	95..267		Hypothetical protein Rv1367c/MT1414.	122	0	0.27	Q46N95_RALEJ	2..778	2	419	151..418		(Q46N95) Beta-lactamase	386	4.40E-034	0.35
781	PpolyNOa09a07.t7	EL577844	EL577844	372	1	0	1		0	Unique	Unique
782	PpolyNOa09a09.t7	EL577846	EL577846	569	1	0	1		0	Non-Plant	Non-Plant	sp|P54674|PI3K2_DICDI	7..390	1	1858	1731..1858		Phosphatidylinositol 3-kinase 2 (EC 2.7.1.137) (PI3-kinase) (PtdIns-3- kinase) (PI3K).	476	3.50E-043	0.68	Q54RJ8_DICDI	7..390	1	1857	1730..1857		(Q54RJ8) Phosphatidylinositol-4,5-diphosphate 3-kinase	476	4.60E-042	0.68	BC4V2_0_249144_254711	7..390	1	1855	1728..1855		[CDS] (gene="BC4V2_0_00099") , translation	476	2.10E-044	0.68	gi|117306165|ref|NP_004561.2|	7..378	1	1446	1049..1174		phosphoinositide-3-kinase, class 2, gamma polypeptide [Homo sapiens]	267
783	PpolyNOa09a10.t7	EL577847	EL577847	902	1	0	1		0	Unique	Unique
784	PpolyNOa09a11.t7	EL577848	EL577848	668	1	0	1		0	Eukaryote	Eukaryote	sp|Q5ZKX1|CHM1B_CHICK	9..410	3	199	61..198		Charged multivesicular body protein 1b (Chromatin-modifying protein 1b) (CHMP1b).	362	1.20E-032	0.55	O96552_DICDI	9..413	3	192	58..192		(O96552) Developmental protein DG1118	458	1.00E-041	0.72	JC1V2_0_1652885_1653561	9..413	3	192	58..192		[CDS] (gene="JC1V2_0_00669") , translation	458	4.70E-044	0.72	gi|109506681|ref|XP_001067633.1|	9..410	3	196	58..195		PREDICTED: similar to chromatin modifying protein 1B [Rattus norvegicus]	355
785	PpolyNOa09b01.t7	EL577850	EL577850	485	1	0	1		0	Unique	Unique
786	PpolyNOa09b03.t7	EL577852	EL577852	343	1	0	1		0	ALL	Amoebozoa/Protozoa	sp|P12957|CALD1_CHICK	8..313	2	771	276..377		Caldesmon (CDM).	139	8.10E-008	0.38	Q9NDI0_BABBI	11..310	2	1108	702..802		(Q9NDI0) 200 kDa antigen p200 (Fragment)	191	4.90E-012	0.49	JC1V2_0_2739820_2742853	14..310	2	963	654..752		[CDS] (gene="JC1V2_0_01097") , translation	131	4.70E-008	0.37	gi|94394366|ref|XP_985586.1|	11..310	2	225	83..178		PREDICTED: hypothetical protein [Mus musculus]	136
787	PpolyNOa09b05.t7	EL577853	EL577853	776	1	0	1		0	Unique	Unique
788	PpolyNOa09b06.t7	EL577854	EL577854	522	1	0	1		0	Unique	Unique
789	PpolyNOa09b07.t7	EL577855	EL577855	702	1	0	1		0	Non-Plant	Unique	sp|P15205|MAP1B_RAT	24..563	3	2459	580..767		Microtubule-associated protein 1B (MAP 1B) (Neuraxin) [Contains: MAP1 light chain LC1].	125	1.00E-005	0.27	Q8IIG7_PLAF7	15..455	3	964	484..623		(Q8IIG7) Hypothetical protein	149	1.30E-007	0.31	JC1V2_0_1444201_1446242	9..473	3	638	463..616		[CDS] (gene="JC1V2_0_00584") , translation	144	1.10E-009	0.28	gi|109485553|ref|XP_001077058.1|	9..488	3	366	203..359		PREDICTED: hypothetical protein [Rattus norvegicus]	145
790	PpolyNOa09b08.t7	EL577856	EL577856	500	1	0	1		0	Unique	Unique
791	PpolyNOa09b12.t7	EL577860	EL577860	776	1	0	1		0	Microbial	Microbial											Q1M8A1_RHIL3	299..757	2	187	18..175		(Q1M8A1) Hypothetical protein	176	7.90E-012	0.3
792	PpolyNOa08f11.t7	EL577813	EL577813	771	1	0	1		0	Unique	Unique
793	PpolyNOa08f12.t7	EL577814	EL577814	847	1	0	1		0	ALL	ALL	sp|Q14562|DHX8_HUMAN	1..804	1	1220	203..468		ATP-dependent RNA helicase DHX8 (EC 3.6.1.-) (DEAH box protein 8) (RNA helicase HRH1).	475	2.10E-043	0.4	Q6K4U8_ORYSA	10..804	1	1240	224..491		(Q6K4U8) Putative RNA helicase	490	7.20E-044	0.43	BC5V2_0_5045317_5048799	34..804	1	1160	156..410		[CDS] (gene="BC5V2_0_01971") , translation	470	3.90E-044	0.41	gi|76645050|ref|XP_616213.2|	1..804	1	1233	216..481		PREDICTED: similar to DEAH (Asp-Glu-Ala-His) box polypeptide 8, partial [Bos taurus]	488
794	PpolyNOa08g01.t7	EL577815	EL577815	535	1	0	1		0	Eukaryote	Eukaryote	sp|Q5B020|CWC15_EMENI	17..364	2	232	113..232		Pre-mRNA-splicing factor cwc15.	265	2.20E-022	0.46	Q557D6_DICDI	26..364	2	268	143..268		(Q557D6) Hypothetical protein	297	1.20E-024	0.53	JC2V2_0_3169599_3170486	26..364	2	268	143..268		[CDS] (gene="JC2V2_0_01268") , translation	297	5.40E-027	0.53	gi|114051940|ref|NP_001039864.1|	29..364	2	231	110..231		hypothetical protein LOC535258 [Bos taurus]	229
795	PpolyNOa08g04.t7	EL577818	EL577818	826	1	0	1		0	Plant	Unique											Q4P4F1_USTMA	377..664	2	1519	34..130		(Q4P4F1) Hypothetical protein	149	3.80E-006	0.34
796	PpolyN1d130h11.t7	EL567899	EL567899, EL570026, EL570535, EL574380, EL576360, EL577823	1119	6	5	1	N1 overrepresented	0	ALL	ALL	sp|Q8RXK6|RH8_ARATH	174..1118	3	505	106..420		DEAD-box ATP-dependent RNA helicase 8 (EC 3.6.1.-).	1211	1.30E-122	0.74	Q54E49_DICDI	138..1118	3	423	12..338		(Q54E49) Hypothetical protein	1248	2.00E-125	0.75	BEC6V2_0_761269_762657	138..1118	3	423	12..338		[CDS] (gene="BEC6V2_0_00304") , translation	1248	9.10E-128	0.75	gi|76635400|ref|XP_884411.1|	174..1118	3	483	71..386		PREDICTED: similar to Probable ATP-dependent RNA helicase DDX6 (DEAD-box protein 6) (ATP-dependent RNA helicase p54) (Oncogene RCK) isoform 2 [Bos taurus]	1014
797	PpolyNOa08g10.t7	EL577824	EL577824	515	1	0	1		0	Vertebrate/Protozoa	Amoebozoa/Protozoa	sp|Q13576|IQGA2_HUMAN	31..315	1	1574	1473..1569		Ras GTPase-activating-like protein IQGAP2.	147	2.90E-008	0.29	O15815_DICDI	1..318	1	822	715..819		(O15815) RasGTPase-activating protein	227	4.80E-016	0.45	BC5V2_0_496543_499175	1..318	1	822	715..819		[CDS] (gene="BC5V2_0_00214") , translation	227	2.20E-018	0.45	gi|116089337|ref|NP_006624.2|	31..315	1	1575	1474..1570		IQ motif containing GTPase activating protein 2 [Homo sapiens]	147
798	PpolyNOa08h01.t7	EL577827	EL577827	544	1	0	1		0	ALL	Eukaryote	sp|P25323|MYLK_DICDI	4..330	1	295	166..273		Myosin light chain kinase (EC 2.7.11.18) (MLCK).	334	1.10E-029	0.58	Q869W6_DICDI	4..396	1	349	214..345		(Q869W6) Similar to Xenopus laevis (African clawed frog). Calcium/calmodulin-dependent protein kinase I alpha	377	4.00E-033	0.55	JC2V2_0_5061862_5063399	4..396	1	349	214..345		[CDS] (gene="JC2V2_0_02022") , translation	377	1.80E-035	0.55	gi|114585325|ref|XP_001146605.1|	1..387	1	370	176..302		PREDICTED: calcium/calmodulin-dependent protein kinase I isoform 4 [Pan troglodytes]	315
799	PpolyNOa08h02.t7	EL575315	EL575315, EL577828	758	2	1	1		0	ALL	Non-vertebrate	sp|P21849|TSA4_GIALA	109..627	1	713	453..637		Major surface-labeled trophozoite antigen 417 precursor.	154	3.60E-008	0.32	Q23N42_TETTH	31..681	1	560	217..447		(Q23N42) GCC2 and GCC3 family protein	202	1.20E-013	0.3	JC2V2_0_7428192_7430218	28..735	1	600	369..598		[CDS] (gene="JC2V2_0_02949") , translation	134	5.80E-007	0.25	gi|76617131|ref|XP_601818.2|	205..681	1	848	479..653		PREDICTED: similar to signal peptide-CUB domian-EGF-related 1 [Bos taurus]	135
800	PpolyNOa08h03.t7	EL577829	EL577829	864	1	0	1		0	ALL	ALL	sp|Q37383|NUGM_ACACA	134..508	2	195	37..159		NADH-ubiquinone oxidoreductase subunit 9 (EC 1.6.5.3) (EC 1.6.99.3).	188	3.10E-014	0.37	Q1VLP4_9FLAO	215..508	2	201	56..152		(Q1VLP4) NADH Dehydrogenase I Chain C	206	5.20E-015	0.44											gi|4758788|ref|NP_004542.1|	215..508	2	264	111..207		NADH dehydrogenase (ubiquinone) Fe-S protein 3, 30kDa (NADH-coenzyme Q reductase) [Homo sapiens]	179
801	PpolyNOa08h04.t7	EL577830	EL577830	631	1	0	1		0	Unique	Unique
802	PpolyNOa08h05.t7	EL577831	EL577831	588	1	0	1		0	Unique	Unique
803	PpolyNOa08h06.t7	EL577832	EL577832	703	1	0	1		0	Eukaryote	Eukaryote	sp|P42750|UBC6_ARATH	61..591	1	183	1..176		Ubiquitin-conjugating enzyme E2-21 kDa 3 (EC 6.3.2.19) (Ubiquitin- protein ligase 6) (Ubiquitin carrier protein 6).	571	8.20E-055	0.6	Q54VW9_DICDI	61..603	1	185	1..181		(Q54VW9) Hypothetical protein	677	6.40E-065	0.7	JC3V2_0_2881125_2882022	61..603	1	185	1..181		[CDS] (gene="JC3V2_0_01120") , translation	677	2.90E-067	0.7	gi|73975566|ref|XP_857295.1|	64..597	1	183	5..179		PREDICTED: similar to Ubiquitin-conjugating enzyme E2 H (Ubiquitin-protein ligase H) (Ubiquitin carrier protein H) (UBCH2) (E2-20K) isoform 2 [Canis familiaris]	506
804	PpolyNOa08h10.t7	EL577836	EL577836	738	1	0	1		0	Non-Plant	Amoebozoa/Protozoa	sp|Q9NZW4|DSPP_HUMAN	136..258	-1	1253	751..791		Dentin sialophosphoprotein precursor [Contains: Dentin phosphoprotein (Dentin phosphophoryn) (DPP); Dentin sialoprotein (DSP)].	130	8.30E-005	0.61	Q6LFB4_PLAF7	362..457	-3	2528	1487..1518		(Q6LFB4) Hypothetical protein	166	4.40E-008	0.91	BC5V2_0_2908856_2911593	362..457	-3	778	625..656		[CDS] (gene="BC5V2_0_01160") , translation	121	1.00E-007	0.63	gi|89001107|ref|NP_055023.2|	136..258	-1	1301	751..791		dentin sialophosphoprotein preproprotein [Homo sapiens]	130
805	PpolyNOa08h12.t7	EL577838	EL577838	587	1	0	1		0	Unique	Unique
806	PpolyNOa08a07.t7	EL577749	EL577749	675	1	0	1		0	Non-vertebrate	Non-vertebrate	sp|P04146|COPIA_DROME	55..426	1	1409	1278..1402		Copia protein (Gag-int-pol protein) [Contains: Copia VLP protein; Copia protease (EC 3.4.23.-)].	229	4.70E-017	0.41	Q1RSG2_MEDTR	58..426	1	1324	1200..1323		(Q1RSG2) Integrase, catalytic region; Zinc finger, CCHC-type	240	1.60E-018	0.39
807	PpolyNOa07a08.t7	EL577659	EL577659	808	1	0	1		0	Spurious/Phylogenetically dubious	Spurious/Phylogenetically dubious	sp|Q9EQH3|VPS35_MOUSE	3..713	3	796	559..795		Vacuolar protein sorting 35 (Vesicle protein sorting 35) (Maternal- embryonic 3).	991	2.60E-099	0.86	Q3TRJ1_MOUSE	3..713	3	796	559..795		(Q3TRJ1) 6 days neonate skin cDNA, RIKEN full-length enriched library, clone:A030014O04 product:vacuolar protein sorting 35, full insert sequence	991	3.40E-098	0.86											gi|13928670|ref|NP_075373.1|	3..713	3	796	559..795		vacuolar protein sorting 35 [Mus musculus]	991
808	PpolyNOa07a11.t7	EL577662	EL577662	865	1	0	1		0	Unique	Unique
809	PpolyNOa07b02.t7	EL577665	EL577665	514	1	0	1		0	Unique	Unique
810	PpolyNOa07b03.t7	EL577666	EL577666	543	1	0	1		0	Unique	Unique
811	PpolyNOa07b12.t7	EL577674	EL577674	217	1	0	1		0	Unique	Unique
812	PpolyNOa07c01.t7	EL577675	EL577675	287	1	0	1		0	Eukaryote	Invertebrate/Protozoa	sp|O96623|ARPC2_DICDI	3..161	3	293	240..292		Actin-related protein 2/3 complex subunit 2 (ARP2/3 complex 34 kDa subunit) (p34-ARC).	190	2.00E-014	0.66	Q54RY9_DICDI	3..161	3	293	240..292		(Q54RY9) P34-Arc	190	2.70E-013	0.66	JC3V2_0_6266319_6267569	3..161	3	293	240..292		[CDS] (gene="JC3V2_0_02499") , translation	190	1.20E-015	0.66	gi|5031599|ref|NP_005722.1|	3..155	3	300	247..297		actin related protein 2/3 complex subunit 2 [Homo sapiens]	140
813	PpolyNOa07c02.t7	EL577676	EL577676	433	1	0	1		0	Unique	Unique
814	PpolyNOa07c04.t7	EL577678	EL577678	677	1	0	1		0	ALL	ALL	sp|Q5ZLS3|BRE1A_CHICK	198..545	3	984	555..665		Ubiquitin-protein ligase BRE1A (EC 6.3.2.-) (BRE1-A) (RING finger protein 20).	207	6.40E-015	0.42	Q559H7_DICDI	60..566	3	1080	371..529		(Q559H7) Hypothetical protein (Fragment)	269	2.30E-020	0.43	JC2V2_0_1830265_1835811	60..566	3	1756	371..529		[CDS] (gene="JC2V2_0_00732") , translation	269	2.10E-022	0.43	gi|94408656|ref|XP_983740.1|	60..608	3	257	74..256		PREDICTED: hypothetical protein [Mus musculus]	308
815	PpolyNOa07c05.t7	EL577679	EL577679	904	1	0	1		0	Plant	Unique	sp|P32331|YMC1_YEAST	146..697	2	307	120..304		Carrier protein YMC1, mitochondrial precursor.	124	5.70E-005	0.26	Q4WJB8_ASPFU	164..697	2	300	117..297		(Q4WJB8) Mitochondrial carrier protein (Ymc1), putative	135	3.50E-005	0.27
816	PpolyNOa07c07.t7	EL577681	EL577681	412	1	0	1		0	Unique	Unique
817	PpolyNOa07c08.t7	EL577682	EL577682	379	1	0	1		0	Eukaryote	Unique	sp|Q24306|IAP1_DROME	31..219	1	438	369..430		Apoptosis 1 inhibitor (Inhibitor of apoptosis 1) (dIAP1) (Protein thread).	118	6.80E-006	0.35	Q557E7_DICDI	1..219	1	665	588..657		(Q557E7) Hypothetical protein	149	7.80E-008	0.41	JC2V2_0_2841636_2843633	1..219	1	665	588..657		[CDS] (gene="JC2V2_0_01137") , translation	149	3.60E-010	0.41	gi|73968001|ref|XP_548450.2|	97..219	1	728	680..719		PREDICTED: similar to leucine rich repeat and sterile alpha motif containing 1 isoform 1 [Canis familiaris]	109
818	PpolyNOa07c10.t7	EL577684	EL577684	578	1	0	1		0	Unique	Unique
819	PpolyNOa07a07.t7	EL577658	EL577658	456	1	0	1		0	Unique	Unique
820	PpolyNOa06f11.t7	EL577629	EL577629	649	1	0	1		0	Unique	Unique
821	PpolyNOa06g05.t7	EL577634	EL577634	710	1	0	1		0	ALL	ALL	sp|O94556|APC8_SCHPO	2..568	2	565	374..558		Anaphase-promoting complex subunit 8 (20S cyclosome/APC complex protein apc8) (Cell untimely torn protein 23).	437	1.30E-040	0.47	Q86B11_DICDI	2..568	2	592	395..581		(Q86B11) Similar to Arabidopsis thaliana (Mouse-ear cress). Cell division cycle protein 23-like protein (AT3g48150/T24C20_30)	563	7.60E-053	0.58	JC2V2_0_2142846_2144624	2..568	2	592	395..581		[CDS] (gene="JC2V2_0_00852") , translation	563	3.50E-055	0.58	gi|73971484|ref|XP_538647.2|	2..577	2	597	367..558		PREDICTED: similar to Cell division cycle protein 23 homolog (Anaphase promoting complex subunit 8) (APC8) (Cyclosome subunit 8) [Canis familiaris]	373
822	PpolyNOa06g09.t7	EL577638	EL577638	577	1	0	1		0	Amoebozoa/Protozoa	Unique																					JC2V2_0_3885859_3888268	23..181	2	774	571..621		[CDS] (gene="JC2V2_0_01560") , translation	111	5.20E-006	0.43
823	PpolyNOa06g11.t7	EL577640	EL577640	549	1	0	1		0	Unique	Unique
824	PpolyNOa06h01.t7	EL577641	EL577641	208	1	0	1		0	Unique	Unique
825	PpolyNOa06h02.t7	EL577642	EL577642	549	1	0	1		0	Spurious/Phylogenetically dubious	Spurious/Phylogenetically dubious											Q5C795_SCHJA	40..264	1	150	34..110		(Q5C795) SJCHGC02403 protein (Fragment)	120	6.80E-006	0.34
826	PpolyNOa06h03.t7	EL577643	EL577643	622	1	0	1		0	Amoebozoa/Protozoa	Unique											Q2H3C8_CHAGB	135..404	3	389	246..342		(Q2H3C8) Hypothetical protein	145	8.80E-008	0.34	BC5V2_0_252397_254522	228..404	3	670	528..589		[CDS] (gene="BC5V2_0_00110") , translation	122	2.90E-007	0.36
827	PpolyNOa06h07.t7	EL577647	EL577647	668	1	0	1		0	Non-Plant	Non-Plant	sp|Q8K4Y7|CANT1_RAT	1..483	1	403	243..403		Soluble calcium-activated nucleotidase 1 (EC 3.6.1.6) (SCAN-1) (Apyrase homolog).	319	4.20E-028	0.4	Q6NUZ5_BRARE	31..483	1	404	254..404		(Q6NUZ5) Zgc:85724	331	3.00E-028	0.42											gi|73964763|ref|XP_848726.1|	31..483	1	401	251..401		PREDICTED: similar to Ca2+-dependent endoplasmic reticulum nucleoside diphosphatase isoform 2 [Canis familiaris]	326
828	PpolyNOa06h08.t7	EL577648	EL577648	611	1	0	1		0	Unique	Unique
829	PpolyNOa06h09.t7	EL577649	EL577649	604	1	0	1		0	Unique	Unique
830	PpolyNOa06h10.t7	EL577650	EL577650	802	1	0	1		0	Unique	Unique
831	PpolyNOa07a02.t7	EL577653	EL577653	463	1	0	1		0	Unique	Unique											Q6BTE6_DEBHA	1..300	1	356	220..334		(Q6BTE6) Similar to tr|Q12177 Saccharomyces cerevisiae YLL056c	135	8.80E-007	0.33
832	PpolyNOa07a04.t7	EL577655	EL577655	369	1	0	1		0	Unique	Unique
833	PpolyNOa07a05.t7	EL577656	EL577656	422	1	0	1		0	Vertebrate/Protozoa	Unique	sp|Q8TFG9|YL61_SCHPO	14..385	-2	943	64..194		Hypothetical serine/threonine-rich protein PB15E9.01c precursor.	105	0	0.33	Q6VBJ3_CANGA	11..385	-2	1416	332..455		(Q6VBJ3) Epa4p	129	2.70E-005	0.34	JC2V2_0_807316_808547	11..367	-2	374	64..182		[CDS] (gene="JC2V2_0_00333") , translation	121	1.50E-007	0.34	gi|109492151|ref|XP_001081618.1|	11..385	-2	315	152..276		PREDICTED: hypothetical protein [Rattus norvegicus]	136
834	PpolyNOa07c11.t7	EL577685	EL577685	669	1	0	1		0	Spurious/Phylogenetically dubious	Spurious/Phylogenetically dubious	sp|Q5BL31|CF106_BRARE	115..555	1	283	78..225		Protein C6orf106 homolog.	176	7.80E-013	0.31	Q55CE3_DICDI	106..432	1	646	331..437		(Q55CE3) Hypothetical protein	238	2.10E-017	0.39	JC1V2_0_4203614_4205679	106..432	1	646	331..437		[CDS] (gene="JC1V2_0_01677") , translation	238	9.40E-020	0.39
835	PpolyNOa07g02.t7	EL577722	EL577722	744	1	0	1		0	Unique	Unique
836	PpolyNOa07g05.t7	EL577725	EL577725	493	1	0	1		0	Non-Plant	Non-Plant	sp|P34118|MVPA_DICDI	16..294	1	843	740..833		Major vault protein alpha (MVP-alpha).	269	1.20E-021	0.59	Q55D21_DICDI	16..294	1	843	740..833		(Q55D21) Major vault protein	269	1.60E-020	0.59	JC1V2_0_3645110_3647735	16..294	1	843	740..833		[CDS] (gene="JC1V2_0_01449") , translation	269	7.20E-023	0.59	gi|110350007|ref|NP_001036027.1|	16..327	1	890	766..869		lung resistance-related protein [Felis catus]	220
837	PpolyNOa07g06.t7	EL577726	EL577726	482	1	0	1		0	Spurious/Phylogenetically dubious	Spurious/Phylogenetically dubious	sp|P11954|THD2_SALTY	4..405	1	329	179..316		Threonine dehydratase catabolic (EC 4.3.1.19) (Threonine deaminase).	183	2.60E-013	0.38	Q7WU60_9THEM	4..435	1	401	172..316		(Q7WU60) Putative threonine dehydratase catabolic	214	2.40E-015	0.36											gi|7305521|ref|NP_038789.1|	4..405	1	339	180..318		serine racemase [Mus musculus]	128
838	PpolyNOa07g08.t7	EL577728	EL577728	842	1	0	1		0	Plant	Plant	sp|O94680|PDAT_SCHPO	288..806	3	623	420..588		Phospholipid:diacylglycerol acyltransferase (EC 2.3.1.158) (PDAT) (Pombe LRO1 homolog 1).	264	2.20E-021	0.35	Q4I8T3_GIBZE	276..806	3	630	417..593		(Q4I8T3) Hypothetical protein	312	1.90E-025	0.4
839	PpolyNOa07g09.t7	EL577729	EL577729	398	1	0	1		0	ALL	Unique	sp|P13816|GARP_PLAFF	1..171	1	678	570..626		Glutamic acid-rich protein precursor.	108	0	0.39	Q5CTB5_CRYPV	1..195	1	3948	1723..1786		(Q5CTB5) WD repeat protein	125	0	0.45	BC5V2_0_2799853_2808932	1..171	1	2359	2214..2271		[CDS] (gene="BC5V2_0_01120") , translation	119	2.50E-006	0.45	gi|109508190|ref|XP_001076310.1|	1..213	1	366	200..270		PREDICTED: hypothetical protein [Rattus norvegicus]	128
840	PpolyNOa07g10.t7	EL577730	EL577730	903	1	0	1		0	Unique	Unique											Q5K9Q2_CRYNE	114..794	3	1856	1577..1807		(Q5K9Q2) DNA repair protein rad8, putative	401	4.50E-034	0.42
841	PpolyNOa07g11.t7	EL577731	EL577731	466	1	0	1		0	Unique	Unique
842	PpolyNOa07h01.t7	EL577733	EL577733	586	1	0	1		0	Eukaryote	Eukaryote	sp|P46875|ATK3_ARATH	2..406	2	754	610..744		Kinesin-3 (Kinesin-like protein C).	405	2.00E-036	0.62	Q55GP9_DICDI	2..400	2	792	658..790		(Q55GP9) Kinesin-related protein K2	418	1.20E-036	0.65	JC1V2_0_345514_347988	2..400	2	792	658..790		[CDS] (gene="JC1V2_0_00169") , translation	418	5.50E-039	0.65	gi|76649960|ref|XP_588236.2|	2..406	2	706	533..671		PREDICTED: similar to Kinesin-like protein KIFC1 (Kinesin-like protein 2) (Kinesin-related protein HSET) isoform 1 [Bos taurus]	313
843	PpolyNOa07h05.t7	EL577736	EL577736	341	1	0	1		0	Spurious/Phylogenetically dubious	Microbial	sp|P44303|AROG_HAEIN	1..216	1	362	292..362		Phospho-2-dehydro-3-deoxyheptonate aldolase (EC 2.5.1.54) (Phospho-2- keto-3-deoxyheptonate aldolase) (DAHP synthetase) (3-deoxy-D-arabino- heptulosonate 7-phosphate synthase).	182	4.70E-013	0.54	Q8H708_PHYIN	4..207	1	377	302..369		(Q8H708) DAHP synthase	194	3.30E-013	0.56
844	PpolyNOa07h09.t7	EL577740	EL577740	505	1	0	1		0	ALL	Non-Plant	sp|P21894|SYA_BOMMO	78..398	3	967	860..966		Alanyl-tRNA synthetase (EC 6.1.1.7) (Alanine--tRNA ligase) (AlaRS).	180	4.80E-012	0.36	Q7Q1N8_ANOGA	78..401	3	965	858..965		(Q7Q1N8) ENSANGP00000013174 (Fragment)	222	2.10E-015	0.43	JC3V2_0_910762_913602	81..386	3	946	841..943		[CDS] (gene="JC3V2_0_00373") , translation	194	9.10E-015	0.41	gi|62665288|ref|XP_214690.3|	84..389	3	968	859..960		PREDICTED: similar to alanyl-tRNA synthetase [Rattus norvegicus]	155
845	PpolyNOa07h11.t7	EL577742	EL577742	233	1	0	1		0	ALL	ALL	sp|P54674|PI3K2_DICDI	3..149	3	1858	186..234		Phosphatidylinositol 3-kinase 2 (EC 2.7.1.137) (PI3-kinase) (PtdIns-3- kinase) (PI3K).	217	1.30E-015	0.78	Q86CS2_DICDI	3..167	3	668	316..370		(Q86CS2) Autophagy protein 1	227	3.40E-016	0.69	BEC6V2_0_1686262_1688590	3..167	3	668	316..370		[CDS] (gene="BEC6V2_0_00646") , translation	227	1.50E-018	0.69	gi|109512058|ref|XP_001069493.1|	1..132	1	185	141..184		PREDICTED: hypothetical protein [Rattus norvegicus]	179
846	PpolyNOa08a01.t7	EL577743	EL577743	610	1	0	1		0	ALL	ALL	sp|P41797|HSP71_CANAL	3..461	3	655	508..655		Heat shock protein SSA1.	412	1.60E-037	0.54	Q6RYT7_PATYE	3..461	3	657	509..657		(Q6RYT7) Heat shock protein 70	430	2.10E-038	0.56	JC1V2_0_4405410_4407332	3..347	3	640	508..623		[CDS] (gene="JC1V2_0_01757") , translation	329	1.30E-029	0.54	gi|76253709|ref|NP_776770.2|	3..461	3	650	510..650		heat shock 70 kDa protein 8 [Bos taurus]	396
847	PpolyNOa08a03.t7	EL577745	EL577745	682	1	0	1		0	Amoebozoa/Protozoa	Unique																					JC2V2_0_3758836_3759134	25..135	-2	74	40..72		[CDS] (gene="JC2V2_0_01507") , translation	94	1.70E-005	0.68
848	PpolyNOa08a05.t7	EL577747	EL577747	340	1	0	1		0	Non-Plant	Non-Plant	sp|Q9W1K5|SEST_DROME	3..290	3	497	401..496		Putative sestrin.	235	1.80E-018	0.46	Q54WU6_DICDI	3..296	3	601	503..600		(Q54WU6) Sestrin-like protein	340	1.40E-028	0.61	JC3V2_0_2000295_2002401	3..296	3	601	503..600		[CDS] (gene="JC3V2_0_00795") , translation	340	6.30E-031	0.61	gi|109000138|ref|XP_001113030.1|	3..290	3	480	384..479		PREDICTED: sestrin 2 [Macaca mulatta]	199
849	PpolyNOa07f12.t7	EL577720	EL577720	722	1	0	1		0	Amoebozoa/Protozoa	Unique																					JC2V2_0_580554_584070	9..608	3	1066	856..1065		[CDS] (gene="JC2V2_0_00247") , translation	115	0	0.23
850	PpolyNOa07d01.t7	EL577687	EL577687	400	1	0	1		0	Unique	Unique
851	PpolyNOa07d02.t7	EL577688	EL577688	823	1	0	1		0	Unique	Unique
852	PpolyNOa07d04.t7	EL577690	EL577690	432	1	0	1		0	Unique	Unique
853	PpolyNOa07d05.t7	EL577691	EL577691	546	1	0	1		0	Amoebozoa/Protozoa	Amoebozoa/Protozoa											Q551R2_DICDI	22..405	1	789	649..784		(Q551R2) Hypothetical protein	210	2.90E-014	0.36	JC2V2_0_6723283_6725652	22..405	1	789	649..784		[CDS] (gene="JC2V2_0_02644") , translation	210	1.30E-016	0.36
854	PpolyNOa07d06.t7	EL577692	EL577692	829	1	0	1		0	ALL	ALL	sp|Q68FX0|IDH3B_RAT	3..365	3	385	175..295		Isocitrate dehydrogenase [NAD] subunit beta, mitochondrial precursor (EC 1.1.1.41) (Isocitric dehydrogenase) (NAD(+)-specific ICDH).	563	5.20E-093	0.92	Q91VA7_MOUSE	3..365	3	384	174..294		(Q91VA7) Tumor-related protein (Isocitrate dehydrogenase 3, beta subunit)	566	4.80E-093	0.93	BEC6V2_0_3381519_3383040	21..350	3	360	157..266		[CDS] (gene="BEC6V2_0_01334") , translation	344	5.70E-032	0.58	gi|18700024|ref|NP_570954.1|	3..365	3	384	174..294		isocitrate dehydrogenase 3, beta subunit [Mus musculus]	566
855	PpolyNOa07d08.t7	EL577694	EL577694	562	1	0	1		0	Unique	Unique
856	PpolyNOa07d10.t7	EL577696	EL577696	768	1	0	1		0	ALL	ALL	sp|Q63945|SET_RAT	42..758	3	289	19..267		Protein SET (Phosphatase 2A inhibitor I2PP2A) (I-2PP2A) (Template- activating factor I) (TAF-I) (Liver regeneration-related protein LRRGR00002).	502	1.70E-047	0.4	Q28FE9_XENTR	42..764	3	280	1..264		(Q28FE9) SET translocation (Myeloid leukemia-associated)	508	5.20E-047	0.42	JC2V2_0_131993_132766	87..764	3	257	33..257		[CDS] (gene="JC2V2_0_00068") , translation	221	6.10E-019	0.3	gi|84370163|ref|NP_001033653.1|	42..758	3	277	1..255		hypothetical protein LOC538444 [Bos taurus]	507
857	PpolyNOa07e01.t7	EL577699	EL577699	506	1	0	1		0	Non-Plant	Non-Plant	sp|P02886|DISA_DICDI	14..394	2	253	20..150		Discoidin I, A chain.	256	2.00E-021	0.39	Q55C61_DICDI	23..400	2	262	27..152		(Q55C61) Hypothetical protein	271	6.70E-022	0.39	JC1V2_0_4411640_4412553	23..400	2	262	27..152		[CDS] (gene="JC1V2_0_01760") , translation	271	3.10E-024	0.39	gi|52138538|ref|NP_001004357.1|	11..394	2	1332	50..179		contactin associated protein-like 2 isoform a [Mus musculus]	184
858	PpolyNOa07e02.t7	EL577700	EL577700	819	1	0	1		0	Eukaryote	Eukaryote	sp|Q10946|YMP2_CAEEL	21..803	3	460	162..407		Hypothetical protein B0361.2.	330	2.90E-029	0.31	Q86A69_DICDI	3..803	3	895	582..847		(Q86A69) Similar to Arabidopsis thaliana (Mouse-ear cress). Hypothetical 79.2 kDa protein	447	1.30E-039	0.39	JC2V2_0_3773488_3776175	3..803	3	895	582..847		[CDS] (gene="JC2V2_0_01515") , translation	447	6.00E-042	0.39	gi|114640177|ref|XP_522171.2|	9..806	3	894	594..846		PREDICTED: CWF19-like 2, cell cycle control [Pan troglodytes]	446
859	PpolyNOa07e06.t7	EL577704	EL577704	488	1	0	1		0	Non-Plant	Amoebozoa/Protozoa											Q519V0_ENTHI	1..360	1	590	468..588		(Q519V0) Actin binding protein, putative	216	4.10E-015	0.39											gi|109484054|ref|XP_236676.4|	178..357	1	855	507..564		PREDICTED: similar to abnormal cell LINeage family member (lin-41) [Rattus norvegicus]	103
860	PpolyNOa07e07.t7	EL577705	EL577705	551	1	0	1		0	Unique	Unique
861	PpolyNOa07e12.t7	EL577708	EL577708	603	1	0	1		0	Eukaryote	Eukaryote	sp|Q27954|COPA_BOVIN	4..501	1	1224	1056..1218		Coatomer subunit alpha (Alpha-coat protein) (Alpha-COP) (HEPCOP) (HEP- COP) [Contains: Xenin (Xenopsin-related peptide); Proxenin].	382	1.90E-033	0.43	Q55FR9_DICDI	4..501	1	1221	1050..1216		(Q55FR9) Hypothetical protein	504	2.20E-045	0.57	JC1V2_0_1225758_1229513	4..501	1	1221	1050..1216		[CDS] (gene="JC1V2_0_00499") , translation	504	1.00E-047	0.57	gi|31981828|ref|NP_034068.2|	4..501	1	1224	1056..1218		coatomer protein complex subunit alpha [Mus musculus]	385
862	PpolyNOa07f07.t7	EL577715	EL577715	517	1	0	1		0	Eukaryote	Eukaryote	sp|P13021|CAPZB_DICDI	3..368	3	272	146..268		F-actin capping protein beta subunit (CAP32).	322	2.00E-028	0.53	Q55FA3_DICDI	3..368	3	272	146..268		(Q55FA3) Subunit of heterodimeric actin capping protein cap32/34	322	2.70E-027	0.53	JC1V2_0_1640872_1641934	3..368	3	272	146..268		[CDS] (gene="JC1V2_0_00665") , translation	322	1.20E-029	0.53	gi|6753262|ref|NP_033928.1|	18..368	3	272	148..266		capping protein (actin filament) muscle Z-line, beta isoform b [Mus musculus]	216
863	PpolyNOa09c03.t7	EL577863	EL577863	822	1	0	1		0	Unique	Unique
864	Ppolya15a11.t7	EL578036	EL578036	681	1	0	1		0	Eukaryote	Eukaryote	sp|P61802|APTX_CIOIN	88..579	1	380	216..378		Aprataxin homolog (Forkhead-associated domain histidine triad-like protein) (FHA-HIT).	337	5.10E-030	0.38	Q9M041_ARATH	94..609	1	912	734..904		(Q9M041) Hypothetical protein T10O8_20	301	6.70E-024	0.34	JC2V2_0_2128655_2130059	94..462	1	373	226..354		[CDS] (gene="JC2V2_0_00846") , translation	269	4.90E-024	0.43	gi|50979216|ref|NP_001003355.1|	88..567	1	342	178..335		aprataxin [Canis familiaris]	290
865	Ppolya15b02.t7	EL578039	EL578039	420	1	0	1		0	Unique	Unique
866	Ppolya15b05.t7	EL578042	EL578042	797	1	0	1		0	Non-Plant	Non-Plant	sp|O75592|MYCB2_HUMAN	163..789	1	4641	4312..4523		Probable ubiquitin ligase protein MYCBP2 (EC 6.3.2.-) (Myc binding protein 2) (Protein associated with Myc) (Pam/highwire/rpm-1 protein).	484	1.60E-043	0.43	Q54VY8_DICDI	4..792	1	1010	653..902		(Q54VY8) Hypothetical protein	604	2.00E-056	0.43	JC3V2_0_2827667_2830885	4..792	1	1010	653..902		[CDS] (gene="JC3V2_0_01101") , translation	604	9.10E-059	0.43	gi|114650114|ref|XP_509688.2|	163..789	1	4640	4311..4522		PREDICTED: MYC binding protein 2 isoform 2 [Pan troglodytes]	484
867	Ppolya15b07.t7	EL578044	EL578044	790	1	0	1		0	Vertebrate/Protozoa	Unique																															gi|109492151|ref|XP_001081618.1|	41..505	-1	315	162..314		PREDICTED: hypothetical protein [Rattus norvegicus]	116
868	Ppolya15b10.t7	EL578047	EL578047	589	1	0	1		0	Plant	Plant	sp|Q949R4|DIOXL_ARATH	14..451	2	269	90..243		4,5-DOPA dioxygenase extradiol-like protein.	240	9.80E-020	0.39	Q2K060_RHIEC	14..520	2	244	58..231		(Q2K060) Hypothetical conserved protein	309	6.40E-026	0.38
869	Ppolya15b12.t7	EL578049	EL578049	420	1	0	1		0	Spurious/Phylogenetically dubious	Vertebrate/Protozoa	sp|Q9UMX5|NENF_HUMAN	89..319	2	172	64..141		Neudesin precursor (Neuron-derived neurotrophic factor) (Secreted protein of unknown function) (SPUF protein).	166	6.70E-012	0.44	Q1JQA5_BOVIN	89..319	2	169	61..138		(Q1JQA5) Hypothetical protein	170	3.40E-011	0.46											gi|73960866|ref|XP_537145.2|	89..319	2	151	43..120		PREDICTED: similar to SPUF protein precursor (Secreted protein of unknown function) [Canis familiaris]	170
870	Ppolya15c02.t7	EL578051	EL578051	609	1	0	1		0	Spurious/Phylogenetically dubious	Unique											Q4I1F3_GIBZE	25..387	1	1418	1091..1209		(Q4I1F3) Hypothetical protein	131	1.70E-005	0.31	BEC6V2_0_2401836_2409230	31..303	1	2430	1903..1994		[CDS] (gene="BEC6V2_0_00990") , translation	128	3.00E-007	0.36	gi|114588833|ref|XP_516691.2|	31..315	1	330	114..209		PREDICTED: WD repeat domain 5B [Pan troglodytes]	111
871	Ppolya15c08.t7	EL578057	EL578057	577	1	0	1		0	ALL	Unique	sp|Q9J5H5|V026_FOWPV	49..387	1	436	119..226		Putative ankyrin repeat protein FPV026.	139	3.60E-008	0.31	Q2GS27_CHAGB	52..444	1	1062	887..1011		(Q2GS27) Hypothetical protein	147	2.40E-007	0.32	BEC6V2_0_3323006_3325544	49..474	1	806	52..189		[CDS] (gene="BEC6V2_0_01314") , translation	105	0	0.29	gi|73948544|ref|XP_541717.2|	52..471	1	1051	762..896		PREDICTED: similar to ankyrin repeat domain 27 (VPS9 domain) [Canis familiaris]	148
872	Ppolya15c09.t7	EL578058	EL578058	602	1	0	1		0	Unique	Unique
873	Ppolya15c10.t7	EL578059	EL578059	562	1	0	1		0	Amoebozoa/Protozoa	Amoebozoa/Protozoa											Q54ET6_DICDI	4..501	1	2364	2197..2362		(Q54ET6) Hypothetical protein abpF	353	7.90E-029	0.42	BEC6V2_0_146791_153988	4..501	1	2364	2197..2362		[CDS] (gene="BEC6V2_0_00065") , translation	353	3.60E-031	0.42
874	Ppolya15d03.t7	EL578063	EL578063	255	1	0	1		0	Unique	Unique
875	Ppolya15d05.t7	EL578065	EL578065	688	1	0	1		0	Unique	Unique
876	Ppolya15d06.t7	EL578066	EL578066	577	1	0	1		0	Unique	Unique
877	PpolyNOa14g03.t7	EL578004	EL578004	746	1	0	1		0	Amoebozoa/Protozoa	Amoebozoa/Protozoa											Q54YW1_DICDI	30..305	3	977	507..597		(Q54YW1) Hypothetical protein	189	7.10E-012	0.4	JC3V2_0_185731_188750	30..305	3	977	507..597		[CDS] (gene="JC3V2_0_00083") , translation	189	3.20E-014	0.4
878	PpolyNOa14g04.t7	EL578005	EL578005	578	1	0	1		0	Eukaryote	Spurious/Phylogenetically dubious	sp|Q23445|SAR1_CAEEL	1..345	1	193	90..193		GTP-binding protein SAR1.	165	8.70E-012	0.35	Q8H713_PHYIN	1..345	1	191	89..191		(Q8H713) GTP binding protein	199	2.90E-014	0.43	JC3V2_0_3549835_3550401	1..198	1	188	94..158		[CDS] (gene="JC3V2_0_01397") , translation	134	1.10E-009	0.46	gi|13385518|ref|NP_080287.1|	1..183	1	186	90..150		ADP-ribosylation factor-like 10C [Mus musculus]	136
879	PpolyNOa14g11.t7	EL578012	EL578012	563	1	0	1		0	Unique	Unique
880	PpolyNOa14h01.t7	EL578014	EL578014	61	1	0	1		0	Unique	Unique
881	PpolyNOa14h03.t7	EL578016	EL578016	743	1	0	1		0	Unique	Unique
882	PpolyNOa14h04.t7	EL578017	EL578017	576	1	0	1		0	Amoebozoa/Protozoa	Unique											Q7RFQ2_PLAYO	207..341	3	124	1..43		(Q7RFQ2) Hypothetical protein PY04653	107	0	0.49
883	PpolyNOa14h07.t7	EL578020	EL578020	610	1	0	1		0	Non-vertebrate	Non-vertebrate	sp|Q08506|ACCO1_PETHY	3..482	3	319	119..286		1-aminocyclopropane-1-carboxylate oxidase 1 (EC 1.14.17.4) (ACC oxidase 1) (Ethylene-forming enzyme) (EFE).	221	1.00E-017	0.36	Q4FY34_LEIMA	18..503	3	319	146..308		(Q4FY34) Oxidase-like protein	380	1.90E-033	0.45	BC4V2_0_470122_471213	3..410	3	363	159..310		[CDS] (gene="BC4V2_0_00191") , translation	233	4.60E-020	0.37
884	PpolyNOa14h09.t7	EL578022	EL578022	767	1	0	1		0	Microbial	Microbial											Q6MPW2_BDEBA	30..494	3	709	489..651		(Q6MPW2) Hypothetical protein	198	4.80E-013	0.33
885	PpolyNOa14h10.t7	EL578023	EL578023	494	1	0	1		0	ALL	Unique											Q1INK2_ACIBL	78..320	3	181	93..179		(Q1INK2) Hypothetical protein	105	0	0.33	JC3V2_0_47635_50958	78..353	3	1107	751..836		[CDS] (gene="JC3V2_0_00020") , translation	105	3.40E-005	0.4	gi|94391122|ref|XP_911630.2|	27..359	3	3408	2247..2359		PREDICTED: similar to Y51B11A.1 [Mus musculus]	135
886	PpolyNOa14h11.t7	EL578024	EL578024	355	1	0	1		0	Vertebrate/Protozoa	Unique
887	Ppolya15a02.t7	EL578027	EL578027	552	1	0	1		0	Vertebrate/Protozoa	Unique																															gi|76666489|ref|XP_592367.2|	27..242	3	284	208..279		PREDICTED: similar to livin inhibitor of apoptosis isoform beta isoform 1 [Bos taurus]	102
888	Ppolya15a05.t7	EL578030	EL578030	335	1	0	1		0	Unique	Unique
889	Ppolya15a07.t7	EL578032	EL578032	787	1	0	1		0	Unique	Unique
890	Ppolya15d08.t7	EL578068	EL578068	509	1	0	1		0	ALL	ALL	sp|P00848|ATP6_MOUSE	3..470	3	226	71..226		ATP synthase a chain (EC 3.6.3.14) (ATPase protein 6).	699	2.20E-068	0.92	Q7JCY9_MOUSE	3..470	3	226	71..226		(Q7JCY9) ATPase 6 (ATP synthase subunit 6) (EC 3.6.1.3) (ATP synthase F0 subunit 6)	699	3.00E-067	0.92											gi|34538603|ref|NP_904333.1|	3..470	3	226	71..226		ATP synthase F0 subunit 6 [Mus musculus]	699
891	Ppolya15f11.t7	EL578095	EL578095	696	1	0	1		0	Unique	Unique
892	Ppolya15g01.t7	EL578097	EL578097	460	1	0	1		0	Amoebozoa/Protozoa	Unique											Q54IP4_DICDI	35..298	2	653	530..614		(Q54IP4) SH2 domain-containing protein	141	5.50E-007	0.37	BC5V2_0_1722807_1725009	35..298	2	653	530..614		[CDS] (gene="BC5V2_0_00693") , translation	141	2.50E-009	0.37
893	Ppolya15g03.t7	EL578099	EL578099	662	1	0	1		0	Unique	Unique
894	Ppolya15g04.t7	EL578100	EL578100	404	1	0	1		0	Unique	Unique
895	Ppolya15g05.t7	EL578101	EL578101	634	1	0	1		0	Amoebozoa/Protozoa	Unique																					JC3V2_0_439812_445639	1..294	1	1813	1014..1111		[CDS] (gene="JC3V2_0_00191") , translation	108	0	0.28
896	Ppolya15g07.t7	EL578103	EL578103	334	1	0	1		0	ALL	Unique	sp|P87179|YB1E_SCHPO	1..180	1	374	132..191		Serine-rich protein C30B4.01c precursor.	129	3.30E-007	0.47	Q8WWQ4_HUMAN	4..165	1	1349	73..132		(Q8WWQ4) Mucin 5 (Fragment)	123	0	0.48	JC3V2_0_4852674_4856477	4..180	1	1267	169..228		[CDS] (gene="JC3V2_0_01943") , translation	118	1.60E-006	0.52	gi|73983486|ref|XP_540775.2|	4..186	1	3626	1977..2043		PREDICTED: similar to Mucin-5B precursor (Mucin 5 subtype B, tracheobronchial) (High molecular weight salivary mucin MG1) (Sublingual gland mucin) [Canis familiaris]	116
897	Ppolya15g08.t7	EL578104	EL578104	526	1	0	1		0	Amoebozoa/Protozoa	Unique																					BEC6V2_0_321588_323060	2..382	2	447	177..311		[CDS] (gene="BEC6V2_0_00126") , translation	94	0	0.27
898	Ppolya15g09.t7	EL578105	EL578105	493	1	0	1		0	Unique	Unique
899	Ppolya15g10.t7	EL578106	EL578106	718	1	0	1		0	Spurious/Phylogenetically dubious	Unique											Q54RQ4_DICDI	102..326	3	244	12..85		(Q54RQ4) Chromo (CHRromatin Organisation MOdifier) domain-containing protein	121	0	0.31	JC1V2_0_4391271_4392100	99..329	3	239	9..84		[CDS] (gene="JC1V2_0_01752") , translation	121	5.30E-007	0.33	gi|109459062|ref|XP_001057642.1|	293..493	2	196	91..160		PREDICTED: hypothetical protein [Rattus norvegicus]	112
900	Ppolya15g12.t7	EL578108	EL578108	767	1	0	1		0	Unique	Unique
901	Ppolya15h07.t7	EL578115	EL578115	607	1	0	1		0	Unique	Unique
902	PpolyN1d101a10.t7	EL567055	EL567055, EL578119	811	2	1	1		0	Unique	Unique
903	Ppolya15f10.t7	EL578094	EL578094	599	1	0	1		0	Spurious/Phylogenetically dubious	Spurious/Phylogenetically dubious											Q2PCS9_CHITE	2..469	2	1028	849..1008		(Q2PCS9) HRP130 protein	201	4.00E-013	0.28											gi|76623407|ref|XP_887313.1|	65..460	2	198	45..174		PREDICTED: similar to transcription elongation regulator 1 (CA150) isoform 4 [Bos taurus]	107
904	PpolyN1d04h11.m13r	EL578070	EL578070, EL578961	550	2	1	1		0	ALL	ALL	sp|P90648|KMHB_DICDI	64..573	1	732	557..732		Myosin heavy chain kinase B (EC 2.7.11.7) (MHCK B).	294	1.80E-024	0.37	Q54FQ7_DICDI	19..573	1	780	595..778		(Q54FQ7) Myosin heavy chain kinase	446	1.00E-039	0.41	BC5V2_0_4384103_4386696	19..573	1	780	595..778		[CDS] (gene="BC5V2_0_01722") , translation	446	4.60E-042	0.41	gi|109490473|ref|XP_001063835.1|	31..507	1	639	421..582		PREDICTED: similar to F-box and WD-40 domain protein 1B isoform B [Rattus norvegicus]	168
905	Ppolya15d11.t7	EL578071	EL578071	359	1	0	1		0	Vertebrate/Protozoa	Unique																															gi|73996089|ref|XP_853250.1|	16..252	-3	413	182..261		PREDICTED: similar to CG31439-PA [Canis familiaris]	102
906	Ppolya15e02.t7	EL578074	EL578074	830	1	0	1		0	ALL	ALL	sp|Q8R323|RFC3_MOUSE	3..761	3	356	96..347		Replication factor C subunit 3 (Replication factor C 38 kDa subunit) (RFC38) (Activator 1 38 kDa subunit) (A1 38 kDa subunit) (RF-C 38 kDa subunit).	679	3.00E-066	0.53	Q8VXX4_ARATH	6..776	3	354	99..354		(Q8VXX4) Putative replication factor C	701	1.80E-067	0.55	BEC6V2_0_3002327_3003546	3..758	3	347	96..345		[CDS] (gene="BEC6V2_0_01193") , translation	693	5.90E-069	0.53	gi|94375814|ref|XP_982130.1|	3..761	3	440	180..431		PREDICTED: similar to Activator 1 38 kDa subunit (Replication factor C 38 kDa subunit) (A1 38 kDa subunit) (RF-C 38 kDa subunit) (RFC38) (Replication factor C subunit 3) [Mus musculus]	679
907	Ppolya15e04.t7	EL578076	EL578076	727	1	0	1		0	Non-Plant	Non-Plant	sp|Q9Y4X5|ARI1_HUMAN	7..726	1	557	94..338		Protein ariadne-1 homolog (ARI-1) (Ubiquitin-conjugating enzyme E2- binding protein 1) (UbcH7-binding protein) (UbcM4-interacting protein) (HHARI) (H7-AP2) (MOP-6).	268	6.00E-022	0.28	Q54XG4_DICDI	70..726	1	563	151..364		(Q54XG4) Ubiquitin-protein ligase (E3)	326	3.60E-027	0.33	JC3V2_0_1439793_1441734	70..726	1	563	151..364		[CDS] (gene="JC3V2_0_00578") , translation	326	1.60E-029	0.33	gi|76626697|ref|XP_871337.1|	7..726	1	523	60..304		PREDICTED: similar to Ariadne-1 protein homolog (ARI-1) (Ubiquitin-conjugating enzyme E2-binding protein 1) (UbcH7-binding protein) (UbcM4-interacting protein 77) isoform 2 [Bos taurus]	268
908	Ppolya15e07.t7	EL578079	EL578079	852	1	0	1		0	Unique	Unique
909	Ppolya15e10.t7	EL578082	EL578082	531	1	0	1		0	Plant	Unique											Q84SL6_ORYSA	5..394	2	773	578..712		(Q84SL6) Hypothetical protein OJ1092_A07.123	118	0	0.31
910	Ppolya15e11.t7	EL578083	EL578083	464	1	0	1		0	ALL	Unique	sp|Q01042|IE68_SHV21	51..404	3	407	100..220		Immediate-early protein.	112	2.70E-005	0.28	Q51BA3_ENTHI	63..407	3	876	114..226		(Q51BA3) Actin, putative	146	2.30E-007	0.36	JC2V2_0_6085833_6086933	182..406	2	299	227..297		[CDS] (gene="JC2V2_0_02416") , translation	102	1.20E-005	0.4	gi|109485553|ref|XP_001077058.1|	63..407	3	366	229..342		PREDICTED: hypothetical protein [Rattus norvegicus]	122
911	PpolyN1d04e12.t7	EL566500	EL566500, EL569211, EL570634, EL571534, EL578084	1109	5	4	1	N1 overrepresented	0	Eukaryote	Eukaryote	sp|Q86ZC1|KINH_BOTCI	91..1107	1	880	4..333		Kinesin heavy chain.	699	2.20E-068	0.45	Q8T135_DICDI	88..1107	1	990	5..336		(Q8T135) Hypothetical protein (Kinesin-related protein DdKin5) (Similar to Dictyostelium discoideum (Slime mold). Kinesin 1)	771	6.90E-075	0.49	JC2V2_0_6626152_6629427	88..1107	1	990	5..336		[CDS] (gene="JC2V2_0_02618") , translation	771	3.20E-077	0.49	gi|45433560|ref|NP_032475.2|	85..1107	1	956	6..333		kinesin family member 5C [Mus musculus]	679
912	Ppolya15f01.t7	EL578085	EL578085	723	1	0	1		0	ALL	ALL	sp|Q63569|PRS6A_RAT	3..722	3	439	188..427		26S protease regulatory subunit 6A (TAT-binding protein 1) (TBP-1) (Spermatogenic cell/sperm-associated TAT-binding protein homolog SATA).	1023	1.00E-102	0.83	Q54PN7_DICDI	3..722	3	421	170..409		(Q54PN7) 26S proteasome ATPase 3 subunit	1062	1.00E-105	0.88	BC4V2_0_1971872_1973409	3..722	3	421	170..409		[CDS] (gene="BC4V2_0_00758") , translation	1062	4.70E-108	0.88	gi|109106423|ref|XP_001106239.1|	3..722	3	381	130..369		PREDICTED: proteasome 26S ATPase subunit 3 isoform 1 [Macaca mulatta]	1023
913	Ppolya15f03.t7	EL578087	EL578087	805	1	0	1		0	Spurious/Phylogenetically dubious	Unique											Q8Y0K3_RALSO	5..487	2	1014	605..772		(Q8Y0K3) Probable ribonuclease e (Rnase e) protein (EC 3.1.4.-)	134	0	0.31
914	Ppolya15f05.t7	EL578089	EL578089	644	1	0	1		0	Unique	Unique											Q16979_ACACA	5..349	2	327	148..257		(Q16979) TPBF protein	287	1.40E-023	0.54
915	Ppolya15f06.t7	EL578090	EL578090	897	1	0	1		0	ALL	Amoebozoa/Protozoa	sp|P53214|YG1F_YEAST	39..641	-2	551	95..289		Hypothetical 57.5 kDa protein in VMA7-RPS25A intergenic region.	120	0	0.25	Q54C75_DICDI	16..258	1	2205	687..767		(Q54C75) SNF2-related domain-containing protein	160	1.10E-006	0.44	BEC6V2_0_2522207_2528912	16..258	1	2205	687..767		[CDS] (gene="BEC6V2_0_01026") , translation	160	4.80E-009	0.44	gi|109500521|ref|XP_001075353.1|	7..261	1	264	62..146		PREDICTED: hypothetical protein [Rattus norvegicus]	115
916	Ppolya15f07.t7	EL578091	EL578091	781	1	0	1		0	Microbial	Microbial											Q1IV15_ACIBL	3..779	3	995	550..792		(Q1IV15) Response regulator receiver protein	218	5.80E-015	0.29
917	Ppolya15f09.t7	EL578093	EL578093	590	1	0	1		0	Unique	Unique
918	PpolyNOa14g02.t7	EL578003	EL578003	117	1	0	1		0	Unique	Unique
919	PpolyNOa09e10.t7	EL577893	EL577893	829	1	0	1		0	Vertebrate/Protozoa	Vertebrate/Protozoa	sp|Q6PR54|RIF1_MOUSE	2..496	2	2419	723..887		Telomere-associated protein RIF1 (Rap1-interacting factor 1 homolog) (mRif1).	743	1.00E-122	0.9	Q1MSY2_BRARE	2..490	2	2347	684..847		(Q1MSY2) Novel protein similar to vertebrate telomere-associated protein RIF1 homolog (Rif1)	292	3.50E-043	0.35											gi|47087463|ref|NP_780447.3|	2..496	2	2418	723..887		telomere-associated protein RIF1 [Mus musculus]	747
920	PpolyNOa09e11.t7	EL577894	EL577894	607	1	0	1		0	Non-vertebrate	Spurious/Phylogenetically dubious	sp|Q05024|YM74_YEAST	167..562	2	226	91..212		Hypothetical 26.5 kDa protein in FUS2-RNH1 intergenic region.	202	1.00E-015	0.32	O74503_SCHPO	134..502	2	233	61..192		(O74503) Spp27 protein (Uaf30 protein) (Spcc285.17 protein)	218	2.80E-016	0.41
921	PpolyNOa09f03.t7	EL577898	EL577898	815	1	0	1		0	Amoebozoa/Protozoa	Amoebozoa/Protozoa											Q54I64_DICDI	3..356	3	817	399..516		(Q54I64) RasGTPase-activating protein	332	9.00E-054	0.57	BC5V2_0_2172821_2175476	3..356	3	817	399..516		[CDS] (gene="BC5V2_0_00873") , translation	332	4.10E-056	0.57
922	PpolyNOa09f07.t7	EL577901	EL577901	580	1	0	1		0	Non-Plant	Vertebrate/Protozoa	sp|P15309|PPAP_HUMAN	32..508	2	386	206..373		Prostatic acid phosphatase precursor (EC 3.1.3.2).	159	1.90E-010	0.26	Q54PR9_DICDI	26..505	2	416	249..409		(Q54PR9) Component of the counting factor (CF) complex	313	2.40E-026	0.36	BC4V2_0_1896469_1898016	26..505	2	416	249..409		[CDS] (gene="BC4V2_0_00726") , translation	313	1.10E-028	0.36	gi|46575782|ref|NP_997551.1|	32..511	2	417	205..373		acid phosphatase, prostate isoform 1 [Mus musculus]	177
923	PpolyNOa09f11.t7	EL577905	EL577905	343	1	0	1		0	Unique	Unique
924	PpolyNOa09g03.t7	EL577909	EL577909	488	1	0	1		0	Unique	Unique
925	PpolyNOa09g04.t7	EL577910	EL577910	428	1	0	1		0	Unique	Unique
926	PpolyNOa09g05.t7	EL577911	EL577911	785	1	0	1		0	Amoebozoa/Protozoa	Amoebozoa/Protozoa											Q54WG3_DICDI	447..779	3	646	356..466		(Q54WG3) Hypothetical protein	198	4.20E-013	0.37	JC3V2_0_2384860_2386800	447..779	3	646	356..466		[CDS] (gene="JC3V2_0_00928") , translation	198	1.90E-015	0.37
927	PpolyNOa09g07.t7	EL577913	EL577913	274	1	0	1		0	Unique	Unique
928	PpolyNOa09g08.t7	EL577914	EL577914	360	1	0	1		0	Unique	Unique
929	PpolyNOa09g10.t7	EL577916	EL577916	551	1	0	1		0	Spurious/Phylogenetically dubious	Unique	sp|O62619|KPYK_DROME	79..426	1	533	410..529		Pyruvate kinase (EC 2.7.1.40) (PK).	138	6.50E-008	0.37	Q5WEF7_BACSK	91..447	1	584	357..475		(Q5WEF7) Pyruvate kinase (EC 2.7.1.40)	146	1.40E-007	0.33
930	PpolyNOa09h02.t7	EL577920	EL577920	201	1	0	1		0	Unique	Unique
931	PpolyNOa09e06.t7	EL577889	EL577889	550	1	0	1		0	ALL	Eukaryote	sp|P93008|RH21_ARATH	3..161	3	733	72..123		DEAD-box ATP-dependent RNA helicase 21 (EC 3.6.1.-).	203	1.10E-014	0.74	Q6DH51_BRARE	3..206	3	261	114..184		(Q6DH51) Polyglutamine binding protein 1-like	215	5.80E-016	0.61	JC3V2_0_2434335_2437046	3..170	3	811	118..172		[CDS] (gene="JC3V2_0_00946") , translation	208	2.30E-016	0.73	gi|114606523|ref|XP_527349.2|	3..152	3	377	189..237		PREDICTED: similar to Rdbp protein [Pan troglodytes]	199
932	PpolyNOa09c04.t7	EL577864	EL577864	159	1	0	1		0	Unique	Unique
933	PpolyNOa09c05.t7	EL577865	EL577865	793	1	0	1		0	ALL	Unique	sp|Q06666|T2_MOUSE	488..733	2	185	3..85		Octapeptide-repeat protein T2.	113	0	0.42	Q3JR57_BURP1	241..690	-2	636	379..527		(Q3JR57) Hypothetical protein	134	0	0.35											gi|109502143|ref|XP_001066108.1|	211..324	1	125	19..57		PREDICTED: hypothetical protein [Rattus norvegicus]	95
934	PpolyNOa09c06.t7	EL577866	EL577866	392	1	0	1		0	Unique	Unique
935	PpolyNOa09c09.t7	EL566398	EL566398, EL569582, EL573006, EL574599, EL577004, EL577869	1820	6	5	1	N1 overrepresented	82	Vertebrate/Protozoa	Vertebrate/Protozoa	sp|Q00973|B4GN1_HUMAN	1020..1817	3	533	220..486		Beta-1,4 N-acetylgalactosaminyltransferase 1 (EC 2.4.1.92) ((N- acetylneuraminyl)-galactosylglucosylceramide) (GM2/GD2 synthase) (GalNAc-T).	193	2.10E-011	0.29	Q4RW04_TETNG	1101..1817	3	408	126..363		(Q4RW04) Chromosome 9 SCAF14991, whole genome shotgun sequence. (Fragment)	198	4.20E-011	0.3											gi|4503893|ref|NP_001469.1|	1020..1817	3	533	220..486		beta-1,4-N-acetyl-galactosaminyl transferase 1 [Homo sapiens]	193
936	PpolyNOa09c11.t7	EL577870	EL577870	432	1	0	1		0	Unique	Unique
937	PpolyNOa09d01.t7	EL577872	EL577872	773	1	0	1		0	Unique	Unique
938	PpolyNOa09d03.t7	EL577874	EL577874	702	1	0	1		0	Eukaryote	Unique	sp|P21147|ACO1_YEAST	395..571	2	510	427..485		Acyl-CoA desaturase 1 (EC 1.14.19.1) (Stearoyl-CoA desaturase 1) (Fatty acid desaturase 1).	171	1.70E-011	0.54	Q2USE6_ASPOR	410..634	2	456	354..431		(Q2USE6) Fatty acid desaturase	175	6.60E-011	0.47	BC5V2_0_1957052_1959321	395..583	2	701	639..701		[CDS] (gene="BC5V2_0_00788") , translation	132	2.60E-008	0.44
939	PpolyNOa09d05.t7	EL577876	EL577876	539	1	0	1		0	Unique	Unique
940	PpolyNOa09d07.t7	EL577878	EL577878	646	1	0	1		0	Unique	Unique
941	PpolyNOa09d08.t7	EL577879	EL577879	882	1	0	1		0	Eukaryote	Spurious/Phylogenetically dubious	sp|Q08696|MST2_DROHY	58..831	1	1391	926..1183		Axoneme-associated protein mst101(2).	126	0	0.23	Q22X54_TETTH	58..657	1	806	467..663		(Q22X54) Hypothetical protein	231	1.70E-016	0.31	JC2V2_0_1715747_1720366	58..810	1	1508	658..923		[CDS] (gene="JC2V2_0_00687") , translation	138	7.50E-007	0.24	gi|94405935|ref|XP_998016.1|	65..649	-3	284	63..243		PREDICTED: hypothetical protein [Mus musculus]	126
942	PpolyNOa09d09.t7	EL577880	EL577880	289	1	0	1		0	Plant	Unique											Q6K6Z5_ORYSA	65..232	2	331	276..331		(Q6K6Z5) Putative ubiquitin C-terminal hydrolase (Putative ubitquitin C-terminal hydrolase)	115	0	0.38
943	PpolyNOa09d11.t7	EL577882	EL577882	720	1	0	1		0	ALL	ALL	sp|P42327|ADH2_BACST	9..671	3	339	113..334		Alcohol dehydrogenase (EC 1.1.1.1) (ADH).	384	5.40E-035	0.37	Q2S072_SALRD	3..671	3	339	113..335		(Q2S072) Oxidoreductase, zinc-binding dehydrogenase family	530	2.40E-049	0.5	JC1V2_0_652920_654217	3..671	3	336	113..333		[CDS] (gene="JC1V2_0_00276") , translation	498	2.70E-048	0.47	gi|114326274|ref|NP_776450.2|	24..446	3	330	101..245		crystallin, zeta (quinone reductase) [Bos taurus]	149
944	PpolyN1d84h03.t7	EL569623	EL569623, EL576174, EL577962	1097	3	2	1		0	Plant	Plant	sp|P93479|RETO_PAPSO	429..815	3	535	96..229		Reticuline oxidase precursor (EC 1.21.3.3) (Berberine-bridge-forming enzyme) (BBE) (Tetrahydroprotoberberine synthase).	156	9.20E-008	0.3	Q87IH1_VIBPA	234..887	3	461	3..218		(Q87IH1) Putative oxidoreductase, oxygen dependent, FAD-dependent protein	344	1.20E-029	0.37	JC2V2_0_5527274_5528869	249..923	3	473	2..224		[CDS] (gene="JC2V2_0_02194") , translation	291	5.50E-026	0.3
945	PpolyNOa14c12.t7	EL577965	EL577965	718	1	0	1		0	Amoebozoa/Protozoa	Unique											Q55F41_DICDI	3..665	3	1790	1447..1677		(Q55F41) IPT/TIG domain-containing protein	137	8.60E-005	0.25	JC1V2_0_1811749_1818637	3..665	3	1790	1447..1677		[CDS] (gene="JC1V2_0_00727") , translation	137	3.90E-007	0.25
946	PpolyNOa14d04.t7	EL577969	EL577969	604	1	0	1		0	Plant	Plant											Q55GT3_DICDI	2..406	2	345	208..342		(Q55GT3) Hypothetical protein	457	1.30E-041	0.67	JC1V2_0_267647_268778	2..406	2	345	208..342		[CDS] (gene="JC1V2_0_00135") , translation	457	6.00E-044	0.67
947	PpolyNOa14d12.t7	EL577977	EL577977	312	1	0	1		0	ALL	ALL	sp|P60868|RS20_RAT	2..178	2	119	59..117		40S ribosomal protein S20.	256	1.90E-021	0.83	Q56FG0_9HYME	2..178	2	121	61..119		(Q56FG0) Ribosomal protein S20	257	2.00E-020	0.83	JC3V2_0_862880_863254	2..196	2	124	60..124		[CDS] (gene="JC3V2_0_00352") , translation	206	2.30E-017	0.59	gi|62651870|ref|XP_576204.1|	2..190	2	123	59..121		PREDICTED: similar to 40S ribosomal protein S20 [Rattus norvegicus]	264
948	PpolyNOa14e04.t7	EL577981	EL577981	775	1	0	1		0	ALL	ALL	sp|Q8PDM9|NPD_XANCP	4..741	1	293	20..261		NAD-dependent deacetylase (EC 3.5.1.-) (Regulatory protein SIR2 homolog).	538	2.60E-051	0.45	Q35KW5_9BRAD	7..741	1	348	93..333		(Q35KW5) Hypothetical protein	549	2.40E-051	0.46											gi|115495223|ref|NP_001069253.1|	4..741	1	315	56..300		hypothetical protein LOC519328 [Bos taurus]	503
949	PpolyNOa14e09.t7	EL577986	EL577986	617	1	0	1		0	Spurious/Phylogenetically dubious	Unique											Q2QBA5_9ALPH	123..350	-1	177	80..152		(Q2QBA5) US11 (RNA-binding tegument protein)	162	2.30E-010	0.5
950	PpolyNOa14e10.t7	EL577987	EL577987	475	1	0	1		0	Unique	Unique
951	PpolyNOa14e12.t7	EL577989	EL577989	588	1	0	1		0	Unique	Unique
952	PpolyNOa14f01.t7	EL577990	EL577990	263	1	0	1		0	Unique	Unique											Q968Y5_PHYPO	3..110	3	1046	1003..1038		(Q968Y5) Nitric oxide synthase form B	146	3.00E-007	0.86
953	PpolyNOa14f02.t7	EL577991	EL577991	577	1	0	1		0	Amoebozoa/Protozoa	Unique											Q556D4_DICDI	32..439	2	190	28..166		(Q556D4) Hypothetical protein	131	4.60E-007	0.27	JC2V2_0_3762936_3763731	32..439	2	190	28..166		[CDS] (gene="JC2V2_0_01510") , translation	131	2.10E-009	0.27
954	PpolyNOa14f03.t7	EL577992	EL577992	502	1	0	1		0	Non-Plant	Non-Plant	sp|O43166|SI1L1_HUMAN	3..383	3	1803	705..829		Signal-induced proliferation-associated 1-like protein 1 (High-risk human papilloma viruses E6 oncoproteins targeted protein 1) (E6- targeted protein 1).	184	3.90E-012	0.35	Q54EH3_DICDI	3..356	3	1031	292..409		(Q54EH3) Rap/ran-GAP domain-containing protein	196	1.40E-012	0.39	BEC6V2_0_453752_457609	3..356	3	1031	292..409		[CDS] (gene="BEC6V2_0_00180") , translation	196	6.20E-015	0.39	gi|7662126|ref|NP_056371.1|	3..383	3	1804	705..829		signal-induced proliferation-associated 1 like 1 [Homo sapiens]	184
955	PpolyNOa14f05.t7	EL577994	EL577994	501	1	0	1		0	Unique	Unique
956	PpolyNOa14f08.t7	EL577997	EL577997	431	1	0	1		0	Spurious/Phylogenetically dubious	Unique	sp|Q9VXG4|ANX11_DROME	1..279	1	322	222..316		Annexin-B11.	141	1.20E-008	0.37	Q9VXG3_DROME	1..279	1	511	411..505		(Q9VXG3) CG9968-PB, isoform B	141	3.90E-007	0.37											gi|55742832|ref|NP_077069.3|	1..276	1	319	221..314		annexin A4 [Rattus norvegicus]	126
957	PpolyNOa14f10.t7	EL577999	EL577999	781	1	0	1		0	Eukaryote	Non-Plant	sp|O14470|YEPA_SCHPO	530..778	2	503	17..99		Putative chromatin regulator protein C23H3.10.	253	2.00E-020	0.55	Q7KWX7_DICDI	134..781	2	1223	509..723		(Q7KWX7) Similar to Homo sapiens (Human). similar to SWI/SNF related, matrix associated, actin dependent regulator of chromatin, subfamily c, member 1	305	4.10E-026	0.37	JC2V2_0_7274182_7278091	134..781	2	1223	509..723		[CDS] (gene="JC2V2_0_02890") , translation	305	1.90E-028	0.37	gi|112421097|ref|NP_033237.2|	458..778	2	1104	425..529		SWI/SNF related, matrix associated, actin dependent regulator of chromatin, subfamily c, member 1 [Mus musculus]	245
958	PpolyN1c01a05.m13r	EL577961	EL577961, EL578901	628	2	1	1		0	Unique	Unique
959	PpolyNOa09h05.t7	EL577923	EL577923	697	1	0	1		0	Unique	Unique
960	PpolyNOa09h06.t7	EL577924	EL577924	599	1	0	1		0	Unique	Unique
961	PpolyNOa09h09.t7	EL577927	EL577927	692	1	0	1		0	Vertebrate/Protozoa	Unique	sp|P32583|SRP40_YEAST	53..436	-2	406	144..267		Suppressor protein SRP40.	111	0	0.33	Q5CJI2_CRYHO	168..437	3	786	284..374		(Q5CJI2) Hypothetical protein	124	9.40E-005	0.39	JC2V2_0_7428192_7430218	38..436	-2	600	434..567		[CDS] (gene="JC2V2_0_02949") , translation	110	9.90E-005	0.31	gi|109511605|ref|XP_001064898.1|	252..431	3	847	602..661		PREDICTED: hypothetical protein [Rattus norvegicus]	130
962	PpolyNOa09h10.t7	EL577928	EL577928	631	1	0	1		0	Non-Plant	Unique	sp|Q03751|CSP_DROME	6..119	-3	249	96..136		Cysteine string protein.	117	5.60E-006	0.48	Q16861_HUMAN	9..95	-3	46	5..33		(Q16861) Super cysteine rich protein (Fragment)	153	2.10E-009	0.72	JC1V2_0_2173509_2176691	23..241	2	1032	127..193		[CDS] (gene="JC1V2_0_00891") , translation	122	4.90E-007	0.38	gi|109472654|ref|XP_001069020.1|	9..155	3	247	181..229		PREDICTED: hypothetical protein [Rattus norvegicus]	113
963	PpolyNOa09h11.t7	EL577929	EL577929	712	1	0	1		0	Unique	Unique											Q207V5_PHYPO	7..600	1	208	11..208		(Q207V5) Chitinase-like protein cluster D (Fragment)	902	9.10E-089	0.88
964	PpolyNOa14a01.t7	EL577930	EL577930	612	1	0	1		0	Unique	Unique
965	PpolyNOa14a04.t7	EL577933	EL577933	477	1	0	1		0	Plant	Plant											Q1T099_MEDTR	1..396	1	630	513..630		(Q1T099) AAA ATPase; DEAD/DEAH box helicase, N-terminal	226	3.80E-016	0.38
966	PpolyNOa14a11.t7	EL577940	EL577940	569	1	0	1		0	Unique	Unique
967	PpolyNOa14b05.t7	EL577946	EL577946	932	1	0	1		0	ALL	ALL	sp|Q9Y295|DRG1_HUMAN	17..865	2	367	3..284		Developmentally-regulated GTP-binding protein 1 (DRG 1).	962	6.90E-104	0.67	Q7XI68_ORYSA	17..862	2	369	3..284		(Q7XI68) Putative GTP-binding protein DRG	1039	3.80E-110	0.72	BC5V2_0_2596253_2597871	14..865	2	370	1..286		[CDS] (gene="BC5V2_0_01041") , translation	1022	8.00E-104	0.71	gi|73995101|ref|XP_866396.1|	17..865	2	367	3..284		PREDICTED: similar to developmentally regulated GTP binding protein 1 isoform 7 [Canis familiaris]	968
968	PpolyNOa14b11.t7	EL577952	EL577952	487	1	0	1		0	Unique	Unique
969	PpolyNOa14b12.t7	EL577953	EL577953	496	1	0	1		0	Invertebrate/Protozoa	Unique	sp|P13729|SGS3_DROSI	3..128	3	217	55..97		Salivary glue protein Sgs-3 precursor.	110	1.20E-005	0.54	Q54SK8_DICDI	9..371	3	1208	1084..1200		(Q54SK8) Bromodomain-containing protein	127	1.90E-006	0.31	JC3V2_0_5708781_5712493	9..371	3	1208	1084..1200		[CDS] (gene="JC3V2_0_02280") , translation	127	8.60E-009	0.31
970	PpolyNOa14c01.t7	EL577954	EL577954	427	1	0	1		0	Unique	Unique
971	PpolyNOa14c02.t7	EL577955	EL577955	258	1	0	1		0	ALL	ALL	sp|P34205|PHR_CARAU	7..177	1	556	485..541		Deoxyribodipyrimidine photo-lyase (EC 4.1.99.3) (DNA photolyase) (Photoreactivating enzyme).	216	2.60E-016	0.65	Q9SB00_ARATH	1..174	1	496	412..468		(Q9SB00) PHR1	254	1.90E-019	0.76											gi|74136505|ref|NP_001028149.1|	1..168	1	470	411..466		DNA photolyase [Monodelphis domestica]	231
972	PpolyNOa14c06.t7	EL577959	EL577959	899	1	0	1		0	ALL	ALL	sp|P93008|RH21_ARATH	6..239	3	733	69..146		DEAD-box ATP-dependent RNA helicase 21 (EC 3.6.1.-).	240	1.20E-018	0.58	Q6ETK6_ORYSA	150..656	3	954	409..575		(Q6ETK6) Putative U2-associated SR140 protein	435	3.10E-038	0.5	JC3V2_0_4803858_4806792	252..833	3	944	630..831		[CDS] (gene="JC3V2_0_01925") , translation	333	8.30E-055	0.36	gi|114606523|ref|XP_527349.2|	9..392	3	377	183..309		PREDICTED: similar to Rdbp protein [Pan troglodytes]	235
973	PpolyNOa06f10.t7	EL577628	EL577628	500	1	0	1		0	Spurious/Phylogenetically dubious	Unique											Q56PB6_SHEEP	12..266	3	575	406..484		(Q56PB6) RPGR (Fragment)	127	1.50E-005	0.38											gi|109464413|ref|XP_001071056.1|	12..254	3	307	182..262		PREDICTED: hypothetical protein [Rattus norvegicus]	134
974	PpolyN1a14d02.t7	EL565914	EL565914, EL578830	482	2	2	0		0	Amoebozoa/Protozoa	Amoebozoa/Protozoa											Q94489_DICDI	8..361	2	759	630..754		(Q94489) TipA	174	2.00E-010	0.31	JC3V2_0_4836320_4838767	8..361	2	759	630..754		[CDS] (gene="JC3V2_0_01935") , translation	174	9.20E-013	0.31
975	PpolyN1a14d05.t7	EL565917	EL565917, EL578832	449	2	2	0		0	Unique	Unique
976	PpolyN1a14d10.t7	EL565922	EL565922, EL578835	416	2	2	0		0	Unique	Unique
977	PpolyN1a14d11.t7	EL565923	EL565923	652	1	1	0		0	Eukaryote	Spurious/Phylogenetically dubious	sp|Q13144|EI2BE_HUMAN	42..560	3	721	547..721		Translation initiation factor eIF-2B epsilon subunit (eIF-2B GDP-GTP exchange factor).	180	3.20E-012	0.26	O64760_ARATH	48..575	3	730	551..728		(O64760) Putative translation initiation factor eIF-2B epsilon subunit (At2g34970)	273	4.50E-021	0.36	BC4V2_0_4906099_4907393	159..572	3	393	255..392		[CDS] (gene="BC4V2_0_01937") , translation	123	1.20E-006	0.29	gi|83267879|ref|NP_003898.2|	42..560	3	721	547..721		eukaryotic translation initiation factor 2B, subunit 5 epsilon, 82kDa [Homo sapiens]	179
978	PpolyN1a14d12.t7	EL565924	EL565924, EL578836	658	2	2	0		0	Vertebrate/Protozoa	Unique																															gi|109489691|ref|XP_001078907.1|	114..656	3	267	55..228		PREDICTED: hypothetical protein [Rattus norvegicus]	121
979	PpolyN1a14e01.t7	EL565925	EL565925, EL578837	424	2	2	0		0	Vertebrate/Protozoa	Unique											Q8YPH3_ANASP	111..377	-3	287	202..285		(Q8YPH3) All4221 protein	147	2.40E-008	0.4
980	PpolyN1a14e02.t7	EL565926	EL565926	632	1	1	0		0	Non-vertebrate	Unique	sp|Q12618|ACO1_AJECA	386..565	2	476	365..424		Acyl-CoA desaturase (EC 1.14.19.1) (Stearoyl-CoA desaturase) (Fatty acid desaturase) (Delta(9)-desaturase).	151	1.20E-018	0.5	Q4WGR1_ASPFU	386..565	2	456	347..406		(Q4WGR1) Stearic acid desaturase (SdeA), putative	157	2.30E-018	0.52	JC2V2_0_3445317_3448098	5..265	2	786	634..720		[CDS] (gene="JC2V2_0_01371") , translation	133	1.20E-017	0.36
981	PpolyN1a14e04.t7	EL565928	EL565928, EL578838	499	2	2	0		0	Plant	Plant											Q86JL6_DICDI	77..499	-1	216	70..216		(Q86JL6) Hypothetical protein	317	9.00E-027	0.43	JC2V2_0_897993_898643	77..499	-1	216	70..216		[CDS] (gene="JC2V2_0_00374") , translation	317	4.10E-029	0.43
982	PpolyN1a14e05.t7	EL565929	EL565929, EL578839	210	2	2	0		0	Unique	Unique
983	PpolyN1a14c11.t7	EL565911	EL565911	153	1	1	0		0	Unique	Unique
984	PpolyN1a14b09.t7	EL565897	EL565897	535	1	1	0		0	Non-Plant	Vertebrate/Protozoa	sp|P49253|AOF_ONCMY	65..358	2	522	361..451		Amine oxidase [flavin-containing] (EC 1.4.3.4) (Monoamine oxidase) (MAO).	146	8.70E-009	0.36	Q5YV66_NOCFA	8..376	2	463	337..451		(Q5YV66) Putative oxidoreductase	162	1.70E-009	0.33											gi|48675943|ref|NP_001001640.1|	5..370	2	527	348..462		monoamine oxidase A [Sus scrofa]	140
985	PpolyN1a14b11.t7	EL565899	EL565899, EL578820	578	2	2	0		0	Unique	Unique
986	PpolyN1a14b12.t7	EL565900	EL565900, EL578821	1103	2	2	0		0	Vertebrate/Protozoa	Vertebrate/Protozoa											Q8BVC4_MOUSE	43..507	1	333	120..274		(Q8BVC4) Adult male cecum cDNA, RIKEN full-length enriched library, clone:9130413M24 product:similar to CTCL TUMOR ANTIGEN SE57-1	635	2.50E-087	0.85											gi|41235752|ref|NP_958750.1|	43..507	1	333	120..274		coiled-coil domain containing 68 [Mus musculus]	635
987	PpolyN1a14c01.t7	EL565901	EL565901, EL578822	405	2	2	0		0	Unique	Unique
988	PpolyN1a14c02.t7	EL565902	EL565902, EL578823	662	2	2	0		0	ALL	Eukaryote	sp|O88643|PAK1_MOUSE	111..596	-1	545	376..537		Serine/threonine-protein kinase PAK 1 (EC 2.7.11.1) (p21-activated kinase 1) (PAK-1) (P65-PAK) (Alpha-PAK) (CDC42/RAC effector kinase PAK-A).	401	8.50E-037	0.5	Q55GV3_DICDI	111..662	-1	493	312..490		(Q55GV3) P21-activated protein kinase	464	2.40E-042	0.51	JC1V2_0_222668_224362	111..662	-1	493	312..490		[CDS] (gene="JC1V2_0_00116") , translation	464	1.10E-044	0.51	gi|74008119|ref|XP_863557.1|	99..596	-1	531	361..523		PREDICTED: similar to Serine/threonine-protein kinase PAK 3 (p21-activated kinase 3) (PAK-3) (Beta-PAK) (p65-PAK) isoform 11 [Canis familiaris]	398
989	PpolyN1a14c03.t7	EL565903	EL565903, EL578824	701	2	2	0		0	ALL	ALL	sp|Q9FIK7|THIC2_ARATH	66..701	-1	415	191..403		Probable acetyl-CoA acetyltransferase, cytosolic 2 (EC 2.3.1.9) (Cytosolic acetoacetyl-CoA thiolase 2) (Thiolase 2).	511	1.90E-048	0.51	Q55AV9_DICDI	63..695	-1	414	204..413		(Q55AV9) Acetyl-CoA C-acetyltransferase	617	1.50E-058	0.6	JC2V2_0_592770_594286	63..695	-1	414	204..413		[CDS] (gene="JC2V2_0_00250") , translation	617	6.60E-061	0.6	gi|114050959|ref|NP_001039540.1|	63..695	-1	422	213..421		acetyl-Coenzyme A acetyltransferase 1 (acetoacetyl Coenzyme A thiolase) [Bos taurus]	512
990	PpolyN1a14c05.t7	EL565905	EL565905	647	1	1	0		0	Unique	Unique
991	PpolyN1a14c06.t7	EL565906	EL565906	647	1	1	0		0	Unique	Unique
992	PpolyN1a14c07.t7	EL565907	EL565907	322	1	1	0		0	Unique	Unique
993	PpolyN1a14c08.m13r	EL565908	EL565908, EL578826	499	2	2	0		0	Plant	Unique
994	PpolyN1a14c09.m13r	EL565909	EL565909, EL578827	547	2	2	0		0	Unique	Unique
995	PpolyN1a14e07.t7	EL565931	EL565931	481	1	1	0		0	Unique	Unique
996	PpolyN1a14g11.t7	EL565959	EL565959	532	1	1	0		0	ALL	Eukaryote	sp|Q9SEE5|GALK1_ARATH	97..417	1	496	316..425		Galactokinase (EC 2.7.1.6) (Galactose kinase).	233	2.90E-018	0.49	Q6X958_TRIRE	127..417	1	526	352..453		(Q6X958) Galactokinase (EC 2.7.1.6)	227	2.00E-016	0.5	BEC6V2_0_1192972_1194548	127..417	1	501	317..428		[CDS] (gene="BEC6V2_0_00466") , translation	215	1.70E-017	0.43	gi|74000061|ref|XP_862126.1|	58..417	1	374	185..306		PREDICTED: similar to N-acetylgalactosamine kinase (GalNAc kinase) (Galactokinase 2) isoform 3 [Canis familiaris]	219
997	PpolyN1a14h01.t7	EL565961	EL565961	252	1	1	0		0	Non-Plant	Non-Plant	sp|Q9DAJ5|DLC2B_MOUSE	7..147	1	96	48..94		Dynein light chain 2B, cytoplasmic.	182	1.40E-013	0.72	Q4YU47_PLABE	1..147	1	975	920..968		(Q4YU47) Hypothetical protein (Fragment)	190	5.60E-012	0.71											gi|109508832|ref|XP_001076519.1|	7..147	1	96	48..94		PREDICTED: similar to dynein, cytoplasmic, light chain 2B [Rattus norvegicus]	182
998	PpolyN1a14h05.t7	EL565965	EL565965	501	1	1	0		0	ALL	ALL	sp|P97532|THTM_RAT	2..355	2	296	160..277		3-mercaptopyruvate sulfurtransferase (EC 2.8.1.2) (MST).	264	2.80E-022	0.49	Q9ZPK0_DATGL	2..355	2	375	247..364		(Q9ZPK0) Thiosulfate sulfurtransferase	290	6.50E-024	0.47	BEC6V2_0_793744_794745	5..367	2	333	197..322		[CDS] (gene="BEC6V2_0_00313") , translation	231	5.30E-020	0.4	gi|109094058|ref|XP_001084731.1|	2..355	2	297	161..278		PREDICTED: similar to 3-mercaptopyruvate sulfurtransferase [Macaca mulatta]	267
999	PpolyN1a14h06.t7	EL565966	EL565966	899	1	1	0		0	Unique	Unique
1000	PpolyN1a14h08.t7	EL565968	EL565968	454	1	1	0		0	ALL	Spurious/Phylogenetically dubious	sp|Q56318|Y019_THEMA	1..321	1	256	57..162		Putative oxidoreductase TM0019 (EC 1.-.-.-).	151	4.00E-010	0.35	Q4J7Y3_SULAC	1..321	1	304	55..163		(Q4J7Y3) Short chain dehydrogenase	174	2.60E-011	0.39	BC4V2_0_1042163_1042918	13..330	1	251	61..168		[CDS] (gene="BC4V2_0_00409") , translation	150	2.90E-011	0.35	gi|21704190|ref|NP_663570.1|	7..330	1	236	54..159		carbonic reductase 4 [Mus musculus]	142
1001	PpolyN1a14h09.t7	EL565969	EL565969, EL578855	491	2	2	0		0	Eukaryote	Amoebozoa/Protozoa	sp|P21127|CD2L1_HUMAN	90..464	-1	795	319..445		PITSLRE serine/threonine-protein kinase CDC2L1 (EC 2.7.11.22) (Galactosyltransferase-associated protein kinase p58/GTA) (Cell division cycle 2-like protein kinase 1) (CLK-1) (CDK11) (p58 CLK-1).	110	0	0.31	Q54JD2_DICDI	42..470	-1	321	175..319		(Q54JD2) Hypothetical protein	202	1.90E-014	0.32	BC5V2_0_1129487_1130452	42..470	-1	321	175..319		[CDS] (gene="BC5V2_0_00462") , translation	202	8.90E-017	0.32	gi|109457582|ref|XP_001061395.1|	168..467	-1	152	53..148		PREDICTED: hypothetical protein [Rattus norvegicus]	120
1002	PpolyN1a14h12.t7	EL565972	EL565972	564	1	1	0		0	Vertebrate/Protozoa	Amoebozoa/Protozoa	sp|P46013|KI67_HUMAN	189..395	3	3256	22..90		Antigen KI-67.	123	2.30E-005	0.41	Q54ST8_DICDI	120..431	3	584	476..582		(Q54ST8) Hypothetical protein	243	4.80E-018	0.5	JC3V2_0_5540390_5542265	120..431	3	584	476..582		[CDS] (gene="JC3V2_0_02200") , translation	243	2.20E-020	0.5	gi|109090962|ref|XP_001089669.1|	189..395	3	2126	22..90		PREDICTED: antigen identified by monoclonal antibody Ki-67 [Macaca mulatta]	125
1003	PpolyN1a15a05.t7	EL565977	EL565977, EL578858	805	2	2	0		0	Microbial	Unique											Q89SH9_BRAJA	15..440	3	443	278..417		(Q89SH9) MFS permease	129	0	0.25
1004	PpolyN1a14g09.m13r	EL565957	EL565957, EL578849	891	2	2	0		0	Eukaryote	Eukaryote	sp|Q15006|T103_HUMAN	30..794	3	297	16..269		Tetratricopeptide repeat protein KIAA0103.	481	2.80E-045	0.42	Q8AVU9_XENLA	30..794	3	297	16..269		(Q8AVU9) Kiaa0103-prov protein	493	2.00E-045	0.42	JC2V2_0_7755945_7757110	30..821	3	322	35..310		[CDS] (gene="JC2V2_0_03084") , translation	417	1.00E-039	0.36	gi|7661910|ref|NP_055488.1|	30..794	3	297	16..269		tetratricopeptide repeat domain 35 [Homo sapiens]	481
1005	PpolyN1a14e11.t7	EL565935	EL565935	436	1	1	0		0	Unique	Unique
1006	PpolyN1a14f01.t7	EL565937	EL565937	216	1	1	0		0	Eukaryote	Unique											Q12444_YEAST	17..148	2	126	47..92		(Q12444) ORF YOR309c (YOR309C) (Orf 06105 protein)	103	0	0.46	BEC6V2_0_1527632_1531009	13..120	1	1125	471..506		[CDS] (gene="BEC6V2_0_00587") , translation	99	0	0.5	gi|109107953|ref|XP_001084104.1|	16..120	1	233	105..139		PREDICTED: hypothetical protein [Macaca mulatta]	97
1007	PpolyN1a14f03.t7	EL565939	EL565939, EL578842	637	2	2	0		0	Unique	Unique
1008	PpolyN1a14f10.t7	EL565946	EL565946	466	1	1	0		0	Unique	Unique
1009	PpolyN1a14f12.m13r	EL565948	EL565948, EL578844	530	2	2	0		0	ALL	Spurious/Phylogenetically dubious	sp|Q9UQ13|SHOC2_HUMAN	2..469	2	582	217..370		Leucine-rich repeat protein SHOC-2 (Ras-binding protein Sur-8).	164	1.20E-010	0.3	Q8F3G3_LEPIN	2..400	2	526	100..232		(Q8F3G3) Putative outermembrane protein	189	2.70E-012	0.35	JC2V2_0_6684854_6691924	2..400	2	2356	164..297		[CDS] (gene="JC2V2_0_02635") , translation	174	3.70E-012	0.33	gi|73960186|ref|XP_547338.2|	2..448	2	555	175..321		PREDICTED: similar to leucine rich repeat containing 40 [Canis familiaris]	191
1010	PpolyN1a14g01.t7	EL565949	EL565949	815	1	1	0		0	Non-Plant	Non-Plant	sp|Q8AVX5|XRP2_XENLA	3..386	3	352	63..192		Protein XRP2.	376	3.80E-034	0.5	Q802Z6_BRARE	3..389	3	311	21..151		(Q802Z6) Retinitis pigmentosa 2 (X-linked recessive)	362	1.50E-031	0.47											gi|114688304|ref|XP_521029.2|	3..389	3	333	61..191		PREDICTED: XRP2 protein [Pan troglodytes]	344
1011	PpolyN1a14g03.m13r	EL565951	EL565951, EL578845	755	2	2	0		0	Unique	Unique
1012	PpolyN1a14g04.t7	EL565952	EL565952	619	1	1	0		0	Unique	Unique
1013	PpolyN1a14g06.t7	EL565954	EL565954, EL578846	377	2	2	0		0	ALL	Non-Plant	sp|Q8N8S7|ENAH_HUMAN	26..355	-2	591	155..260		Protein enabled homolog.	204	5.40E-015	0.51	Q54XN9_DICDI	23..370	-2	905	217..339		(Q54XN9) Hypothetical protein	290	9.10E-023	0.58	JC3V2_0_1240051_1242768	23..370	-2	905	217..339		[CDS] (gene="JC3V2_0_00503") , translation	290	4.10E-025	0.58	gi|56549694|ref|NP_001008493.1|	26..355	-2	591	155..260		enabled homolog isoform a [Homo sapiens]	204
1014	PpolyN1a14g07.m13r	EL565955	EL565955, EL578847	276	2	2	0		0	Amoebozoa/Protozoa	Unique											Q553Y0_DICDI	2..190	2	368	289..352		(Q553Y0) Hypothetical protein	123	1.90E-005	0.41	JC2V2_0_5217930_5219442	2..190	2	368	289..352		[CDS] (gene="JC2V2_0_02077") , translation	123	8.90E-008	0.41
1015	PpolyN1a14b07.m13r	EL565895	EL565895, EL578817	589	2	2	0		0	Non-Plant	Non-Plant	sp|Q9Y2S6|CCD72_HUMAN	311..499	2	64	1..63		Coiled-coil domain-containing protein 72.	203	8.20E-016	0.62	Q4SUE2_TETNG	311..499	2	64	1..63		(Q4SUE2) Chromosome undetermined SCAF13964, whole genome shotgun sequence	198	3.70E-014	0.57	BC4V2_0_2075799_2077143	311..499	2	102	39..101		[CDS] (gene="BC4V2_0_00799") , translation	178	2.20E-014	0.56	gi|109483976|ref|XP_001055910.1|	311..499	2	64	1..63		PREDICTED: hypothetical protein isoform 2 [Rattus norvegicus]	203
1016	PpolyN1a13d12.t7	EL565828	EL565828, EL578787	523	2	2	0		0	ALL	Eukaryote	sp|Q24368|ISWI_DROME	2..283	2	1027	537..628		Chromatin remodelling complex ATPase chain Iswi (EC 3.6.1.-) (Protein imitation swi) (Nucleosome remodeling factor 140 kDa subunit) (NURF- 140) (CHRAC 140 kDa subunit).	153	4.00E-009	0.4	Q5BLD7_BRARE	2..337	2	252	119..234		(Q5BLD7) LOC553328 protein (Fragment)	185	8.80E-013	0.4	BEC6V2_0_2228782_2232809	2..190	2	1221	687..749		[CDS] (gene="BEC6V2_0_00925") , translation	152	3.80E-010	0.52	gi|73998074|ref|XP_859321.1|	2..340	2	739	605..720		PREDICTED: similar to helicase, lymphoid-specific isoform 5 [Canis familiaris]	180
1017	PpolyN1a13e01.t7	EL565829	EL565829	771	1	1	0		0	Eukaryote	Eukaryote	sp|P13010|KU86_HUMAN	7..708	1	731	505..731		ATP-dependent DNA helicase 2 subunit 2 (EC 3.6.1.-) (ATP-dependent DNA helicase II 80 kDa subunit) (Lupus Ku autoantigen protein p86) (Ku86) (Ku80) (86 kDa subunit of Ku antigen) (Thyroid-lupus autoantigen) (TLAA) (CTC box-binding factor 85 kDa subunit) (CTCBF) (CTC85) (Nuclear factor IV) (DNA-repair protein XRCC5).	253	4.80E-020	0.28	Q54LY5_DICDI	154..711	1	796	603..796		(Q54LY5) ATP-dependent DNA helicase	379	2.50E-038	0.44	BC4V2_0_4330122_4332632	154..711	1	796	603..796		[CDS] (gene="BC4V2_0_01704") , translation	379	1.10E-040	0.44	gi|114583176|ref|XP_001151805.1|	7..708	1	732	506..732		PREDICTED: ATP-dependent DNA helicase II isoform 6 [Pan troglodytes]	254
1018	PpolyN1a13e04.t7	EL565832	EL565832	580	1	1	0		0	ALL	ALL	sp|P39109|YCFI_YEAST	5..463	2	1515	1358..1511		Metal resistance protein YCF1 (Yeast cadmium factor 1).	389	4.70E-034	0.51	Q20943_CAEEL	5..463	2	1525	1372..1524		(Q20943) Multidrug resistance protein family protein 2	393	2.40E-033	0.5	BC5V2_0_790248_794804	5..460	2	1412	1148..1299		[CDS] (gene="BC5V2_0_00333") , translation	359	4.00E-032	0.47	gi|109460365|ref|XP_577883.2|	5..463	2	472	313..464		PREDICTED: similar to Canalicular multispecific organic anion transporter 1 (ATP-binding cassette sub-family C member 2) (Multidrug resistance-associated protein 2) (Canalicular multidrug resistance protein) [Rattus norvegicus]	380
1019	PpolyN1a13e05.t7	EL565833	EL565833, EL578789	490	2	2	0		0	Unique	Unique
1020	PpolyN1a13e06.m13r	EL565834	EL565834, EL578790	720	2	2	0		0	Unique	Unique
1021	PpolyN1a13e08.t7	EL565836	EL565836, EL578791	508	2	2	0		0	Unique	Unique
1022	PpolyN1a13e09.t7	EL565837	EL565837	551	1	1	0		0	Unique	Unique
1023	PpolyN1a13e12.t7	EL565840	EL565840, EL578793	1346	2	2	0		0	Plant	Microbial	sp|P15368|FAS2_PENPA	3..632	3	1857	1492..1701		Fatty acid synthase alpha subunit (EC 2.3.1.86) [Includes: Acyl carrier; 3-oxoacyl-[acyl-carrier-protein] reductase (EC 1.1.1.100) (Beta-ketoacyl reductase); 3-oxoacyl-[acyl-carrier-protein] synthase (EC 2.3.1.41) (Beta-ketoacyl synthase)].	532	5.50E-073	0.51	Q6CT25_KLULA	9..644	3	1893	1519..1729		(Q6CT25) Similar to sp|P19097 Saccharomyces cerevisiae YPL231w FAS2 fatty-acyl-CoA synthase	538	1.60E-067	0.53
1024	PpolyN1a13c01.t7	EL565805	EL565805, EL578773	865	2	2	0		0	Unique	Unique
1025	PpolyN1a13c02.t7	EL565806	EL565806, EL578774	473	2	2	0		0	Plant	Plant											Q5W964_PHYPA	80..472	-2	986	856..986		(Q5W964) PPR986-12	383	1.30E-032	0.5
1026	PpolyN1a13c04.t7	EL565808	EL565808	361	1	1	0		0	Unique	Unique
1027	PpolyN1a13c06.t7	EL565810	EL565810, EL578777	385	2	2	0		0	Non-Plant	Vertebrate/Protozoa	sp|Q8UVY2|BXDC2_XENLA	108..380	-3	339	195..279		Brix domain-containing protein 2 (Ribosome biogenesis protein Brix) (Bx24).	166	2.30E-011	0.42	Q6GPU4_XENLA	108..380	-3	339	195..279		(Q6GPU4) LOC398268 protein	166	3.00E-010	0.42	BC5V2_0_869332_870312	60..377	-3	326	218..321		[CDS] (gene="BC5V2_0_00365") , translation	133	5.50E-009	0.3	gi|77736005|ref|NP_001029701.1|	108..380	-3	353	202..286		brix domain containing 2 [Bos taurus]	161
1028	PpolyN1a13c08.m13r	EL565812	EL565812, EL578779	802	2	2	0		0	Eukaryote	Eukaryote	sp|P31252|UBE13_WHEAT	1..372	1	1053	862..983		Ubiquitin-activating enzyme E1 3.	319	7.80E-027	0.48	Q84NQ2_ORYSA	1..372	1	1045	854..975		(Q84NQ2) Putative ubiquitin-activating enzyme	328	1.10E-026	0.51	JC1V2_0_4540095_4543575	1..354	1	1017	822..937		[CDS] (gene="JC1V2_0_01805") , translation	303	2.30E-026	0.5	gi|73975341|ref|XP_532390.2|	1..348	1	1052	858..973		PREDICTED: similar to ubiquitin-activating enzyme E1 (A1S9T and BN75 temperature sensitivity complementing) [Canis familiaris]	312
1029	PpolyN1a13d05.t7	EL565821	EL565821, EL578785	461	2	2	0		0	Unique	Unique
1030	PpolyN1a13d06.t7	EL565822	EL565822, EL569735	879	2	2	0		36	Unique	Unique											Q2UKF8_ASPOR	222..863	3	469	204..422		(Q2UKF8) Predicted protein	538	5.40E-057	0.46
1031	PpolyN1a13d07.t7	EL565823	EL565823	510	1	1	0		0	Unique	Unique
1032	PpolyN1a13f07.t7	EL565847	EL565847	389	1	1	0		0	Unique	Unique
1033	PpolyN1a13h11.t7	EL565875	EL565875	254	1	1	0		0	Unique	Unique
1034	PpolyN1a14a07.t7	EL565883	EL565883, EL578808	1086	2	2	0		0	Unique	Unique
1035	PpolyN1a14a08.t7	EL565884	EL565884, EL571494, EL576079	1239	3	3	0		0	Non-Plant	Non-Plant	sp|Q4R5P6|DC1L2_MACFA	53..1153	-3	492	19..389		Cytoplasmic dynein 1 light intermediate chain 2 (Dynein light intermediate chain 2, cytosolic).	403	5.20E-037	0.27	Q4SI16_TETNG	101..1081	-3	463	10..335		(Q4SI16) Chromosome 5 SCAF14581, whole genome shotgun sequence. (Fragment)	441	6.60E-040	0.3	BEC6V2_0_2219534_2221492	41..778	-3	504	152..404		[CDS] (gene="BEC6V2_0_00921") , translation	291	7.70E-026	0.3	gi|5453634|ref|NP_006132.1|	53..1153	-3	492	19..389		dynein, cytoplasmic, light intermediate polypeptide 2 [Homo sapiens]	402
1036	PpolyN1d106e10.t7	EL565885	EL565885, EL567559	1342	2	2	0		0	Eukaryote	Eukaryote	sp|O94508|CWF11_SCHPO	1..1341	1	1284	731..1164		Cell cycle control protein cwf11.	372	2.40E-032	0.29	O60306_HUMAN	1..1338	1	1521	842..1290		(O60306) KIAA0560 protein (Fragment)	1440	9.00E-146	0.63	JC2V2_0_3863067_3867838	838..1338	1	1487	1195..1367		[CDS] (gene="JC2V2_0_01552") , translation	454	2.60E-109	0.52	gi|109468556|ref|XP_345419.3|	1..1338	1	1484	806..1254		PREDICTED: similar to aquarius [Rattus norvegicus]	1446
1037	PpolyN1a14a10.m13r	EL565886	EL565886, EL578809	771	2	2	0		0	Eukaryote	Eukaryote	sp|P31754|PYR5_BOVIN	107..727	2	480	269..479		Uridine 5'-monophosphate synthase (UMP synthase) [Includes: Orotate phosphoribosyltransferase (EC 2.4.2.10) (OPRtase); Orotidine 5'- phosphate decarboxylase (EC 4.1.1.23) (OMPdecase)].	407	2.00E-037	0.42	Q5H7T3_EUGGR	107..724	2	474	258..470		(Q5H7T3) Orotate phosphoribosyltransferase and orotidine-5'-monophosphate decarboxylase	415	3.70E-037	0.42	JC3V2_0_2972419_2973855	107..721	2	478	268..477		[CDS] (gene="JC3V2_0_01153") , translation	389	9.60E-037	0.39	gi|41386802|ref|NP_803474.1|	107..727	2	480	269..479		uridine monophosphate synthetase [Bos taurus]	407
1038	PpolyN1a14a11.t7	EL565887	EL565887	848	1	1	0		0	ALL	Unique	sp|Q8LE98|Y1714_ARATH	338..844	2	344	66..228		Hypothetical protein At1g17140.	117	0	0.28	Q28TK5_JANSC	119..751	2	799	450..666		(Q28TK5) OmpA/MotB	134	0	0.27
1039	PpolyN1a14a12.t7	EL565888	EL565888, EL578811	726	2	2	0		0	Non-vertebrate	Invertebrate/Protozoa											Q55CU5_DICDI	1..528	1	438	261..437		(Q55CU5) Drainin	310	5.00E-026	0.39	JC1V2_0_3812953_3814251	1..528	1	432	255..431		[CDS] (gene="JC1V2_0_01525") , translation	310	2.30E-028	0.39
1040	PpolyN1a14b01.t7	EL565889	EL565889, EL578812	615	2	2	0		0	Eukaryote	Eukaryote	sp|P34681|YO43_CAEEL	16..438	1	1040	815..956		Hypothetical protein ZK757.3.	243	9.90E-019	0.36	Q7JLZ2_CAEEL	16..438	1	1032	807..948		(Q7JLZ2) Hypothetical protein	240	2.70E-017	0.36	JC2V2_0_6556781_6559923	16..483	1	979	817..970		[CDS] (gene="JC2V2_0_02596") , translation	173	1.70E-012	0.28	gi|11024680|ref|NP_067608.1|	16..474	1	863	671..824		GERp95 [Rattus norvegicus]	225
1041	PpolyN1a14b03.t7	EL565891	EL565891, EL578516, EL578813	475	3	3	0		0	Microbial	Unique											Q3MFC7_ANAVT	87..380	-3	287	197..285		(Q3MFC7) Alpha/beta hydrolase fold (EC 3.3.2.3)	130	2.00E-006	0.36
1042	PpolyN1a14b04.m13r	EL565892	EL565892, EL578814	740	2	2	0		0	Unique	Unique
1043	PpolyN1a13f08.t7	EL565848	EL565848	488	1	1	0		0	Unique	Unique
1044	PpolyN1a13f10.m13r	EL565850	EL565850, EL578795	462	2	2	0		0	Unique	Unique
1045	PpolyN1a13g01.m13r	EL565853	EL565853, EL578796	780	2	2	0		0	Vertebrate/Protozoa	Unique											Q5ZLG9_CHICK	207..572	3	973	649..758		(Q5ZLG9) Hypothetical protein	135	0	0.34
1046	PpolyN1a13g05.m13r	EL565857	EL565857, EL578797	748	2	2	0		0	ALL	Non-vertebrate	sp|P40602|APG_ARATH	7..465	-2	534	43..196		Anter-specific proline-rich protein APG precursor.	159	3.50E-010	0.33	Q61VH9_CAEBR	12..605	3	775	351..543		(Q61VH9) Hypothetical protein CBG04830	182	2.90E-011	0.32	JC3V2_0_3242901_3244177	9..503	3	319	96..262		[CDS] (gene="JC3V2_0_01272") , translation	160	5.40E-012	0.3	gi|112363107|ref|NP_032717.2|	3..608	3	848	479..678		neurofilament 3, medium [Mus musculus]	139
1047	PpolyN1a13g07.t7	EL565859	EL565859	579	1	1	0		0	Microbial	Unique											Q8CX67_OCEIH	164..457	2	374	270..373		(Q8CX67) Serine proteinase inhibitor (Antiproteinase)	120	4.20E-005	0.29
1048	PpolyN1a13g10.t7	EL565862	EL565862	619	1	1	0		0	Spurious/Phylogenetically dubious	Spurious/Phylogenetically dubious	sp|Q922U1|PRPF3_MOUSE	3..458	3	683	515..673		U4/U6 small nuclear ribonucleoprotein Prp3 (Pre-mRNA-splicing factor 3).	320	2.40E-027	0.4	Q5ZJ85_CHICK	3..458	3	684	516..674		(Q5ZJ85) Hypothetical protein	327	5.70E-027	0.42											gi|109467179|ref|XP_001057756.1|	3..458	3	683	515..673		PREDICTED: similar to PRP3 pre-mRNA processing factor 3 homolog [Rattus norvegicus]	321
1049	PpolyN1a13g12.t7	EL565864	EL565864	388	1	1	0		0	Unique	Unique
1050	PpolyN1a13h01.t7	EL565865	EL565865	473	1	1	0		0	Unique	Unique
1051	PpolyN1a13h05.t7	EL565869	EL565869, EL578801	255	2	2	0		0	ALL	Eukaryote	sp|O42867|RL23_SCHPO	30..188	3	139	87..139		60S ribosomal protein L23.	212	9.00E-017	0.74	Q5K959_CRYNE	30..188	3	138	86..138		(Q5K959) 60s ribosomal protein l23, putative	211	1.50E-015	0.74	BC5V2_0_3901898_3902724	30..188	3	136	85..136		[CDS] (gene="BC5V2_0_01544") , translation	173	7.40E-014	0.6	gi|78042492|ref|NP_001030186.1|	30..185	3	140	88..139		ribosomal protein L23 [Bos taurus]	198
1052	PpolyN1a13h06.t7	EL565870	EL565870, EL578802	243	2	2	0		0	Unique	Unique
1053	PpolyN1a13h08.t7	EL565872	EL565872	549	1	1	0		0	ALL	ALL	sp|Q9ZEC1|ATP6_RICPR	13..426	1	242	95..229		ATP synthase a chain (EC 3.6.3.14) (ATPase protein 6).	266	1.70E-022	0.44	Q5ILL7_POLPA	13..426	1	243	94..230		(Q5ILL7) ATP synthase F0 subunit a (EC 3.6.3.14)	285	2.20E-023	0.44
1054	PpolyN1a15a07.t7	EL565979	EL565979	603	1	1	0		0	Eukaryote	Vertebrate/Protozoa	sp|P55008|AIF1_HUMAN	89..499	2	147	8..147		Allograft inflammatory factor 1 (AIF-1) (Ionized calcium-binding adapter molecule 1) (Protein G1).	237	2.00E-019	0.4	Q966Y8_SUBDO	89..499	2	144	5..144		(Q966Y8) Allograft inflammatory factor 1	303	2.70E-025	0.48	BC4V2_0_833028_833676	89..499	2	140	8..140		[CDS] (gene="BC4V2_0_00325") , translation	278	5.50E-025	0.46	gi|109070464|ref|XP_001112339.1|	89..499	2	147	8..147		PREDICTED: similar to allograft inflammatory factor 1 isoform 3 [Macaca mulatta]	237
1055	PpolyNOa01e03.t7	EL577532	EL577532	529	1	0	1		0	Eukaryote	Eukaryote											Q54LT0_DICDI	4..369	1	275	141..262		(Q54LT0) Hypothetical protein	309	6.40E-026	0.47	BC4V2_0_4479639_4480774	4..369	1	275	141..262		[CDS] (gene="BC4V2_0_01759") , translation	309	2.90E-028	0.47	gi|109089345|ref|XP_001104694.1|	4..375	1	302	161..284		PREDICTED: similar to CG18769-PB, isoform B isoform 2 [Macaca mulatta]	225
1056	PpolyNOa01e04.t7	EL577533	EL577533	449	1	0	1		0	Unique	Unique
1057	PpolyNOa01e05.t7	EL577534	EL577534	805	1	0	1		0	Eukaryote	Unique	sp|P41435|IAP1_NPVAC	577..762	1	286	223..279		Apoptosis inhibitor 1 (IAP-1).	130	9.60E-006	0.37	Q4N6R0_THEPA	619..768	1	157	104..151		(Q4N6R0) Hypothetical protein	136	2.40E-007	0.46	JC3V2_0_3679103_3681543	502..771	1	777	692..775		[CDS] (gene="JC3V2_0_01467") , translation	122	2.70E-005	0.27	gi|73968001|ref|XP_548450.2|	547..768	1	728	652..722		PREDICTED: similar to leucine rich repeat and sterile alpha motif containing 1 isoform 1 [Canis familiaris]	129
1058	PpolyNOa01e07.t7	EL577536	EL577536	616	1	0	1		0	Unique	Unique
1059	PpolyNOa01e11.t7	EL577540	EL577540	304	1	0	1		0	Unique	Unique
1060	PpolyNOa01f02.t7	EL577543	EL577543	712	1	0	1		0	Unique	Unique											Q207Y6_PHYPO	1..324	1	153	46..153		(Q207Y6) MF12-like protein (Fragment)	476	1.30E-043	0.89
1061	PpolyNOa01f05.t7	EL577546	EL577546	504	1	0	1		0	Non-Plant	Unique	sp|Q04621|PHI1_MYTED	167..418	2	91	7..89		Sperm-specific protein Phi-1.	95	0	0.35	Q9UQ39_HUMAN	152..418	2	956	508..591		(Q9UQ39) RNA binding protein (Fragment)	113	0	0.39											gi|19923466|ref|NP_057417.2|	152..418	2	2752	543..626		splicing coactivator subunit SRm300 [Homo sapiens]	113
1062	PpolyNOa01f09.t7	EL577549	EL577549	976	1	0	1		0	ALL	ALL	sp|Q5R6Y0|HBS1L_PONPY	317..961	2	684	287..501		HBS1-like protein.	563	4.50E-063	0.52	Q4RR93_TETNG	308..961	2	692	293..510		(Q4RR93) Chromosome 14 SCAF15003, whole genome shotgun sequence. (Fragment)	594	1.20E-063	0.54	BC4V2_0_1143122_1145983	308..946	2	729	308..520		[CDS] (gene="BC4V2_0_00455") , translation	586	3.90E-071	0.53	gi|114053329|ref|NP_001039963.1|	317..961	2	686	289..503		HBS1-like [Bos taurus]	565
1063	PpolyNOa01g02.t7	EL577554	EL577554	337	1	0	1		0	Unique	Unique											Q9BJD3_PHYPO	2..259	2	2148	2063..2148		(Q9BJD3) Major plasmodial myosin heavy chain	389	1.00E-032	0.93
1064	PpolyNOa01g05.t7	EL577557	EL577557	805	1	0	1		0	ALL	ALL	sp|P22793|TRHY_SHEEP	87..707	3	1549	551..769		Trichohyalin.	163	1.70E-009	0.27	Q519G4_ENTHI	84..611	3	1575	835..1010		(Q519G4) Hypothetical protein	186	2.70E-011	0.33	BC4V2_0_3820293_3823551	84..644	3	1061	311..508		[CDS] (gene="BC4V2_0_01501") , translation	150	1.10E-008	0.28	gi|109503258|ref|XP_001072188.1|	84..635	3	393	111..292		PREDICTED: hypothetical protein [Rattus norvegicus]	162
1065	PpolyNOa01g10.t7	EL577562	EL577562	520	1	0	1		0	Unique	Unique
1066	PpolyNOa01g11.t7	EL577563	EL577563	515	1	0	1		0	Microbial	Unique	sp|Q9PD82|CYSH_XYLFA	2..196	2	237	174..234		Phosphoadenosine phosphosulfate reductase (EC 1.8.4.8) (PAPS reductase, thioredoxin dependent) (PAdoPS reductase) (3'- phosphoadenylylsulfate reductase) (PAPS sulfotransferase).	105	5.50E-005	0.35	Q8DK35_SYNEL	2..199	2	246	184..246		(Q8DK35) Phosphoadenosine phosphosulfate reductase	126	3.50E-006	0.44
1067	PpolyNOa01h01.t7	EL577565	EL577565	421	1	0	1		0	Unique	Unique
1068	PpolyNOa01e01.t7	EL577531	EL577531	660	1	0	1		0	ALL	ALL	sp|P12347|PER_ACEME	4..300	-1	174	35..133		Period clock protein (p230).	235	3.20E-019	0.49	Q54H32_DICDI	1..228	1	541	8..83		(Q54H32) Hypothetical protein	270	4.40E-021	0.72	BC5V2_0_3142908_3144722	1..228	1	541	8..83		[CDS] (gene="BC5V2_0_01252") , translation	270	2.00E-023	0.72	gi|109466249|ref|XP_001064715.1|	3..230	-2	137	35..110		PREDICTED: hypothetical protein [Rattus norvegicus]	293
1069	PpolyNOa01b06.t7	EL577500	EL577500	493	1	0	1		0	Unique	Unique
1070	PpolyNOa01b12.t7	EL577506	EL577506	128	1	0	1		0	Unique	Unique
1071	PpolyNOa01c01.t7	EL577507	EL577507	513	1	0	1		0	ALL	Non-Plant	sp|Q8H0U8|RH42_ARATH	9..338	3	1166	87..203		DEAD-box ATP-dependent RNA helicase 42 (EC 3.6.1.-).	146	2.60E-008	0.33	Q75CR3_ASHGO	9..338	3	549	437..543		(Q75CR3) ACL144Cp	201	1.50E-013	0.38	BC5V2_0_86846_91502	51..329	3	1472	651..747		[CDS] (gene="BC5V2_0_00037") , translation	162	4.10E-011	0.43	gi|114326299|ref|NP_001041440.2|	57..344	3	348	160..265		hypothetical protein LOC683871 [Rattus norvegicus]	194
1072	PpolyNOa01c03.t7	EL577509	EL577509	413	1	0	1		0	ALL	ALL	sp|P13816|GARP_PLAFF	2..376	2	678	536..663		Glutamic acid-rich protein precursor.	400	3.90E-036	0.56	Q9LN21_ARATH	2..376	2	409	269..393		(Q9LN21) F14O10.11 protein	503	1.60E-046	0.81	BC4V2_0_3905972_3906762	1..384	-3	224	70..197		[CDS] (gene="BC4V2_0_01532") , translation	400	5.80E-038	0.84	gi|109478169|ref|XP_001059738.1|	2..376	2	188	26..150		PREDICTED: hypothetical protein [Rattus norvegicus]	520
1073	PpolyNOa01c05.t7	EL577511	EL577511	787	1	0	1		0	Unique	Unique
1074	PpolyNOa01c06.t7	EL577512	EL577512	595	1	0	1		0	ALL	Vertebrate/Protozoa	sp|P54674|PI3K2_DICDI	3..209	3	1858	201..269		Phosphatidylinositol 3-kinase 2 (EC 2.7.1.137) (PI3-kinase) (PtdIns-3- kinase) (PI3K).	151	1.30E-008	0.45	Q16861_HUMAN	1..81	-2	46	10..37		(Q16861) Super cysteine rich protein (Fragment)	178	4.90E-012	0.79	JC2V2_0_2008887_2012903	221..460	2	1164	1040..1120		[CDS] (gene="JC2V2_0_00806") , translation	166	2.10E-024	0.44	gi|94385986|ref|XP_486185.3|	2..406	2	1046	475..609		PREDICTED: mastermind like 2 [Mus musculus]	166
1075	PpolyNOa01c08.t7	EL577514	EL577514	587	1	0	1		0	Plant	Unique											Q54KS4_DICDI	115..501	1	615	485..613		(Q54KS4) Hypothetical protein	140	6.50E-007	0.31	BC4V2_0_5360293_5362240	115..501	1	615	485..613		[CDS] (gene="BC4V2_0_02111") , translation	140	3.00E-009	0.31
1076	PpolyN1d89b06.t7	EL576580	EL576580, EL577518	1387	2	1	1		0	Vertebrate/Protozoa	Vertebrate/Protozoa											Q4FX63_LEIMA	7..657	1	7194	5804..6017		(Q4FX63) Proteophosphoglycan ppg4	139	3.40E-006	0.26											gi|109463712|ref|XP_001078830.1|	7..654	1	426	123..338		PREDICTED: hypothetical protein [Rattus norvegicus]	170
1077	PpolyNOa01d01.t7	EL577519	EL577519	526	1	0	1		0	Unique	Unique
1078	PpolyNOa01d02.t7	EL577520	EL577520	452	1	0	1		0	Unique	Unique
1079	PpolyNOa01d03.t7	EL577521	EL577521	468	1	0	1		0	Unique	Unique
1080	PpolyNOa01d07.t7	EL577525	EL577525	570	1	0	1		0	Spurious/Phylogenetically dubious	Non-vertebrate	sp|P11633|NHP6B_YEAST	130..381	1	99	6..88		Nonhistone chromosomal protein 6B.	179	2.80E-013	0.44	Q6BRB4_DEBHA	160..402	1	92	7..87		(Q6BRB4) Debaryomyces hansenii chromosome D of strain CBS767 of Debaryomyces hansenii	170	3.40E-011	0.47											gi|94383594|ref|XP_001052174.1|	31..384	1	286	29..149		PREDICTED: high mobility group box 2 [Mus musculus]	124
1081	PpolyNOa01d08.t7	EL577526	EL577526	508	1	0	1		0	Unique	Unique
1082	PpolyNOa01d09.t7	EL577527	EL577527	722	1	0	1		0	Invertebrate/Protozoa	Invertebrate/Protozoa	sp|P46678|TFC5_YEAST	192..545	3	594	366..484		Transcription factor TFIIIB B" component (TFIIIB90).	156	8.80E-010	0.31	O94481_SCHPO	180..641	3	507	311..464		(O94481) SPCC1919.14c protein	193	9.00E-013	0.31	BC4V2_0_621645_623117	309..599	3	457	265..361		[CDS] (gene="BC4V2_0_00242") , translation	174	3.80E-013	0.34
1083	PpolyNOa01h04.t7	EL577568	EL577568	529	1	0	1		0	ALL	ALL	sp|Q2U316|FKBP_ASPOR	4..195	1	116	50..113		FK506-binding protein 1 (EC 5.2.1.8) (FKBP) (Peptidyl-prolyl cis-trans isomerase) (PPIase) (Rapamycin-binding protein).	200	1.70E-015	0.59	Q1SYU9_MEDTR	25..396	1	188	61..184		(Q1SYU9) Peptidylprolyl isomerase, FKBP-type	264	3.70E-021	0.49	JC2V2_0_4918301_4919008	1..198	1	107	39..105		[CDS] (gene="JC2V2_0_01964") , translation	191	9.20E-016	0.54	gi|4503729|ref|NP_002005.1|	25..192	1	459	78..134		FK506-binding protein 4 [Homo sapiens]	169
1084	PpolyNOa06d02.t7	EL577596	EL577596	748	1	0	1		0	Non-Plant	Spurious/Phylogenetically dubious	sp|P32323|AGA1_YEAST	12..746	3	725	109..356		A-agglutinin attachment subunit precursor.	134	1.10E-005	0.26	Q7Q1W8_ANOGA	24..746	3	1521	70..305		(Q7Q1W8) ENSANGP00000020885 (Fragment)	158	2.00E-007	0.28	JC3V2_0_5805897_5809937	6..740	3	1346	314..537		[CDS] (gene="JC3V2_0_02317") , translation	120	6.50E-005	0.29	gi|109514664|ref|XP_001055778.1|	24..743	3	1759	263..507		PREDICTED: hypothetical protein [Rattus norvegicus]	137
1085	PpolyNOa06d03.t7	EL577597	EL577597	702	1	0	1		0	Eukaryote	Unique	sp|Q8H0U8|RH42_ARATH	210..596	3	1166	85..208		DEAD-box ATP-dependent RNA helicase 42 (EC 3.6.1.-).	121	9.50E-005	0.32	Q5CHL3_CRYHO	285..554	3	328	37..130		(Q5CHL3) Hydroxyproline-rich glycoprotein dz-hrgp	118	0	0.4	JC2V2_0_549955_555492	285..563	3	1845	524..612		[CDS] (gene="JC2V2_0_00237") , translation	116	6.20E-005	0.36	gi|61742810|ref|NP_080359.2|	270..629	3	1729	768..883		RIKEN cDNA 3110050K21 [Mus musculus]	125
1086	PpolyNOa06d09.t7	EL577603	EL577603	176	1	0	1		0	Unique	Unique
1087	PpolyNOa06d10.t7	EL577604	EL577604	814	1	0	1		0	Unique	Unique
1088	PpolyNOa06d12.t7	EL577606	EL577606	369	1	0	1		0	Amoebozoa/Protozoa	Unique																					JC2V2_0_6962795_6964855	1..102	1	658	626..658		[CDS] (gene="JC2V2_0_02727") , translation	94	0	0.6
1089	PpolyNOa06e01.t7	EL577607	EL577607	671	1	0	1		0	Eukaryote	Eukaryote	sp|Q15436|SC23A_HUMAN	3..509	3	765	585..762		Protein transport protein Sec23A (SEC23-related protein A).	420	4.80E-038	0.51	Q7PY59_ANOGA	3..509	3	772	592..769		(Q7PY59) ENSANGP00000012825	429	7.00E-038	0.51	JC3V2_0_5208357_5211622	3..491	3	865	636..807		[CDS] (gene="JC3V2_0_02079") , translation	412	3.30E-038	0.51	gi|109083408|ref|XP_001091771.1|	3..509	3	765	585..762		PREDICTED: SEC23-related protein A [Macaca mulatta]	420
1090	PpolyNOa06e02.t7	EL577608	EL577608, EL579056	1507	2	1	1		0	Unique	Unique
1091	PpolyNOa06e04.t7	EL577610	EL577610	566	1	0	1		0	Unique	Unique
1092	PpolyNOa06e06.t7	EL577612	EL577612	644	1	0	1		0	ALL	ALL											Q21FB8_SACD2	193..537	1	129	14..126		(Q21FB8) Hypothetical protein	362	5.00E-035	0.58	BEC6V2_0_756846_758246	193..501	1	335	226..327		[CDS] (gene="BEC6V2_0_00301") , translation	292	3.90E-030	0.52	gi|73956090|ref|XP_546642.2|	193..501	1	178	62..163		PREDICTED: similar to proline rich 6 [Canis familiaris]	240
1093	PpolyNOa06e07.t7	EL577613	EL577613	401	1	0	1		0	Spurious/Phylogenetically dubious	Microbial											Q4PIL8_USTMA	2..292	2	346	235..332		(Q4PIL8) Hypothetical protein	181	6.90E-012	0.38											gi|76642321|ref|XP_583936.2|	2..292	2	392	296..391		PREDICTED: similar to crystallin, zeta [Bos taurus]	104
1094	PpolyNOa06e11.t7	EL577617	EL577617	560	1	0	1		0	Eukaryote	Eukaryote	sp|Q9H8S9|MOL1B_HUMAN	1..501	1	215	43..210		Mps one binder kinase activator-like 1B (Mob1 homolog 1B) (Mob1 alpha) (Mob1A) (Protein Mob4B).	401	8.40E-037	0.44	Q54QV0_DICDI	1..483	1	217	54..211		(Q54QV0) Mob1-like protein	405	4.20E-036	0.49	BC4V2_0_885994_886860	1..483	1	217	54..211		[CDS] (gene="BC4V2_0_00345") , translation	405	1.90E-038	0.49	gi|55606148|ref|XP_515735.1|	1..501	1	216	44..211		PREDICTED: Mob4B protein isoform 4 [Pan troglodytes]	401
1095	PpolyNOa06f02.t7	EL577620	EL577620	394	1	0	1		0	Unique	Unique
1096	PpolyNOa06d01.t7	EL577595	EL577595	592	1	0	1		0	Unique	Unique
1097	PpolyNOa01h06.t7	EL577570	EL577570	543	1	0	1		0	Unique	Unique
1098	PpolyNOa01h10.t7	EL577574	EL577574	863	1	0	1		0	ALL	Non-Plant	sp|Q5T200|ZC313_HUMAN	2..703	2	1668	561..804		Zinc finger CCCH-type domain-containing protein 13.	199	8.90E-014	0.33	Q8I5S6_PLAF7	125..703	2	1377	1012..1205		(Q8I5S6) Eukaryotic translation initiation factor 3 subunit 10, putative	186	6.80E-011	0.36	BC5V2_0_4845639_4852188	362..718	2	2039	1373..1488		[CDS] (gene="BC5V2_0_01899") , translation	178	1.60E-011	0.36	gi|116008442|ref|NP_055885.3|	2..703	2	1564	561..804		zinc finger CCCH-type containing 13 [Homo sapiens]	199
1099	PpolyNOa06a02.t7	EL577576	EL577576	93	1	0	1		0	Unique	Unique
1100	PpolyNOa06a03.t7	EL577577	EL577577	81	1	0	1		0	Unique	Unique
1101	PpolyNOa06a12.t7	EL577584	EL577584	69	1	0	1		0	Unique	Unique
1102	PpolyNOa06b01.t7	EL577585	EL577585	316	1	0	1		0	Unique	Unique
1103	PpolyNOa06b07.t7	EL577589	EL577589	647	1	0	1		0	Microbial	Microbial											Q441C0_SOLUS	1..621	1	352	2..206		(Q441C0) Hypothetical protein	245	3.90E-019	0.29
1104	PpolyNOa06b08.t7	EL577590	EL577590	53	1	0	1		0	Unique	Unique
1105	PpolyNOa06b09.t7	EL577591	EL577591	164	1	0	1		0	Unique	Unique
1106	PpolyNOa06b11.t7	EL577593	EL577593	101	1	0	1		0	Unique	Unique
1107	PpolyNOa01b05.t7	EL577499	EL577499	471	1	0	1		0	Unique	Unique
1108	PpolyN1a15d05.m13r	EL566013	EL566013, EL578874	350	2	2	0		0	Unique	Unique
1109	PpolyN1a15d12.t7	EL566020	EL566020	908	1	1	0		0	Unique	Unique
1110	PpolyN1a15e02.t7	EL566022	EL566022, EL578879	688	2	2	0		0	Spurious/Phylogenetically dubious	Non-Plant	sp|Q5RDJ3|MA2B2_PONPY	6..398	3	1009	757..892		Epididymis-specific alpha-mannosidase precursor (EC 3.2.1.24) (Mannosidase alpha class 2B member 2).	107	2.10E-006	0.28	Q58EM3_BRARE	33..599	3	982	768..978		(Q58EM3) Hypothetical LOC541519	166	2.10E-009	0.3											gi|50659093|ref|NP_056089.1|	6..398	3	1009	757..892		mannosidase, alpha, class 2B, member 2 [Homo sapiens]	105
1111	PpolyN1a15e04.m13r	EL566024	EL566024, EL578880	577	2	2	0		0	ALL	ALL	sp|P87179|YB1E_SCHPO	61..438	-2	374	128..253		Serine-rich protein C30B4.01c precursor.	269	7.80E-023	0.59	Q51H79_ENTHI	206..445	2	208	76..154		(Q51H79) Hypothetical protein (Fragment)	299	6.90E-025	0.64	BC5V2_0_4136706_4153831	185..445	2	5650	5340..5427		[CDS] (gene="BC5V2_0_01632") , translation	291	3.50E-024	0.61	gi|109498316|ref|XP_001074496.1|	206..445	2	356	117..199		PREDICTED: hypothetical protein [Rattus norvegicus]	306
1112	PpolyN1a15e05.t7	EL566025	EL566025, EL578881	652	2	2	0		0	Unique	Unique											Q4C9M4_CROWT	358..645	-2	822	716..807		(Q4C9M4) Polymorphic membrane protein, Chlamydia	124	0	0.31
1113	PpolyN1a15e06.m13r	EL566026	EL566026, EL578882	571	2	2	0		0	Unique	Unique
1114	PpolyN1a15e10.t7	EL566030	EL566030, EL578884	478	2	2	0		0	Plant	Plant	sp|Q6AAV7|ISPF_PROAC	27..476	-3	168	19..168		2-C-methyl-D-erythritol 2,4-cyclodiphosphate synthase (EC 4.6.1.12) (MECPS) (MECDP-synthase).	670	2.60E-065	0.86	Q3GZJ7_9ACTO	63..476	-3	164	20..157		(Q3GZJ7) MECDP-synthase (EC 4.6.1.12)	442	5.10E-040	0.64
1115	PpolyN1a15a12.t7	EL565984	EL565984	586	1	1	0		0	Unique	Unique
1116	PpolyN1a15b02.t7	EL565986	EL565986, EL578862	1009	2	2	0		0	Unique	Unique
1117	PpolyN1a15b07.t7	EL565991	EL565991	846	1	1	0		0	Vertebrate/Protozoa	Unique	sp|P54583|GUN1_ACICE	2..163	2	562	414..469		Endoglucanase E1 precursor (EC 3.2.1.4) (Endo-1,4-beta-glucanase E1) (Cellulase E1) (Endocellulase E1).	123	0	0.52	Q3UNM4_MOUSE	580..777	1	999	726..790		(Q3UNM4) Kidney CCL-142 RAG cDNA, RIKEN full-length enriched library, clone:G430034I10 product:Hypothetical G-protein beta WD-40 repeats containing protein, full insert sequence	145	1.90E-005	0.47	BC5V2_0_4156226_4157962	2..130	2	468	124..168		[CDS] (gene="BC5V2_0_01635") , translation	117	5.40E-005	0.62	gi|113199781|ref|NP_666151.3|	580..777	1	999	726..790		hypothetical protein LOC217935 [Mus musculus]	145
1118	PpolyN1a15c04.t7	EL566000	EL566000, EL578866	898	2	2	0		0	Unique	Unique
1119	PpolyN1a15c07.t7	EL566003	EL566003	692	1	1	0		0	Spurious/Phylogenetically dubious	Microbial	sp|P55176|YPQQ_PSEFL	29..589	2	285	98..283		Hypothetical UPF0012 protein in pqqF 5'region (EC 3.5.-.-) (ORF2).	285	1.70E-024	0.38	Q88A78_PSESM	11..589	2	268	73..264		(Q88A78) Hydrolase, carbon-nitrogen family	309	6.30E-026	0.38	BC5V2_0_870598_871771	8..580	2	328	121..321		[CDS] (gene="BC5V2_0_00366") , translation	102	0	0.25	gi|84000241|ref|NP_001033222.1|	74..580	2	276	94..270		hypothetical protein LOC520620 [Bos taurus]	119
1120	PpolyN1a15c08.t7	EL566004	EL566004, EL578867	969	2	2	0		0	Vertebrate/Protozoa	Amoebozoa/Protozoa											Q86HD4_DICDI	16..945	1	716	413..711		(Q86HD4) Hypothetical protein	261	8.40E-020	0.26	JC2V2_0_6822284_6824792	16..945	1	716	413..711		[CDS] (gene="JC2V2_0_02675") , translation	261	3.80E-022	0.26
1121	PpolyN1a15c10.t7	EL566006	EL566006, EL578869	730	2	2	0		0	Unique	Unique
1122	PpolyN1a15c11.t7	EL566007	EL566007	495	1	1	0		0	Unique	Unique
1123	PpolyN1a15c12.t7	EL566008	EL566008, EL578870	555	2	2	0		0	ALL	ALL	sp|Q9SEE4|PIRL_LYCES	57..551	-2	291	120..279		Pirin-like protein.	291	3.80E-025	0.4	Q8P796_XANCP	57..554	-2	286	123..285		(Q8P796) Pirin	374	8.20E-033	0.44	BEC6V2_0_382485_383871	57..554	-2	406	238..405		[CDS] (gene="BEC6V2_0_00147") , translation	368	1.60E-034	0.46	gi|51317401|ref|NP_081429.1|	57..551	-2	290	115..275		pirin [Mus musculus]	287
1124	PpolyN1a15e11.t7	EL566031	EL566031	235	1	1	0		0	Unique	Unique
1125	PpolyN1a15h07.t7	EL566063	EL566063, EL578898	618	2	2	0		0	Unique	Unique
1126	PpolyN1a15h08.t7	EL566064	EL566064	384	1	1	0		0	Unique	Unique
1127	PpolyN1a15h10.m13r	EL566066	EL566066, EL578899	601	2	2	0		0	Non-Plant	Vertebrate/Protozoa	sp|P06333|TCB1_RABIT	364..576	-2	319	56..122		T-cell receptor beta chain ANA 11.	147	2.50E-009	0.47	Q8N8E0_HUMAN	170..556	-1	226	19..154		(Q8N8E0) CDNA FLJ39621 fis, clone SMINT2001158	232	9.20E-018	0.4	JC1V2_0_4085298_4087363	290..526	-1	595	215..285		[CDS] (gene="JC1V2_0_01633") , translation	106	0	0.35	gi|109502215|ref|XP_001070579.1|	262..573	-2	347	36..142		PREDICTED: similar to oncoprotein induced transcript 1 [Rattus norvegicus]	227
1128	PpolyN1a15h12.m13r	EL566068	EL566068, EL578900	687	2	2	0		0	Eukaryote	Eukaryote	sp|Q9CWN7|CB029_MOUSE	6..659	3	505	277..493		Protein C2orf29 homolog.	743	4.90E-073	0.69	Q8C9T0_MOUSE	6..659	3	292	64..280		(Q8C9T0) 3 days neonate thymus cDNA, RIKEN full-length enriched library, clone:A630003K09 product:hypothetical protein, full insert sequence. (Fragment)	743	6.50E-072	0.69	JC3V2_0_1477993_1478775	141..647	3	260	37..204		[CDS] (gene="JC3V2_0_00593") , translation	461	2.30E-044	0.56	gi|73970049|ref|XP_538455.2|	6..659	3	517	289..505		PREDICTED: similar to Protein C2orf29 [Canis familiaris]	746
1129	PpolyNOa01a01.t7	EL577483	EL577483	790	1	0	1		0	ALL	ALL	sp|Q66II8|RU17_XENTR	171..770	3	471	215..414		U1 small nuclear ribonucleoprotein 70 kDa (U1 snRNP 70 kDa) (snRNP70) (U1-70K).	232	3.20E-018	0.33	Q5TSI6_ANOGA	15..785	3	285	8..276		(Q5TSI6) ENSANGP00000029028 (Fragment)	305	1.70E-025	0.32	BC4V2_0_1258783_1260387	213..779	3	495	176..368		[CDS] (gene="BC4V2_0_00493") , translation	252	1.40E-021	0.31	gi|109501760|ref|XP_224295.4|	27..773	3	1728	641..897		PREDICTED: similar to RIKEN cDNA 3110050K21 [Rattus norvegicus]	234
1130	PpolyNOa01a03.t7	EL577485	EL577485	532	1	0	1		0	Unique	Unique
1131	PpolyNOa01a05.t7	EL577487	EL577487	654	1	0	1		0	Plant	Plant	sp|P61517|CAN_ECOLI	3..542	3	220	28..206		Carbonic anhydrase 2 (EC 4.2.1.1).	559	1.50E-053	0.57	Q888M3_PSESM	3..551	3	212	28..210		(Q888M3) Carbonic anhydrase	757	2.10E-073	0.76	JC1V2_0_4707599_4708429	6..542	3	276	81..260		[CDS] (gene="JC1V2_0_01879") , translation	500	1.70E-048	0.52
1132	PpolyNOa01a06.t7	EL577488	EL577488	422	1	0	1		0	ALL	Invertebrate/Protozoa	sp|P08723|SPBP_RAT	3..320	3	279	177..279		Prostatic spermine-binding protein precursor (SBP).	130	1.30E-007	0.33	Q7RNM2_PLAYO	21..311	3	899	646..742		(Q7RNM2) Putative peptidyl prolyl cis-trans isomerase with RNA binding region	180	5.80E-011	0.47	JC2V2_0_3783661_3785334	3..320	3	515	318..424		[CDS] (gene="JC2V2_0_01519") , translation	156	4.20E-011	0.36	gi|6981502|ref|NP_037156.1|	3..320	3	334	232..334		spermine binding protein [Rattus norvegicus]	130
1133	PpolyNOa01a09.t7	EL577491	EL577491	605	1	0	1		0	Unique	Unique
1134	PpolyNOa01a11.t7	EL577493	EL577493	615	1	0	1		0	Unique	Unique
1135	PpolyNOa01b01.t7	EL577495	EL577495	392	1	0	1		0	ALL	Unique	sp|Q8WXA9|SFR12_HUMAN	102..299	3	508	278..345		Splicing factor, arginine/serine-rich 12 (Serine-arginine-rich splicing regulatory protein 86) (SRrp86) (Splicing regulatory protein 508) (SRrp508).	114	2.30E-005	0.38	Q940M3_ARATH	102..299	3	439	60..119		(Q940M3) AT5g60530/muf9_180	129	5.90E-006	0.46	JC3V2_0_5152523_5154280	99..305	3	540	466..534		[CDS] (gene="JC3V2_0_02057") , translation	118	5.70E-007	0.42	gi|109480572|ref|XP_001068516.1|	102..299	3	320	21..85		PREDICTED: hypothetical protein [Rattus norvegicus]	129
1136	PpolyNOa01b02.t7	EL577496	EL577496	514	1	0	1		0	Eukaryote	Spurious/Phylogenetically dubious	sp|P40371|PP2C1_SCHPO	1..294	1	347	232..321		Protein phosphatase 2C homolog 1 (EC 3.1.3.16) (PP2C-1).	174	3.20E-012	0.47	Q7FAK8_ORYSA	1..303	1	238	146..237		(Q7FAK8) OSJNBa0060N03.23 protein	194	9.70E-014	0.44	JC2V2_0_1983315_1987016	1..300	1	1148	1049..1145		[CDS] (gene="JC2V2_0_00798") , translation	191	2.40E-014	0.4	gi|109102768|ref|XP_001111662.1|	1..306	1	479	192..297		PREDICTED: protein phosphatase 1B isoform 6 [Macaca mulatta]	158
1137	PpolyN1a15h03.m13r	EL566059	EL566059, EL578896	753	2	2	0		0	Eukaryote	Unique	sp|Q28181|CNGB1_BOVIN	36..320	3	1394	366..461		240 kDa protein of rod photoreceptor CNG-channel [Contains: Glutamic acid-rich protein (GARP); Cyclic-nucleotide-gated cation channel 4 (CNG channel 4) (CNG-4) (Cyclic nucleotide-gated cation channel modulatory subunit)].	134	9.70E-006	0.41	Q8MKF9_CANFA	42..701	3	572	198..414		(Q8MKF9) Retinitis pigmentosa GTPase regulator (Fragment)	136	2.10E-005	0.27	BC5V2_0_3122541_3126800	79..636	1	1419	659..839		[CDS] (gene="BC5V2_0_01244") , translation	128	4.60E-006	0.27	gi|94394366|ref|XP_985586.1|	36..365	3	225	77..186		PREDICTED: hypothetical protein [Mus musculus]	139
1138	PpolyN1a15f01.t7	EL566033	EL566033, EL578885	651	2	2	0		0	Unique	Unique
1139	PpolyN1d03c08.t7	EL566034	EL566034, EL566378, EL567369	1418	3	3	0		0	ALL	Plant	sp|P18165|LORI_MOUSE	343..534	-3	486	281..342		Loricrin.	126	0	0.42	Q9ARI5_CUCSA	578..949	2	514	369..499		(Q9ARI5) Calcium-dependent calmodulin-independent protein kinase 5	175	1.30E-008	0.33											gi|76677135|ref|XP_869384.1|	344..892	2	297	55..239		PREDICTED: similar to penta-EF hand domain containing 1 isoform 2 [Bos taurus]	146
1140	PpolyN1a15f06.t7	EL566038	EL566038	523	1	1	0		0	ALL	Eukaryote	sp|P49695|PKWA_THECU	15..344	3	742	492..603		Probable serine/threonine-protein kinase pkwA (EC 2.7.11.1).	121	6.90E-006	0.3	Q54XN8_DICDI	27..371	3	319	200..314		(Q54XN8) Hypothetical protein	374	8.20E-033	0.59	JC3V2_0_1243221_1244764	27..371	3	319	200..314		[CDS] (gene="JC3V2_0_00504") , translation	374	3.80E-035	0.59	gi|109030057|ref|XP_001084279.1|	21..371	3	315	192..309		PREDICTED: similar to CG17293-PA [Macaca mulatta]	265
1141	PpolyN1a15f08.m13r	EL566040	EL566040, EL578886	842	2	2	0		0	Unique	Unique
1142	PpolyN1a15f09.t7	EL566041	EL566041, EL578887	730	2	2	0		0	Plant	Microbial											Q2AK44_9BACI	1..555	1	235	62..235		(Q2AK44) Alpha/beta hydrolase fold	207	4.10E-015	0.3	BEC6V2_0_397390_398115	13..564	1	241	59..238		[CDS] (gene="BEC6V2_0_00152") , translation	106	0	0.22
1143	PpolyN1a15f12.t7	EL566044	EL566044, EL578889	551	2	2	0		0	Unique	Unique
1144	PpolyN1a15g05.t7	EL566049	EL566049	598	1	1	0		0	Plant	Plant	sp|Q9S586|GPH1_PSEAE	293..490	2	272	157..225		Phosphoglycolate phosphatase 1 (EC 3.1.3.18) (PGPase 1) (PGP 1).	119	2.10E-006	0.39	Q6K6B4_ORYSA	269..424	2	231	132..184		(Q6K6B4) Haloacid dehalogenase-like hydrolase-like	162	2.40E-010	0.55	JC1V2_0_3798107_3798916	260..505	2	269	120..211		[CDS] (gene="JC1V2_0_01519") , translation	103	7.50E-006	0.32
1145	PpolyN1a15g06.m13r	EL566050	EL566050, EL578891	811	2	2	0		0	Invertebrate/Protozoa	Unique	sp|P94337|FTSZ_CORGL	59..193	2	442	390..434		Cell division protein ftsZ.	139	1.50E-006	0.56	Q612Q0_CAEBR	71..217	2	246	73..121		(Q612Q0) Hypothetical protein CBG16626	166	1.60E-010	0.66
1146	PpolyN1a15g09.t7	EL566053	EL566053, EL578893	789	2	2	0		0	Unique	Unique
1147	PpolyN1a15g11.t7	EL566055	EL566055	226	1	1	0		0	Unique	Unique
1148	PpolyN1a15h02.t7	EL566058	EL566058	264	1	1	0		0	Amoebozoa/Protozoa	Amoebozoa/Protozoa											Q5IQ96_SHIBO	38..256	2	402	1..73		(Q5IQ96) Transposase	278	1.20E-022	0.77
1149	PpolyN1a07a04.t7	EL565214	EL565214, EL578505	744	2	2	0		0	Non-Plant	Non-Plant	sp|Q91VS8|FARP2_MOUSE	35..406	2	1065	675..797		FERM, RhoGEF and pleckstrin domain-containing protein 2 (FERM domain including RhoGEF) (FIR).	163	3.60E-010	0.34	Q553D3_DICDI	38..574	2	1173	963..1138		(Q553D3) Pleckstrin homology (PH) domain-containing protein	364	1.90E-030	0.39	JC2V2_0_5682011_5686556	38..574	2	1173	963..1138		[CDS] (gene="JC2V2_0_02260") , translation	364	8.70E-033	0.39	gi|21704022|ref|NP_663494.1|	35..406	2	1065	675..797		FERM, RhoGEF and pleckstrin domain protein 2 [Mus musculus]	163
1150	PpolyNOa12.rm13a02.s1	EL564455	EL564455, EL579454	450	2	0	2	N0 overrepresented	0	Unique	Unique
1151	PpolyN0a11h12.t7	EL564453	EL564453	528	1	0	1		0	Unique	Unique
1152	PpolyN0a11h10.t7	EL564451	EL564451, EL571373, EL579452	1351	3	1	2		12	ALL	ALL	sp|P22793|TRHY_SHEEP	1..1284	1	1549	327..768		Trichohyalin.	335	2.50E-028	0.28	Q54XN9_DICDI	1..1242	1	905	192..602		(Q54XN9) Hypothetical protein	731	1.10E-070	0.44	JC3V2_0_1240051_1242768	1..1242	1	905	192..602		[CDS] (gene="JC3V2_0_00503") , translation	731	5.00E-073	0.44	gi|109502314|ref|XP_001073912.1|	51..1286	-3	526	96..505		PREDICTED: hypothetical protein [Rattus norvegicus]	483
1153	PpolyN0a11h09.t7	EL564450	EL564450, EL579451	1008	2	0	2	N0 overrepresented	0	ALL	ALL	sp|O94383|SMC1_SCHPO	22..879	1	1233	941..1223		Structural maintenance of chromosome 1 (Cohesin complex subunit psm1) (Chromosome segregation protein smc1).	577	2.60E-054	0.44	Q4P9H0_USTMA	70..879	1	1168	900..1164		(Q4P9H0) Hypothetical protein	582	8.50E-054	0.46	BEC6V2_0_675222_679652	7..873	1	1397	1061..1356		[CDS] (gene="BEC6V2_0_00268") , translation	491	3.30E-046	0.37	gi|30172566|ref|NP_777039.1|	67..879	1	1233	949..1220		SMC1 structural maintenance of chromosomes 1-like 1 [Bos taurus]	467
1154	PpolyNOa11.rm13h08.s1	EL564449	EL564449, EL579018, EL579450	555	3	1	2		0	Unique	Unique
1155	PpolyNOa11.rm13h07.s1	EL564448	EL564448, EL579449	416	2	0	2	N0 overrepresented	0	Unique	Unique
1156	PpolyN0a11h05.t7	EL564446	EL564446	520	1	0	1		0	Unique	Unique
1157	PpolyN0a11h03.t7	EL564445	EL564445, EL579447	725	2	0	2	N0 overrepresented	0	ALL	Eukaryote	sp|P11499|HS90B_MOUSE	2..436	2	723	579..723		Heat shock protein HSP 90-beta (HSP 84) (Tumor-specific transplantation 84 kDa antigen) (TSTA).	649	4.50E-063	0.91	Q68GV5_RAT	2..436	2	724	580..724		(Q68GV5) Heat shock protein 90	649	5.90E-062	0.91	JC1V2_0_1274514_1276915	2..436	2	700	556..700		[CDS] (gene="JC1V2_0_00517") , translation	357	1.50E-032	0.52	gi|40556608|ref|NP_032328.2|	2..436	2	724	580..724		heat shock protein 1, beta [Mus musculus]	649
1158	PpolyN0a11h01.t7	EL564443	EL564443, EL579446	845	2	0	2	N0 overrepresented	0	Amoebozoa/Protozoa	Amoebozoa/Protozoa											Q54SH1_DICDI	256..642	1	1346	1207..1336		(Q54SH1) Hypothetical protein	251	2.70E-018	0.4	JC3V2_0_5805897_5809937	256..642	1	1346	1207..1336		[CDS] (gene="JC3V2_0_02317") , translation	251	1.20E-020	0.4
1159	PpolyN0a11g12.t7	EL564442	EL564442, EL579445	767	2	0	2	N0 overrepresented	0	Invertebrate/Protozoa	Invertebrate/Protozoa	sp|P38999|LYS9_YEAST	17..556	2	446	272..444		Saccharopine dehydrogenase [NADP+, L-glutamate-forming] (EC 1.5.1.10) (Saccharopine reductase).	318	5.30E-028	0.38	Q54P64_DICDI	2..556	2	909	720..904		(Q54P64) Hypothetical protein	396	4.30E-034	0.45	BC4V2_0_2461563_2464560	2..556	2	909	720..904		[CDS] (gene="BC4V2_0_00930") , translation	396	2.00E-036	0.45
1160	PpolyN0a11g11.t7	EL564441	EL564441	527	1	0	1		0	Unique	Unique
1161	PpolyN0a11g10.t7	EL564440	EL564440, EL579444	883	2	0	2	N0 overrepresented	0	Unique	Unique
1162	PpolyN0a11g09.t7	EL564439	EL564439	885	1	0	1		0	Eukaryote	Eukaryote	sp|Q92359|YDHE_SCHPO	13..702	1	681	416..646		Hypothetical protein C6G9.14 in chromosome I.	438	2.70E-040	0.42	Q54WL9_DICDI	1..738	1	782	540..782		(Q54WL9) Hypothetical protein	785	2.30E-076	0.63	JC3V2_0_2218826_2221487	1..738	1	782	540..782		[CDS] (gene="JC3V2_0_00872") , translation	785	1.10E-078	0.63	gi|76630154|ref|XP_592016.2|	1..717	1	362	93..336		PREDICTED: similar to pumilio homolog 2 isoform 6 [Bos taurus]	324
1163	PpolyN0a11g07.t7	EL564437	EL564437, EL579443	732	2	0	2	N0 overrepresented	0	Plant	Plant	sp|P20388|DESA_SYNY3	1..606	1	351	138..339		Fatty acid desaturase (EC 1.14.19.-) (Delta 12 desaturase).	431	5.60E-040	0.41	Q704F1_9NOSO	4..597	1	350	135..334		(Q704F1) Delta 12 acyl-lipid desaturase	465	1.90E-042	0.43
1164	PpolyN0a11g05.t7	EL564435	EL564435, EL579441	678	2	0	2	N0 overrepresented	0	Unique	Unique
1165	PpolyNOa11.rm13g04.s1	EL564434	EL564434, EL579440	370	2	0	2	N0 overrepresented	0	Non-Plant	Unique																					JC3V2_0_1881670_1885420	52..144	1	1208	462..492		[CDS] (gene="JC3V2_0_00750") , translation	100	0	0.58	gi|113424726|ref|XP_001133159.1|	15..122	3	144	21..56		PREDICTED: hypothetical protein [Homo sapiens]	94
1166	PpolyN0a11g02.t7	EL564432	EL564432	482	1	0	1		0	Unique	Unique
1167	PpolyN0a11f12.t7	EL564430	EL564430, EL579439	698	2	0	2	N0 overrepresented	0	Unique	Unique
1168	PpolyN0a11f09.t7	EL564427	EL564427, EL579436	793	2	0	2	N0 overrepresented	0	Spurious/Phylogenetically dubious	Unique											Q7X779_ORYSA	269..517	2	309	148..242		(Q7X779) OSJNBa0081C01.23 protein (OSJNBb0039L24.4 protein)	112	4.10E-009	0.34											gi|73968269|ref|XP_538220.2|	236..376	2	339	144..190		PREDICTED: similar to 11-cis retinol dehydrogenase (11-cis RDH) [Canis familiaris]	117
1169	PpolyNOa11.rm13f07.s1	EL564425	EL564425, EL579434	526	2	0	2	N0 overrepresented	0	Unique	Unique
1170	PpolyNOa11.rm13e10.s1	EL564416	EL564416, EL579427	714	2	0	2	N0 overrepresented	0	ALL	ALL	sp|Q95032|METK_ACACA	3..632	3	388	175..386		S-adenosylmethionine synthetase (EC 2.5.1.6) (Methionine adenosyltransferase) (AdoMet synthetase).	700	1.80E-068	0.67	Q54F07_DICDI	3..638	3	384	173..384		(Q54F07) S-adenosylmethionine synthetase	802	3.70E-078	0.75	BC5V2_0_5040233_5041790	3..638	3	384	173..384		[CDS] (gene="BC5V2_0_01969") , translation	802	1.70E-080	0.75	gi|77157805|ref|NP_036992.2|	3..632	3	396	187..394		methionine adenosyltransferase I, alpha [Rattus norvegicus]	674
1171	PpolyN0a12a03.t7	EL564456	EL564456	329	1	0	1		0	Unique	Unique
1172	PpolyNOa12.rm13e10.s1	EL564509	EL564509, EL579489	562	2	0	2	N0 overrepresented	0	Unique	Unique
1173	PpolyN0a12e04.t7	EL564504	EL564504	460	1	0	1		0	ALL	Spurious/Phylogenetically dubious	sp|P07796|H1G_STRPU	48..386	3	217	106..215		Histone H1-gamma, late.	159	3.70E-011	0.45	Q6DJH3_XENLA	3..386	3	312	135..260		(Q6DJH3) Rpl19-prov protein	158	1.80E-009	0.39	JC3V2_0_2031217_2034519	36..356	3	1100	544..654		[CDS] (gene="JC3V2_0_00806") , translation	131	5.80E-008	0.41	gi|4557509|ref|NP_001331.1|	18..359	3	348	229..336		cylicin 2 [Homo sapiens]	123
1174	PpolyN0a12e03.t7	EL564503	EL564503, EL579486	782	2	0	2	N0 overrepresented	0	Eukaryote	Eukaryote	sp|Q91Z38|TTC1_MOUSE	148..726	1	292	99..282		Tetratricopeptide repeat protein 1 (TPR repeat protein 1).	254	3.20E-021	0.35	Q9M0B2_ARATH	70..729	1	277	47..274		(Q9M0B2) Hypothetical protein AT4g30480	302	3.50E-025	0.35	BC4V2_0_967350_968231	334..726	1	293	155..289		[CDS] (gene="BC4V2_0_00381") , translation	247	1.10E-021	0.4	gi|77735393|ref|NP_001029389.1|	148..726	1	292	99..282		tetratricopeptide repeat domain 1 [Bos taurus]	259
1175	PpolyNOa12.rm13e01.s1	EL564501	EL564501, EL579485	620	2	0	2	N0 overrepresented	0	Eukaryote	Eukaryote	sp|Q13617|CUL2_HUMAN	8..403	2	745	626..745		Cullin-2 (CUL-2).	182	2.10E-012	0.37	Q54XF7_DICDI	2..403	2	750	619..750		(Q54XF7) Hypothetical protein	358	3.20E-030	0.52	JC3V2_0_1455026_1458035	2..403	2	750	619..750		[CDS] (gene="JC3V2_0_00585") , translation	358	1.50E-032	0.52	gi|73948591|ref|XP_856801.1|	17..403	2	742	624..742		PREDICTED: similar to cullin 2 isoform 3 [Canis familiaris]	184
1176	PpolyN0a12d12.t7	EL564500	EL564500, EL579484	447	2	0	2	N0 overrepresented	0	ALL	Unique	sp|P87179|YB1E_SCHPO	48..359	-1	374	134..237		Serine-rich protein C30B4.01c precursor.	133	1.20E-007	0.44	Q8NAM5_HUMAN	48..335	-1	258	78..171		(Q8NAM5) CDNA FLJ35107 fis, clone PLACE6006871, moderately similar to SUPPRESSOR PROTEIN SRP40	144	3.60E-008	0.5	BC4V2_0_1924506_1927109	4..300	1	802	9..104		[CDS] (gene="BC4V2_0_00739") , translation	140	4.20E-009	0.33	gi|109502314|ref|XP_001073912.1|	48..317	-1	526	375..465		PREDICTED: hypothetical protein [Rattus norvegicus]	140
1177	PpolyN0a12d11.t7	EL564499	EL564499	428	1	0	1		0	ALL	Vertebrate/Protozoa	sp|P13816|GARP_PLAFF	9..251	3	678	546..627		Glutamic acid-rich protein precursor.	136	1.50E-007	0.37	Q2BFM4_9BACI	9..257	3	700	616..695		(Q2BFM4) Hypothetical protein	146	1.80E-007	0.41	JC2V2_0_5155242_5157161	15..251	3	639	50..126		[CDS] (gene="JC2V2_0_02056") , translation	128	6.00E-008	0.38	gi|109485818|ref|XP_001064781.1|	9..251	3	278	121..201		PREDICTED: hypothetical protein [Rattus norvegicus]	158
1178	PpolyNOa12.rm13d10.s1	EL564498	EL564498, EL579483	679	2	0	2	N0 overrepresented	0	ALL	ALL	sp|P37709|TRHY_RABIT	27..641	3	1407	713..916		Trichohyalin.	256	5.90E-020	0.33	Q4RQT6_TETNG	3..620	3	1605	862..1087		(Q4RQT6) Chromosome 2 SCAF15004, whole genome shotgun sequence	327	2.60E-026	0.41	BC5V2_0_3122541_3126800	27..599	3	1419	647..846		[CDS] (gene="BC5V2_0_01244") , translation	287	1.80E-024	0.39	gi|109503258|ref|XP_001072188.1|	24..641	3	393	127..332		PREDICTED: hypothetical protein [Rattus norvegicus]	310
1179	PpolyN0a12d09.t7	EL564497	EL564497, EL579482	455	2	0	2	N0 overrepresented	0	Vertebrate/Protozoa	Unique
1180	PpolyNOa12.rm13d08.s1	EL564496	EL564496, EL579481	431	2	0	2	N0 overrepresented	0	Spurious/Phylogenetically dubious	Unique	sp|P28745|RCC1_SCHPO	140..394	2	539	402..482		Protein pim1 (Poly(A)+ RNA transport protein 2).	109	8.60E-005	0.32	Q7S6S6_NEUCR	29..358	2	618	501..614		(Q7S6S6) Hypothetical protein NCU05513.1	135	2.20E-006	0.3	JC1V2_0_4509652_4511623	32..352	2	574	383..484		[CDS] (gene="JC1V2_0_01790") , translation	91	0	0.25
1181	PpolyN0a12d06.t7	EL564495	EL564495	631	1	0	1		0	Unique	Unique
1182	PpolyN0a12c12.t7	EL564489	EL564489	318	1	0	1		0	Unique	Unique
1183	PpolyNOa12.rm13c09.s1	EL564486	EL564486, EL579473	614	2	0	2	N0 overrepresented	0	Unique	Unique
1184	PpolyNOa12.rm13c08.s1	EL564485	EL564485, EL579472	556	2	0	2	N0 overrepresented	0	Unique	Unique
1185	PpolyN0a12c03.t7	EL564480	EL564480, EL579470	665	2	0	2	N0 overrepresented	0	Eukaryote	Non-Plant											Q54JY6_DICDI	189..638	-2	459	215..358		(Q54JY6) Putative 5'-nucleotidase	194	5.80E-013	0.32	BC5V2_0_618252_619740	189..638	-2	459	215..358		[CDS] (gene="BC5V2_0_00259") , translation	194	2.60E-015	0.32	gi|110626010|ref|NP_795942.2|	189..635	-2	467	214..347		5'-nucleotidase, cytosolic II-like 1 protein [Mus musculus]	155
1186	PpolyNOa12.rm13b12.s1	EL564477	EL564477, EL579467	317	2	0	2	N0 overrepresented	0	Unique	Unique
1187	PpolyN0a12b11.t7	EL564476	EL564476, EL579466	781	2	0	2	N0 overrepresented	0	Unique	Unique
1188	PpolyN0a12b10.t7	EL564475	EL564475, EL579465	846	2	0	2	N0 overrepresented	0	Unique	Unique
1189	PpolyNOa12.rm13b08.s1	EL564473	EL564473, EL579463	529	2	0	2	N0 overrepresented	0	Unique	Unique
1190	PpolyNOa12.rm13b06.s1	EL564471	EL564471, EL579462	420	2	0	2	N0 overrepresented	0	Unique	Unique
1191	PpolyN0a12b05.t7	EL564470	EL564470, EL579461	1303	2	0	2	N0 overrepresented	0	ALL	ALL	sp|P22793|TRHY_SHEEP	1..1281	1	1549	402..835		Trichohyalin.	564	1.00E-052	0.38	Q4UHB4_THEAN	1..1278	1	1207	327..772		(Q4UHB4) Hypothetical protein	808	2.70E-078	0.49	JC3V2_0_4626928_4630365	1..1278	1	1119	265..699		[CDS] (gene="JC3V2_0_01850") , translation	737	4.40E-073	0.46	gi|109016677|ref|XP_001108773.1|	1..1281	1	1551	284..706		PREDICTED: similar to Trichohyalin [Macaca mulatta]	519
1192	PpolyN0a12b04.t7	EL564469	EL564469	401	1	0	1		0	Amoebozoa/Protozoa	Unique											Q54WH2_DICDI	1..153	1	1218	1152..1204		(Q54WH2) Actin-binding protein	115	0	0.53	JC3V2_0_2356775_2361666	1..153	1	1255	1189..1241		[CDS] (gene="JC3V2_0_00919") , translation	115	3.40E-006	0.53
1193	PpolyN0a12a12.t7	EL564465	EL564465, EL579457	789	2	0	2	N0 overrepresented	0	Unique	Unique
1194	PpolyN0a12a07.t7	EL564460	EL564460	537	1	0	1		0	Unique	Unique
1195	PpolyN0a12a04.t7	EL564457	EL564457, EL579455	1004	2	0	2	N0 overrepresented	0	Unique	Unique
1196	PpolyN0a11e08.t7	EL564414	EL564414	639	1	0	1		0	Eukaryote	Plant	sp|Q91YR5|K0859_MOUSE	3..266	3	698	71..160		Protein KIAA0859.	132	4.20E-007	0.4	Q1KYP1_9EUKA	3..410	3	203	64..203		(Q1KYP1) Hypothetical protein	269	1.10E-021	0.41	JC3V2_0_5690036_5690882	3..413	3	232	65..199		[CDS] (gene="JC3V2_0_02271") , translation	195	3.50E-016	0.33	gi|13384874|ref|NP_079738.1|	3..407	3	260	81..213		hypothetical protein LOC66275 [Mus musculus]	148
1197	PpolyN1d65f02.t7	EL564356	EL564356, EL574448, EL574465	1606	3	2	1		0	ALL	ALL	sp|Q8G1K5|PUR5_BRUSU	512..1531	2	359	8..350		Phosphoribosylformylglycinamidine cyclo-ligase (EC 6.3.3.1) (AIRS) (Phosphoribosyl-aminoimidazole synthetase) (AIR synthase).	915	2.90E-091	0.53	Q54GJ2_DICDI	416..1513	2	815	425..799		(Q54GJ2) Phosphoribosylamine-glycine ligase	1042	1.30E-103	0.57	BC5V2_0_3645293_3647822	416..1513	2	815	425..799		[CDS] (gene="BC5V2_0_01440") , translation	1042	6.10E-106	0.57	gi|114684353|ref|XP_514869.2|	416..1552	2	1010	399..778		PREDICTED: phosphoribosylglycinamide formyltransferase, phosphoribosylglycinamide synthetase, phosphoribosylaminoimidazole synthetase [Pan troglodytes]	846
1198	PpolyN0a10h08.t7	EL564355	EL564355	517	1	0	1		0	Non-Plant	Non-Plant	sp|Q94231|ARL6_CAEEL	1..297	1	178	80..177		ADP-ribosylation factor-like protein 6.	187	4.00E-014	0.39	Q3SD37_PARTE	1..300	1	182	83..181		(Q3SD37) Arl_B38 protein	214	7.40E-016	0.36											gi|20871966|ref|XP_130919.1|	1..303	1	192	78..182		PREDICTED: ADP-ribosylation factor 7 [Mus musculus]	161
1199	PpolyN0a10h07.t7	EL564354	EL564354	391	1	0	1		0	Unique	Unique
1200	PpolyN0a10h06.t7	EL564353	EL564353, EL574629	1254	2	1	1		0	Unique	Unique
1201	PpolyNOa10.rm13h03.s1	EL564350	EL564350, EL579387	579	2	0	2	N0 overrepresented	0	Invertebrate/Protozoa	Unique
1202	PpolyN0a10g09.t7	EL564345	EL564345	503	1	0	1		0	Non-Plant	Unique	sp|P26017|PC_DROME	4..171	1	390	99..155		Polycomb group protein Pc (Protein polycomb).	98	0	0.35											BC4V2_0_889114_890745	13..159	1	543	38..86		[CDS] (gene="BC4V2_0_00347") , translation	98	8.10E-005	0.31	gi|82957204|ref|XP_901613.1|	73..156	1	128	80..108		PREDICTED: TBP-associated factor 2 isoform 4 [Mus musculus]	91
1203	PpolyN0a10g04.t7	EL564340	EL564340	334	1	0	1		0	Unique	Unique
1204	PpolyN0a10g03.t7	EL564339	EL564339	883	1	0	1		0	Unique	Unique
1205	PpolyN0a10g01.t7	EL564337	EL564337	356	1	0	1		0	ALL	ALL	sp|Q10475|IF4G_SCHPO	36..338	3	1403	576..676		Eukaryotic translation initiation factor 4 gamma (eIF-4-gamma) (eIF- 4G).	202	3.30E-014	0.54	Q9ZU69_ARATH	36..353	3	699	427..532		(Q9ZU69) Putative vicilin storage protein (Globulin-like)	218	3.20E-015	0.42	JC2V2_0_549955_555492	15..353	3	1845	513..629		[CDS] (gene="JC2V2_0_00237") , translation	210	4.00E-016	0.47	gi|109098428|ref|XP_001084584.1|	36..347	3	310	47..155		PREDICTED: hypothetical protein [Macaca mulatta]	208
1206	PpolyN0a10f11.t7	EL564335	EL564335	610	1	0	1		0	Amoebozoa/Protozoa	Amoebozoa/Protozoa	sp|P21147|ACO1_YEAST	3..341	3	510	217..328		Acyl-CoA desaturase 1 (EC 1.14.19.1) (Stearoyl-CoA desaturase 1) (Fatty acid desaturase 1).	166	1.20E-021	0.31	Q556T4_DICDI	3..341	3	786	507..618		(Q556T4) Hypothetical protein	213	2.20E-025	0.37	JC2V2_0_3445317_3448098	3..341	3	786	507..618		[CDS] (gene="JC2V2_0_01371") , translation	213	1.00E-027	0.37
1207	PpolyN0a10f04.t7	EL564328	EL564328	191	1	0	1		0	Unique	Unique
1208	PpolyN0a10f03.t7	EL564327	EL564327	705	1	0	1		0	Amoebozoa/Protozoa	Unique											Q54FX5_DICDI	36..311	3	745	426..522		(Q54FX5) Hypothetical protein	124	0	0.32	BC5V2_0_4201923_4204160	36..311	3	745	426..522		[CDS] (gene="BC5V2_0_01654") , translation	124	4.00E-006	0.32
1209	PpolyNOa10.rm13f01.s1	EL564325	EL564325, EL579374	484	2	0	2	N0 overrepresented	0	Amoebozoa/Protozoa	Unique																					BEC6V2_0_2583271_2585517	10..201	1	748	673..730		[CDS] (gene="BEC6V2_0_01088") , translation	100	7.50E-005	0.39
1210	PpolyNOa10.rm13e08.s1	EL564320	EL564320, EL579371	646	2	0	2	N0 overrepresented	0	Spurious/Phylogenetically dubious	Unique											P78977_YARLI	115..408	-2	285	170..264		(P78977) Cell wall protein precursor	112	0	0.38
1211	PpolyN0a10e06.t7	EL564318	EL564318, EL579370	437	2	0	2	N0 overrepresented	0	Eukaryote	Eukaryote	sp|P34728|ARF_CRYNE	65..343	2	181	87..177		ADP-ribosylation factor.	219	7.70E-025	0.47	Q6CL72_KLULA	65..343	2	181	88..178		(Q6CL72) Kluyveromyces lactis strain NRRL Y-1140 chromosome F of strain NRRL Y-1140 of Kluyveromyces lactis	229	2.40E-024	0.48	JC3V2_0_3549835_3550401	53..340	2	188	92..185		[CDS] (gene="JC3V2_0_01397") , translation	192	7.30E-016	0.4	gi|109096411|ref|XP_001104727.1|	65..343	2	181	88..178		PREDICTED: similar to ADP-ribosylation factor 3 isoform 2 [Macaca mulatta]	210
1212	PpolyN0a10e05.t7	EL564317	EL564317	643	1	0	1		0	Unique	Unique
1213	PpolyN0a10e02.t7	EL564314	EL564314	660	1	0	1		0	Eukaryote	Eukaryote	sp|P52565|GDIR_HUMAN	14..598	2	204	20..203		Rho GDP-dissociation inhibitor 1 (Rho GDI 1) (Rho-GDI alpha).	353	1.00E-031	0.39	Q95UQ1_DICDI	8..598	2	197	1..194		(Q95UQ1) Rho GDP-dissociation inhibitor	581	9.60E-055	0.6	BC5V2_0_4911417_4912010	8..598	2	197	1..194		[CDS] (gene="BC5V2_0_01919") , translation	581	4.40E-057	0.6	gi|4757768|ref|NP_004300.1|	14..598	2	204	20..203		Rho GDP dissociation inhibitor (GDI) alpha [Homo sapiens]	353
1214	PpolyNOa10.rm13e01.s1	EL564313	EL564313, EL579367	524	2	0	2	N0 overrepresented	0	Unique	Unique
1215	PpolyN0a10d08.t7	EL564308	EL564308, EL579362	1242	2	0	2	N0 overrepresented	0	Non-Plant	Non-Plant	sp|Q9Y4G8|RPGF2_HUMAN	380..853	2	1499	720..882		Rap guanine nucleotide exchange factor 2 (Neural RAP guanine nucleotide exchange protein) (nRap GEP) (PDZ domain-containing guanine nucleotide exchange factor 1) (PDZ-GEF1) (RA-GEF).	167	2.30E-008	0.28	Q54H67_DICDI	365..1090	2	1298	962..1207		(Q54H67) Ras guanine nucleotide exchange factor	262	1.70E-019	0.29	BC5V2_0_3048997_3053005	365..1090	2	1285	949..1194		[CDS] (gene="BC5V2_0_01217") , translation	262	7.70E-022	0.29	gi|109478979|ref|XP_001065154.1|	374..838	2	691	153..309		PREDICTED: similar to RAS, guanyl releasing protein 3 [Rattus norvegicus]	173
1216	PpolyN0a10d07.t7	EL564307	EL564307, EL579361	272	2	0	2	N0 overrepresented	0	Unique	Unique
1217	PpolyN0a10d04.t7	EL564304	EL564304, EL579358	411	2	0	2	N0 overrepresented	0	ALL	ALL	sp|P53935|YNJ1_YEAST	2..307	2	1240	634..736		Hypothetical 141.5 kDa protein in YPT53-RHO2 intergenic region.	173	3.70E-011	0.35	Q9VPS3_DROME	2..307	2	826	436..549		(Q9VPS3) CG2839-PA	228	3.80E-016	0.47	JC3V2_0_2046041_2049356	2..301	2	1032	917..1016		[CDS] (gene="JC3V2_0_00811") , translation	197	4.90E-015	0.39	gi|109098428|ref|XP_001084584.1|	2..307	2	310	51..158		PREDICTED: hypothetical protein [Macaca mulatta]	208
1218	PpolyNOa10.rm13d03.s1	EL564303	EL564303, EL579357	424	2	0	2	N0 overrepresented	0	Unique	Unique
1219	PpolyN0a10h11.t7	EL564358	EL564358, EL579390	684	2	0	2	N0 overrepresented	0	ALL	ALL	sp|O42249|GBLP_ORENI	2..577	2	317	123..313		Guanine nucleotide-binding protein beta subunit 2-like 1 (Receptor of activated protein kinase C) (RACK).	732	7.10E-072	0.68	Q6VEJ7_OREMO	2..577	2	317	123..313		(Q6VEJ7) Receptor for activated protein kinase C	732	9.50E-071	0.68	JC2V2_0_5238504_5239639	2..568	2	329	130..324		[CDS] (gene="JC2V2_0_02085") , translation	547	1.70E-053	0.53	gi|47523724|ref|NP_999497.1|	2..577	2	317	123..313		G-beta like protein [Sus scrofa]	728
1220	PpolyN0a11e05.t7	EL564411	EL564411, EL579424	424	2	0	2	N0 overrepresented	0	Unique	Unique											Q3P8Y7_PARDE	130..417	-2	221	107..200		(Q3P8Y7) Hypothetical protein	133	3.40E-007	0.36
1221	PpolyNOa11.rm13e03.s1	EL564409	EL564409, EL579422	521	2	0	2	N0 overrepresented	0	Invertebrate/Protozoa	Invertebrate/Protozoa											Q551G7_DICDI	2..316	2	363	257..361		(Q551G7) Hypothetical protein	347	6.00E-030	0.62	JC2V2_0_6993839_6995076	2..316	2	363	257..361		[CDS] (gene="JC2V2_0_02739") , translation	347	2.70E-032	0.62
1222	PpolyN0a11e02.t7	EL564408	EL564408	754	1	0	1		0	ALL	Invertebrate/Protozoa	sp|Q27650|LYS4_ENTHI	1..318	1	198	89..196		Lysozyme (EC 3.2.1.17) (1,4-beta-N-acetylmuramidase).	251	6.60E-021	0.44	Q8T2I5_DICDI	1..615	1	480	107..314		(Q8T2I5) Similar to Dictyostelium discoideum (Slime mold). Cf50	343	1.60E-029	0.37	JC2V2_0_6932534_6934253	1..615	1	480	107..314		[CDS] (gene="JC2V2_0_02716") , translation	343	7.10E-032	0.37	gi|113426216|ref|XP_001131848.1|	331..597	1	280	151..249		PREDICTED: hypothetical protein [Homo sapiens]	136
1223	PpolyNOa11.rm13d12.s1	EL564407	EL564407, EL579420	350	2	0	2	N0 overrepresented	0	Unique	Unique
1224	PpolyNOa11.rm13d07.s1	EL564402	EL564402, EL579417	561	2	0	2	N0 overrepresented	0	ALL	Vertebrate/Protozoa	sp|Q5E9L3|CN032_BOVIN	9..350	-1	240	43..150		Protein C14orf32 homolog.	139	7.00E-009	0.38	Q52NY8_BACAN	6..383	-1	322	34..160		(Q52NY8) BclA	189	6.00E-013	0.47	BC5V2_0_3084558_3089987	72..488	-1	1704	1480..1628		[CDS] (gene="BC5V2_0_01232") , translation	112	9.50E-006	0.34	gi|94388840|ref|XP_995348.1|	2..442	-2	227	42..184		PREDICTED: hypothetical protein [Mus musculus]	177
1225	PpolyN0a11d05.t7	EL564400	EL564400	506	1	0	1		0	Unique	Unique
1226	PpolyNOa11.rm13c12.s1	EL564395	EL564395, EL579412	318	2	0	2	N0 overrepresented	0	ALL	ALL	sp|Q10421|RS28_SCHPO	5..178	2	68	11..68		40S ribosomal protein S28 (S33).	233	5.40E-019	0.81	Q6CCZ9_YARLI	5..178	2	69	12..69		(Q6CCZ9) Similar to sp|Q10421 Schizosaccharomyces pombe 40S ribosomal protein S28	221	1.30E-016	0.79	BC4V2_0_3436255_3438109	5..178	2	75	15..75		[CDS] (gene="BC4V2_0_01348") , translation	193	5.60E-016	0.71	gi|109500088|ref|XP_001072086.1|	5..178	2	69	12..69		PREDICTED: similar to 40S ribosomal protein S28 [Rattus norvegicus]	215
1227	PpolyN0a11c11.t7	EL564394	EL564394	879	1	0	1		0	Non-Plant	Non-Plant	sp|O96615|SER2_GALME	95..760	-3	220	1..219		Sericin-2 (Silk gum protein 2) (Fragment).	132	2.90E-006	0.28	Q3MJK9_9ANNE	8..760	-3	341	72..299		(Q3MJK9) Cement protein 3B variant 1	216	6.50E-016	0.35	BC5V2_0_256266_258107	5..760	-3	486	58..308		[CDS] (gene="BC5V2_0_00111") , translation	130	2.20E-006	0.29	gi|109463712|ref|XP_001078830.1|	8..760	-3	426	41..291		PREDICTED: hypothetical protein [Rattus norvegicus]	219
1228	PpolyN0a11c07.t7	EL564390	EL564390	576	1	0	1		0	Spurious/Phylogenetically dubious	Spurious/Phylogenetically dubious											Q69RL2_ORYSA	14..355	2	612	418..529		(Q69RL2) Hypothetical protein P0003B09.27	208	3.20E-014	0.38											gi|114597085|ref|XP_001162371.1|	14..289	2	502	375..468		PREDICTED: coiled-coil domain containing 111 isoform 1 [Pan troglodytes]	181
1229	PpolyN0a11c04.t7	EL564387	EL564387, EL579409	814	2	0	2	N0 overrepresented	0	Non-Plant	Unique	sp|O59715|DSD1_SCHPO	9..662	3	362	129..337		Dihydroceramide delta(4)-desaturase (EC 1.14.-.-).	155	7.60E-009	0.24	Q5AJX2_CANAL	9..596	3	370	131..326		(Q5AJX2) Sphingolipid delta 4 desaturase	228	4.40E-017	0.31											gi|85702159|ref|NP_001028991.1|	462..584	3	320	242..282		hypothetical protein LOC619326 [Mus musculus]	121
1230	PpolyNOa11.rm13c02.s1	EL564385	EL564385, EL579407	296	2	0	2	N0 overrepresented	0	Unique	Unique
1231	PpolyN0a11c01.t7	EL564384	EL564384, EL579406	528	2	0	2	N0 overrepresented	0	Unique	Unique
1232	PpolyNOa11.rm13b12.s1	EL564383	EL564383, EL579405	313	2	0	2	N0 overrepresented	0	Unique	Unique
1233	PpolyN0a11b11.t7	EL564382	EL564382, EL579404	883	2	0	2	N0 overrepresented	0	Eukaryote	Eukaryote	sp|P97536|CAND1_RAT	2..883	2	1230	894..1182		Cullin-associated NEDD8-dissociated protein 1 (Cullin-associated and neddylation-dissociated protein 1) (p120 CAND1) (TBP-interacting protein TIP120A) (TBP-interacting protein of 120 kDa A).	821	9.30E-081	0.57	Q86KD1_DICDI	2..883	2	1238	895..1189		(Q86KD1) Hypothetical protein	897	3.10E-088	0.58	JC2V2_0_4847277_4851260	2..883	2	1238	895..1189		[CDS] (gene="JC2V2_0_01931") , translation	897	1.40E-090	0.58	gi|94388698|ref|XP_125901.7|	2..883	2	1492	1156..1444		PREDICTED: TBP-interacting protein isoform 1 [Mus musculus]	821
1234	PpolyN0a11b09.t7	EL564380	EL564380, EL579403	711	2	0	2	N0 overrepresented	0	ALL	Vertebrate/Protozoa	sp|O28142|SERB_ARCFU	3..527	3	344	138..311		Phosphoserine phosphatase (EC 3.1.3.3) (PSP) (O-phosphoserine phosphohydrolase) (PSPase).	340	2.50E-030	0.42	Q54ES3_DICDI	3..584	3	365	107..310		(Q54ES3) Phosphoserine phosphatase	438	1.40E-039	0.47	BEC6V2_0_186267_187477	3..584	3	365	107..310		[CDS] (gene="BEC6V2_0_00079") , translation	438	6.20E-042	0.47	gi|46249388|ref|NP_004568.2|	3..524	3	225	23..198		phosphoserine phosphatase [Homo sapiens]	165
1235	PpolyN0a11b05.t7	EL564376	EL564376	661	1	0	1		0	Unique	Unique
1236	PpolyN0a11b04.t7	EL564375	EL564375, EL579400	289	2	0	2	N0 overrepresented	0	Unique	Unique
1237	PpolyN0a11b02.t7	EL564373	EL564373, EL579399	964	2	0	2	N0 overrepresented	0	Unique	Unique
1238	PpolyN0a11a11.t7	EL564370	EL564370	587	1	0	1		0	Unique	Unique
1239	PpolyN0a11a08.t7	EL564367	EL564367, EL579395	1001	2	0	2	N0 overrepresented	0	ALL	ALL	sp|O02494|IF4A_CRYPV	3..896	3	405	82..385		Eukaryotic initiation factor 4A (EC 3.6.1.-) (ATP-dependent RNA helicase eIF4A) (eIF-4A).	337	5.10E-030	0.29	Q95Z02_TOXGO	3..926	3	412	90..403		(Q95Z02) Eukaryotic translation initiation factor 4A	339	4.20E-029	0.29	JC1V2_0_3533287_3534713	3..926	3	405	83..396		[CDS] (gene="JC1V2_0_01409") , translation	314	8.50E-029	0.29	gi|7661920|ref|NP_055555.1|	3..926	3	411	89..402		DEAD (Asp-Glu-Ala-Asp) box polypeptide 48 [Homo sapiens]	298
1240	PpolyN0a11a07.t7	EL564366	EL564366	390	1	0	1		0	Unique	Unique
1241	PpolyN0a11a06.t7	EL564365	EL564365, EL579394	442	2	0	2	N0 overrepresented	0	ALL	Non-Plant	sp|Q8WXA9|SFR12_HUMAN	22..399	-2	508	228..341		Splicing factor, arginine/serine-rich 12 (Serine-arginine-rich splicing regulatory protein 86) (SRrp86) (Splicing regulatory protein 508) (SRrp508).	145	9.60E-009	0.33	Q54H40_DICDI	22..387	-2	1419	721..847		(Q54H40) Hypothetical protein	178	1.50E-010	0.4	BC5V2_0_3122541_3126800	22..387	-2	1419	721..847		[CDS] (gene="BC5V2_0_01244") , translation	178	7.00E-013	0.4	gi|109510517|ref|XP_001055718.1|	22..387	-2	162	8..128		PREDICTED: hypothetical protein [Rattus norvegicus]	170
1242	PpolyN0a11a03.t7	EL564362	EL564362	495	1	0	1		0	Unique	Unique
1243	PpolyN0a12e12.t7	EL564511	EL564511	660	1	0	1		0	Unique	Unique
1244	PpolyN1a01b04.t7	EL564658	EL564658, EL578130	892	2	2	0		0	Microbial	Microbial	sp|O34499|YKGB_BACSU	1..825	1	349	67..343		Hypothetical protein ykgB.	385	4.20E-035	0.35	Q5WJZ8_BACSK	1..825	1	354	70..347		(Q5WJZ8) 3-carboxymuconate cyclase	424	4.10E-038	0.36
1245	PpolyN1a01b03.m13r	EL564657	EL564657, EL578129	447	2	2	0		0	Unique	Unique
1246	PpolyN1a01b02.t7	EL564656	EL564656, EL578128	813	2	2	0		0	Unique	Unique
1247	PpolyN1a01b01.t7	EL564655	EL564655	474	1	1	0		0	Unique	Unique
1248	PpolyN1a01a12.m13r	EL564654	EL564654, EL578127	408	2	2	0		0	Unique	Unique
1249	PpolyN1a01a11.t7	EL564653	EL564653, EL578126	669	2	2	0		0	Non-Plant	Non-Plant	sp|O60499|STX10_HUMAN	4..597	1	249	45..244		Syntaxin-10 (Syn10).	255	2.50E-021	0.32	Q6GM45_XENLA	4..597	1	250	45..246		(Q6GM45) MGC83976 protein	261	7.80E-021	0.32											gi|109123622|ref|XP_001110927.1|	4..597	1	249	45..244		PREDICTED: syntaxin 10 isoform 3 [Macaca mulatta]	255
1250	PpolyN1a01a10.m13r	EL564652	EL564652, EL578125	442	2	2	0		0	Unique	Unique
1251	PpolyN1a01a09.t7	EL564651	EL564651, EL578124	994	2	2	0		0	Non-Plant	Unique	sp|Q9Z207|DIAP3_MOUSE	36..701	3	1171	861..1075		Protein diaphanous homolog 3 (Diaphanous-related formin-3) (DRF3) (mDIA2) (p134mDIA2).	132	8.40E-005	0.24	Q8IU41_DICDI	21..515	3	1126	860..1019		(Q8IU41) Formin homology protein B	139	0	0.25	JC3V2_0_5636724_5640199	21..515	3	1126	860..1019		[CDS] (gene="JC3V2_0_02246") , translation	139	7.90E-007	0.25	gi|109501783|ref|XP_224392.4|	36..701	3	1089	859..1073		PREDICTED: similar to Protein diaphanous homolog 3 (Diaphanous-related formin-3) (DRF3) (mDIA2) (p134mDIA2) [Rattus norvegicus]	143
1252	PpolyN1a01a08.t7	EL564650	EL564650	407	1	1	0		0	Non-Plant	Unique	sp|P51136|GSK3H_DICDI	4..192	1	467	401..461		Glycogen synthase kinase-3 homolog (EC 2.7.11.26) (GSK-3).	102	0	0.39	Q7YY56_CRYPV	1..291	1	3006	1642..1733		(Q7YY56) 41 Kd oocyst wall protein	133	2.40E-005	0.34	JC2V2_0_5147155_5151675	4..222	1	1316	100..170		[CDS] (gene="JC2V2_0_02053") , translation	123	5.00E-007	0.41	gi|109502946|ref|XP_001078503.1|	4..288	1	415	104..199		PREDICTED: hypothetical protein [Rattus norvegicus]	113
1253	PpolyN1a01a06.m13r	EL564648	EL564648, EL578122	725	2	2	0		0	Unique	Unique
1254	PpolyN1a01a05.t7	EL564647	EL564647	489	1	1	0		0	Eukaryote	Eukaryote	sp|Q9JKB1|UCHL3_MOUSE	1..387	1	230	97..227		Ubiquitin carboxyl-terminal hydrolase isozyme L3 (EC 3.4.19.12) (UCH- L3) (Ubiquitin thioesterase L3).	261	5.80E-022	0.43	Q54T48_DICDI	1..396	1	255	105..238		(Q54T48) Hypothetical protein	283	3.60E-023	0.44	JC3V2_0_5228464_5229472	1..396	1	255	105..238		[CDS] (gene="JC3V2_0_02090") , translation	283	1.60E-025	0.44	gi|34874586|ref|XP_341368.1|	1..387	1	230	97..227		PREDICTED: similar to Ubiquitin carboxyl-terminal hydrolase isozyme L3 (UCH-L3) (Ubiquitin thioesterase L3) [Rattus norvegicus]	260
1255	PpolyN1a01a03.m13r	EL564645	EL564645, EL578121	579	2	2	0		0	ALL	Unique	sp|P87179|YB1E_SCHPO	101..436	-3	374	167..278		Serine-rich protein C30B4.01c precursor.	137	4.50E-008	0.35	Q6VBJ4_CANGA	128..481	-3	1218	380..493		(Q6VBJ4) Epa5p	127	3.90E-005	0.34	JC1V2_0_920276_922929	239..445	-3	827	546..614		[CDS] (gene="JC1V2_0_00372") , translation	116	1.60E-006	0.48	gi|109471417|ref|XP_001054090.1|	210..416	3	112	21..88		PREDICTED: hypothetical protein [Rattus norvegicus]	139
1256	PpolyN1a01a02.t7	EL564644	EL564644, EL578120	687	2	2	0		0	Spurious/Phylogenetically dubious	Microbial											Q3GT07_9ACTO	132..587	3	250	99..247		(Q3GT07) Putative integral membrane protein	237	2.70E-018	0.33
1257	PpolyN1a01a01.t7	EL564643	EL564643	612	1	1	0		0	Unique	Unique
1258	PpolyN0a13h12.t7	EL564642	EL564642, EL579566	846	2	0	2	N0 overrepresented	0	ALL	Eukaryote	sp|P53214|YG1F_YEAST	158..820	-3	551	80..290		Hypothetical 57.5 kDa protein in VMA7-RPS25A intergenic region.	148	5.40E-009	0.33	Q2BFM4_9BACI	129..821	3	700	471..692		(Q2BFM4) Hypothetical protein	239	1.80E-017	0.31	JC2V2_0_807316_808547	188..820	-3	374	164..374		[CDS] (gene="JC2V2_0_00333") , translation	195	1.10E-015	0.36	gi|109472820|ref|XP_001076490.1|	159..821	3	328	102..321		PREDICTED: hypothetical protein [Rattus norvegicus]	249
1259	PpolyN0a13h11.t7	EL564641	EL564641	726	1	0	1		0	Unique	Unique
1260	PpolyNOa13.rm13h10.s1	EL564640	EL564640, EL579565	336	2	0	2	N0 overrepresented	0	ALL	ALL	sp|Q66II8|RU17_XENTR	39..263	3	471	361..439		U1 small nuclear ribonucleoprotein 70 kDa (U1 snRNP 70 kDa) (snRNP70) (U1-70K).	170	1.80E-011	0.51	Q94LP1_ORYSA	39..263	3	491	328..402		(Q94LP1) Putative U1 small nuclear ribonucleoprotein	190	1.70E-012	0.55	JC1V2_0_856672_859449	39..257	3	925	63..136		[CDS] (gene="JC1V2_0_00348") , translation	188	3.70E-014	0.55	gi|109070546|ref|XP_001113911.1|	60..260	3	380	184..250		PREDICTED: RD RNA binding protein isoform 4 [Macaca mulatta]	162
1261	PpolyNOa13.rm13h09.s1	EL564639	EL564639, EL579564	848	2	0	2	N0 overrepresented	0	Unique	Unique
1262	PpolyN0a13h06.t7	EL564636	EL564636	474	1	0	1		0	Unique	Unique
1263	PpolyN0a13h05.t7	EL564635	EL564635	667	1	0	1		0	ALL	Spurious/Phylogenetically dubious	sp|Q22053|FBRL_CAEEL	9..260	3	352	28..114		Fibrillarin.	152	8.90E-010	0.45	Q4D245_TRYCR	3..281	3	358	237..342		(Q4D245) Nucleolar RNA-binding protein, putative	173	6.00E-011	0.43	JC3V2_0_3135171_3136519	3..272	3	414	9..104		[CDS] (gene="JC3V2_0_01218") , translation	146	3.50E-010	0.41	gi|109488702|ref|XP_237792.4|	3..281	3	682	506..603		PREDICTED: similar to TAF15 RNA polymerase II, TATA box binding protein (TBP)-associated factor [Rattus norvegicus]	150
1264	PpolyNOa13.rm13h04.s1	EL564634	EL564634, EL579561	587	2	0	2	N0 overrepresented	0	Vertebrate/Protozoa	Microbial											Q43LT8_SOLUS	5..499	2	209	46..209		(Q43LT8) NADP oxidoreductase, coenzyme F420-dependent	231	1.20E-017	0.35											gi|31981509|ref|NP_473439.2|	5..460	2	470	61..202		Tnfa-induced adipose-related protein [Mus musculus]	123
1265	PpolyNOa13.rm13h03.s1	EL564633	EL564633, EL579560	641	2	0	2	N0 overrepresented	0	Unique	Unique
1266	PpolyNOa13.rm13h02.s1	EL564632	EL564632, EL579559	634	2	0	2	N0 overrepresented	0	Vertebrate/Protozoa	Unique																															gi|109016677|ref|XP_001108773.1|	36..518	3	1551	392..543		PREDICTED: similar to Trichohyalin [Macaca mulatta]	122
1267	PpolyNOa13.rm13h01.s1	EL564631	EL564631, EL579558	775	2	0	2	N0 overrepresented	0	Unique	Unique
1268	PpolyN1a01b06.t7	EL564660	EL564660, EL578132	820	2	2	0		0	Unique	Unique
1269	PpolyN1a01e03.t7	EL564693	EL564693	683	1	1	0		0	Non-Plant	Unique	sp|Q7Z2W7|TRPM8_HUMAN	19..192	1	1104	955..1012		Transient receptor potential cation channel subfamily M member 8 (Transient receptor potential-p8) (Trp-p8) (Long transient receptor potential channel 6) (LTrpC6).	129	1.10E-005	0.43	Q61AU5_CAEBR	28..234	1	1930	1729..1797		(Q61AU5) Hypothetical protein CBG13617 (Fragment)	145	7.90E-007	0.39											gi|76642109|ref|XP_592254.2|	25..387	1	615	423..544		PREDICTED: similar to transient receptor potential cation channel, subfamily M, member 4 [Bos taurus]	135
1270	PpolyN1a01d12.m13r	EL564690	EL564690, EL578151	490	2	2	0		0	Non-Plant	Spurious/Phylogenetically dubious	sp|Q9CZJ0|MPPD2_MOUSE	60..431	3	294	155..288		Metallophosphoesterase domain-containing protein 2.	147	2.00E-009	0.34	Q29D42_DROPS	54..431	3	298	155..289		(Q29D42) GA14101-PA (Fragment)	153	5.80E-009	0.3											gi|34867353|ref|XP_343302.1|	42..365	3	326	181..303		PREDICTED: similar to CG16717-PA [Rattus norvegicus]	146
1271	PpolyN1a01d11.t7	EL564689	EL564689, EL578150	1282	2	2	0		0	Unique	Unique
1272	PpolyN1a01d10.m13r	EL564688	EL564688, EL578149	577	2	2	0		0	Non-Plant	Spurious/Phylogenetically dubious	sp|Q6AX60|PTHB1_XENLA	1..444	1	849	692..833		Protein PTHB1 (Parathyroid hormone-responsive B1 gene protein homolog).	129	1.10E-006	0.3
1273	PpolyN1a01d08.m13r	EL564686	EL564686, EL578148	684	2	2	0		0	Spurious/Phylogenetically dubious	Spurious/Phylogenetically dubious	sp|Q52KI8|SRRM1_MOUSE	3..665	3	946	42..262		Serine/arginine repetitive matrix protein 1 (Plenty-of-prolines 101).	949	7.20E-095	0.87	Q91W08_MOUSE	3..665	3	439	42..262		(Q91W08) Hypothetical protein	949	9.50E-094	0.87											gi|109477501|ref|XP_001069368.1|	3..665	3	917	42..262		PREDICTED: similar to Ser/Arg-related nuclear matrix protein [Rattus norvegicus]	949
1274	PpolyN1a01d07.m13r	EL564685	EL564685, EL578147	630	2	2	0		0	Vertebrate/Protozoa	Unique																					BC5V2_0_3122541_3126800	206..508	2	1419	749..849		[CDS] (gene="BC5V2_0_01244") , translation	107	0	0.32	gi|109500521|ref|XP_001075353.1|	221..529	2	264	107..209		PREDICTED: hypothetical protein [Rattus norvegicus]	118
1275	PpolyN1a01d06.t7	EL564684	EL564684	386	1	1	0		0	Microbial	Unique	sp|Q88WN1|EFP_LACPL	31..291	1	185	98..184		Elongation factor P (EF-P).	149	4.20E-010	0.36	Q38XV2_LACSS	4..291	1	185	89..184		(Q38XV2) Elongation factor P (EF-P)	134	2.20E-007	0.29
1276	PpolyN1a01d05.t7	EL564683	EL564683	447	1	1	0		0	Amoebozoa/Protozoa	Unique											Q661J8_BORGA	5..187	2	1496	1234..1292		(Q661J8) Sensory transduction histidine kinase/response regulator	143	9.60E-007	0.48	JC3V2_0_93359_99547	23..148	2	2062	1807..1848		[CDS] (gene="JC3V2_0_00044") , translation	114	7.60E-006	0.48
1277	PpolyN1a01d04.m13r	EL564682	EL564682, EL578146	330	2	2	0		0	Unique	Unique
1278	PpolyN1a01d03.m13r	EL564681	EL564681, EL578145	725	2	2	0		0	Unique	Unique
1279	PpolyN1a01d02.m13r	EL564680	EL564680, EL578144	747	2	2	0		0	Eukaryote	Eukaryote	sp|Q9JIF7|COPB_MOUSE	2..670	2	953	719..944		Coatomer subunit beta (Beta-coat protein) (Beta-COP).	728	1.90E-071	0.62	Q53PC7_ORYSA	2..673	2	953	724..945		(Q53PC7) Adaptin N terminal region, putative	740	1.40E-071	0.63	BC4V2_0_2400037_2403287	2..670	2	912	679..905		[CDS] (gene="BC4V2_0_00911") , translation	656	4.90E-065	0.57	gi|15426055|ref|NP_203534.1|	2..670	2	953	719..944		coatomer protein complex, subunit beta 1 [Mus musculus]	728
1280	PpolyN1a01d01.t7	EL564679	EL564679, EL578143	639	2	2	0		0	Unique	Unique
1281	PpolyN1a01c10.m13r	EL564676	EL564676, EL578142	428	2	2	0		0	Unique	Unique
1282	PpolyN1d02h08.t7	EL564675	EL564675, EL566343, EL566347	1259	3	3	0		0	ALL	Non-Plant	sp|Q9VGX3|FAU_DROME	527..1228	2	619	323..555		Protein anoxia up-regulated.	183	1.60E-010	0.3	Q50VY6_ENTHI	140..1258	2	382	7..364		(Q50VY6) Hypothetical protein	445	2.40E-040	0.31	JC1V2_0_2739820_2742853	494..1186	2	963	506..745		[CDS] (gene="JC1V2_0_01097") , translation	172	3.10E-010	0.31	gi|41322912|ref|NP_958780.1|	215..1189	2	4533	1292..1618		plectin 1 isoform 2 [Homo sapiens]	147
1283	PpolyN1a01c08.m13r	EL564674	EL564674, EL578141	554	2	2	0		0	Eukaryote	Unique	sp|Q80YR5|SAFB2_MOUSE	40..462	1	991	626..767		Scaffold attachment factor B2.	119	1.60E-005	0.29	Q60SE7_CAEBR	1..462	1	500	167..325		(Q60SE7) Hypothetical protein CBG20922	146	1.10E-007	0.36	BEC6V2_0_2522207_2528912	13..453	1	2205	562..707		[CDS] (gene="BEC6V2_0_01026") , translation	140	1.40E-008	0.31	gi|76628331|ref|XP_884993.1|	103..462	1	826	289..402		PREDICTED: similar to RNA binding motif protein 25 isoform 13 [Bos taurus]	131
1284	PpolyN1a01c07.t7	EL564673	EL564673	758	1	1	0		0	ALL	Vertebrate/Protozoa	sp|Q61136|PRP4B_MOUSE	182..631	2	1007	343..495		Serine/threonine-protein kinase PRP4 homolog (EC 2.7.11.1) (PRP4 pre- mRNA-processing factor 4 homolog) (Pre-mRNA protein kinase).	170	8.90E-010	0.39	Q5RKH1_RAT	182..631	2	1007	343..495		(Q5RKH1) PRP4 pre-mRNA processing factor 4 homolog B (Yeast) (Predicted)	175	1.80E-009	0.39											gi|58865416|ref|NP_001011923.1|	182..631	2	1007	343..495		PRP4 pre-mRNA processing factor 4 homolog B [Rattus norvegicus]	175
1285	PpolyN1a01c06.t7	EL564672	EL564672, EL578139	668	2	2	0		0	Plant	Plant											Q6Z7R6_ORYSA	23..502	2	181	14..173		(Q6Z7R6) Hypothetical protein P0516G10.33 (Hypothetical protein P0585G03.11)	258	1.60E-020	0.34	JC1V2_0_4779348_4780257	212..502	2	218	119..216		[CDS] (gene="JC1V2_0_01912") , translation	222	4.80E-019	0.43
1286	PpolyN1a01c05.m13r	EL564671	EL564671, EL578138	673	2	2	0		0	Unique	Unique
1287	PpolyN1a01b12.m13r	EL564666	EL564666, EL578137	518	2	2	0		0	Non-Plant	Vertebrate/Protozoa	sp|Q96C23|GALM_HUMAN	19..429	1	342	211..341		Aldose 1-epimerase (EC 5.1.3.3) (Galactose mutarotase) (BLOCK25 protein).	183	3.00E-013	0.36	Q53RY1_HUMAN	19..429	1	342	211..341		(Q53RY1) Hypothetical protein LOC130589	183	4.00E-012	0.36											gi|20270355|ref|NP_620156.1|	19..429	1	342	211..341		galactose mutarotase (aldose 1-epimerase) [Homo sapiens]	183
1288	PpolyN1a01b11.m13r	EL564665	EL564665, EL578136	368	2	2	0		0	Unique	Unique
1289	PpolyN1a01b10.t7	EL564664	EL564664, EL578135	729	2	2	0		0	Non-vertebrate	Non-vertebrate	sp|Q5UPJ7|SYY_MIMIV	2..649	2	346	136..342		Tyrosyl-tRNA synthetase (EC 6.1.1.1) (Tyrosine--tRNA ligase) (TyrRS).	377	2.90E-034	0.41	P93018_ARATH	2..658	2	351	133..351		(P93018) Putative tyrosyl-tRNA synthetase	709	2.60E-068	0.61	JC2V2_0_7115487_7116833	2..658	2	383	167..383		[CDS] (gene="JC2V2_0_02805") , translation	694	4.60E-069	0.6
1290	PpolyN1a01b09.m13r	EL564663	EL564663, EL578134	662	2	2	0		0	Unique	Unique
1291	PpolyN1a01b08.t7	EL564662	EL564662	389	1	1	0		0	Unique	Unique
1292	PpolyN1a01b07.t7	EL564661	EL564661, EL578133	1037	2	2	0		0	Unique	Unique
1293	PpolyN0a13g12.t7	EL564630	EL564630	475	1	0	1		0	Eukaryote	Unique	sp|P49756|RBM25_HUMAN	4..111	1	784	257..292		Probable RNA-binding protein 25 (RNA-binding motif protein 25) (RNA- binding region-containing protein 7) (Protein S164).	80	0	0.5	Q54J55_DICDI	29..238	2	1620	683..754		(Q54J55) Myb domain-containing protein	124	0	0.4	BC5V2_0_1341416_1346278	29..238	2	1620	683..754		[CDS] (gene="BC5V2_0_00540") , translation	124	4.80E-007	0.4	gi|109076318|ref|XP_001082970.1|	29..238	2	266	25..94		PREDICTED: hypothetical protein [Macaca mulatta]	119
1294	PpolyN0a13b05.t7	EL564564	EL564564	614	1	0	1		0	Vertebrate/Protozoa	Unique																															gi|109464217|ref|XP_001062429.1|	111..503	-1	224	70..202		PREDICTED: hypothetical protein [Rattus norvegicus]	112
1295	PpolyN0a13b04.t7	EL564563	EL564563, EL579522	771	2	0	2	N0 overrepresented	0	ALL	ALL	sp|Q9X248|FABG_THEMA	23..502	2	246	86..243		3-oxoacyl-[acyl-carrier-protein] reductase (EC 1.1.1.100) (3-ketoacyl- acyl carrier protein reductase).	249	1.10E-020	0.39	Q47GC5_DECAR	11..511	2	250	84..249		(Q47GC5) Short-chain dehydrogenase/reductase SDR	314	1.90E-026	0.43	JC2V2_0_1573348_1574341	47..502	2	301	146..298		[CDS] (gene="JC2V2_0_00629") , translation	222	4.80E-019	0.33	gi|114606845|ref|XP_001169236.1|	23..502	2	261	100..258		PREDICTED: estradiol 17 beta-dehydrogenase 8 [Pan troglodytes]	217
1296	PpolyNOa13.rm13b03.s1	EL564562	EL564562, EL579521	678	2	0	2	N0 overrepresented	0	Vertebrate/Protozoa	Vertebrate/Protozoa	sp|Q01818|VMAT1_RAT	59..631	2	521	288..477		Chromaffin granule amine transporter (Vesicular amine transporter 1) (VAT1) (Solute carrier family 18 member 1).	171	1.70E-011	0.25	Q4TC29_TETNG	59..631	2	454	239..428		(Q4TC29) Chromosome undetermined SCAF7057, whole genome shotgun sequence. (Fragment)	193	7.20E-013	0.27											gi|25742769|ref|NP_037284.1|	59..631	2	521	288..477		solute carrier family 18 (vesicular monoamine), member 1 [Rattus norvegicus]	171
1297	PpolyN0a13a11.t7	EL564558	EL564558, EL579518	591	2	0	2	N0 overrepresented	0	Unique	Unique
1298	PpolyN0a13a08.t7	EL564555	EL564555	749	1	0	1		0	Unique	Unique
1299	PpolyNOa13.rm13a05.s1	EL564552	EL564552, EL579513	669	2	0	2	N0 overrepresented	0	Vertebrate/Protozoa	Unique	sp|Q8IYM9|TRI22_HUMAN	309..557	3	498	15..108		Tripartite motif protein 22 (RING finger protein 94) (50 kDa- stimulated trans-acting factor) (Staf-50).	118	0	0.32	Q3T484_9PRIM	279..557	3	102	6..100		(Q3T484) TRIM50 (Fragment)	108	0	0.29											gi|73957766|ref|XP_546929.2|	297..557	3	487	12..100		PREDICTED: similar to tripartite motif protein 50A [Canis familiaris]	122
1300	PpolyNOa13.rm13a04.s1	EL564551	EL564551, EL579512	619	2	0	2	N0 overrepresented	0	Unique	Unique
1301	PpolyN0a13a03.t7	EL564550	EL564550, EL579511	882	2	0	2	N0 overrepresented	0	Unique	Unique											Q02393_MOUSE	432..539	-3	118	38..73		(Q02393) M.musculus DNA for HC1 locus	109	0	0.47
1302	PpolyN0a13a02.t7	EL564549	EL564549	355	1	0	1		0	Unique	Unique
1303	PpolyN0a13a01.t7	EL564548	EL564548, EL579510	541	2	0	2	N0 overrepresented	0	Eukaryote	Eukaryote	sp|Q96P50|CENB5_HUMAN	62..403	-1	759	366..481		Centaurin-beta 5 (Cnt-b5).	215	6.10E-016	0.41	Q553M5_DICDI	80..373	-1	545	413..512		(Q553M5) Hypothetical protein	271	3.60E-021	0.5	JC2V2_0_5630230_5632001	80..373	-1	545	413..512		[CDS] (gene="JC2V2_0_02240") , translation	271	1.60E-023	0.5	gi|108995611|ref|XP_001093292.1|	62..403	-1	957	504..619		PREDICTED: similar to centaurin, beta 5 [Macaca mulatta]	220
1304	PpolyN0a12h12.t7	EL564547	EL564547	265	1	0	1		0	Unique	Unique
1305	PpolyNOa12.rm13h10.s1	EL564545	EL564545, EL579509	796	2	0	2	N0 overrepresented	0	Unique	Unique
1306	PpolyN0a12h09.t7	EL564544	EL564544	813	1	0	1		0	Eukaryote	Eukaryote	sp|Q5ZLG1|RAB18_CHICK	7..585	1	206	9..203		Ras-related protein Rab-18.	526	4.80E-050	0.55	Q6P129_BRARE	7..585	1	205	9..202		(Q6P129) Hypothetical protein zgc:77145	546	4.90E-051	0.57	BC5V2_0_3256187_3256887	10..495	1	202	8..169		[CDS] (gene="BC5V2_0_01296") , translation	519	1.60E-050	0.6	gi|10880989|ref|NP_067075.1|	7..585	1	206	9..203		RAB18, member RAS oncogene family [Homo sapiens]	523
1307	PpolyN0a12h04.t7	EL564539	EL564539	210	1	0	1		0	Unique	Unique
1308	PpolyNOa12.rm13g10.s1	EL564533	EL564533, EL579503	182	2	0	2	N0 overrepresented	0	Unique	Unique
1309	PpolyN0a12g08.t7	EL564531	EL564531, EL579502	449	2	0	2	N0 overrepresented	0	Unique	Unique
1310	PpolyNOa12.rm13g06.s1	EL564529	EL564529, EL579501	389	2	0	2	N0 overrepresented	0	Unique	Unique
1311	PpolyNOa12.rm13f11.s1	EL564522	EL564522, EL579498	362	2	0	2	N0 overrepresented	0	Eukaryote	Unique	sp|Q8STA9|Y5G8_ENCCU	2..133	2	612	349..392		Hypothetical protein ECU05_1680/ECU11_0050.	108	0	0.55	O76719_CAEEL	2..190	2	335	174..235		(O76719) Hypothetical protein	119	4.20E-005	0.51	JC2V2_0_5801120_5806587	2..139	2	1738	875..919		[CDS] (gene="JC2V2_0_02299") , translation	103	8.70E-005	0.52	gi|109099268|ref|XP_001111686.1|	2..133	2	164	101..140		PREDICTED: hypothetical protein [Macaca mulatta]	101
1312	PpolyN0a12f09.t7	EL564520	EL564520, EL579496	382	2	0	2	N0 overrepresented	0	Unique	Unique
1313	PpolyN0a12f08.t7	EL564519	EL564519	831	1	0	1		0	Spurious/Phylogenetically dubious	Spurious/Phylogenetically dubious											Q9H8X8_HUMAN	217..723	1	265	44..217		(Q9H8X8) CDNA FLJ13154 fis, clone NT2RP3003427	257	2.00E-020	0.32											gi|55643949|ref|XP_511000.1|	217..723	1	265	44..217		PREDICTED: similar to Chromosome 16 open reading frame 57 [Pan troglodytes]	261
1314	PpolyN0a13b09.t7	EL564568	EL564568	486	1	0	1		0	Non-Plant	Non-Plant	sp|Q96T60|PNKP_HUMAN	5..349	2	521	390..503		Bifunctional polynucleotide phosphatase/kinase (Polynucleotide kinase- 3'-phosphatase) (DNA 5'-kinase/3'-phosphatase) [Includes: Polynucleotide 3'-phosphatase (EC 3.1.3.32) (2'(3')-polynucleotidase); Polynucleotide 5'-hydroxyl-kinase (EC 2.7.1.78)].	240	5.70E-019	0.42	Q54U78_DICDI	5..373	2	544	409..529		(Q54U78) SAP DNA-binding domain-containing protein	286	8.10E-023	0.46	JC3V2_0_4233681_4235315	5..373	2	544	409..529		[CDS] (gene="JC3V2_0_01710") , translation	286	3.70E-025	0.46	gi|76642048|ref|XP_887726.1|	5..349	2	266	135..248		PREDICTED: similar to polynucleotide kinase 3-phosphatase isoform 2 [Bos taurus]	244
1315	PpolyN0a13g09.t7	EL564627	EL564627, EL579556	727	2	0	2	N0 overrepresented	0	Non-vertebrate	Non-vertebrate	sp|Q02972|MTDH2_ARATH	4..612	1	359	148..350		Probable mannitol dehydrogenase 2 (EC 1.1.1.255) (NAD-dependent mannitol dehydrogenase 2).	328	4.60E-029	0.36	Q5ARG8_EMENI	4..603	1	917	702..908		(Q5ARG8) Hypothetical protein	474	1.70E-042	0.49	JC2V2_0_886846_888093	4..603	1	341	141..338		[CDS] (gene="JC2V2_0_00368") , translation	262	2.80E-023	0.32
1316	PpolyN0a13g08.t7	EL564626	EL564626, EL579555	1142	2	0	2	N0 overrepresented	0	Unique	Unique
1317	PpolyN1d95e07.t7	EL564623	EL564623, EL575868, EL577094, EL579554	1536	4	2	2		0	ALL	Amoebozoa/Protozoa	sp|Q8N9N7|LRC57_HUMAN	374..619	2	239	40..118		Leucine-rich repeat-containing protein 57.	143	5.70E-007	0.43	Q551P6_DICDI	155..766	2	816	437..656		(Q551P6) Hypothetical protein	213	2.00E-012	0.29	JC2V2_0_6805014_6807782	155..766	2	816	437..656		[CDS] (gene="JC2V2_0_02670") , translation	213	9.00E-015	0.29	gi|74000262|ref|XP_535443.2|	257..619	2	264	26..143		PREDICTED: similar to CG3040-PA [Canis familiaris]	145
1318	PpolyN0a13g04.t7	EL564622	EL564622	196	1	0	1		0	Unique	Unique
1319	PpolyN0a13g03.t7	EL564621	EL564621	337	1	0	1		0	Unique	Unique
1320	PpolyNOa13.rm13f12.s1	EL564618	EL564618, EL579551	643	2	0	2	N0 overrepresented	0	ALL	ALL	sp|Q8VIG3|TSGA2_MOUSE	4..513	1	301	36..204		Testis-specific gene A2 protein (Male meiotic metaphase chromosome- associated acidic protein) (Meichroacidin).	326	7.50E-029	0.4	Q3YEA6_MOUSE	4..513	1	301	36..204		(Q3YEA6) TSGA2	328	6.10E-028	0.4											gi|13384638|ref|NP_079566.1|	4..513	1	301	36..204		testis specific gene A2 [Mus musculus]	326
1321	PpolyN1d87b02.t7	EL564616	EL564616, EL576386, EL577291	1282	3	2	1		0	Vertebrate/Protozoa	Unique											Q6DK77_XENTR	263..799	2	874	315..503		(Q6DK77) Serine/arginine repetitive matrix 1	135	0	0.27											gi|113429293|ref|XP_001129546.1|	101..1189	2	607	36..393		PREDICTED: hypothetical protein [Homo sapiens]	130
1322	PpolyN0a13f06.t7	EL564612	EL564612, EL579546	919	2	0	2	N0 overrepresented	0	Eukaryote	Eukaryote	sp|Q6ZMZ0|IBRD3_HUMAN	11..481	2	486	123..277		IBR domain-containing protein 3.	207	1.90E-015	0.27	Q54CX5_DICDI	8..502	2	798	615..783		(Q54CX5) Hypothetical protein	270	1.10E-020	0.32	BEC6V2_0_1868069_1870465	8..502	2	798	615..783		[CDS] (gene="BEC6V2_0_00726") , translation	270	5.10E-023	0.32	gi|73974112|ref|XP_856380.1|	11..481	2	832	237..387		PREDICTED: similar to ring finger protein 19 isoform 12 [Canis familiaris]	213
1323	PpolyN0a13f05.t7	EL564611	EL564611	540	1	0	1		0	Unique	Unique
1324	PpolyN0a13f04.t7	EL564610	EL564610	425	1	0	1		0	Unique	Unique
1325	PpolyNOa13.rm13f01.s1	EL564607	EL564607, EL579544	502	2	0	2	N0 overrepresented	0	ALL	ALL	sp|Q5T200|ZC313_HUMAN	189..479	3	1668	677..773		Zinc finger CCCH-type domain-containing protein 13.	137	3.40E-007	0.36	Q54H40_DICDI	18..479	3	1419	655..807		(Q54H40) Hypothetical protein	184	3.70E-011	0.3	BC5V2_0_3122541_3126800	18..479	3	1419	655..807		[CDS] (gene="BC5V2_0_01244") , translation	184	1.70E-013	0.3	gi|94407346|ref|XP_983079.1|	60..479	3	191	31..169		PREDICTED: hypothetical protein [Mus musculus]	184
1326	PpolyN0a13e12.t7	EL564606	EL564606	625	1	0	1		0	Amoebozoa/Protozoa	Unique	sp|P18160|KYK1_DICDI	42..416	3	1584	382..501		Non-receptor tyrosine kinase spore lysis A (EC 2.7.10.2) (Tyrosine- protein kinase 1).	115	0	0.29	Q55FI2_DICDI	87..416	3	1861	106..216		(Q55FI2) Hypothetical protein	142	1.60E-006	0.31	JC1V2_0_1448626_1454445	87..416	3	1861	106..216		[CDS] (gene="JC1V2_0_00586") , translation	142	7.10E-009	0.31
1327	PpolyNOa13.rm13e08.s1	EL564603	EL564603, EL579542	573	2	0	2	N0 overrepresented	0	ALL	ALL	sp|P14131|RS16_MOUSE	4..420	1	145	7..145		40S ribosomal protein S16.	482	2.20E-045	0.68	Q4S5E5_TETNG	4..420	1	146	8..146		(Q4S5E5) Chromosome 19 SCAF14731, whole genome shotgun sequence. (Fragment)	487	8.60E-045	0.71	BC4V2_0_1561376_1562307	1..420	1	147	8..147		[CDS] (gene="BC4V2_0_00595") , translation	430	4.30E-041	0.59	gi|109458449|ref|XP_341816.3|	4..420	1	200	62..200		PREDICTED: similar to 40S ribosomal protein S16 [Rattus norvegicus]	482
1328	PpolyNOa13.rm13e07.s1	EL564602	EL564602, EL579541	335	2	0	2	N0 overrepresented	0	Unique	Unique
1329	PpolyN0a13d12.t7	EL564595	EL564595, EL579539	799	2	0	2	N0 overrepresented	0	ALL	Amoebozoa/Protozoa	sp|P90648|KMHB_DICDI	249..563	3	732	545..649		Myosin heavy chain kinase B (EC 2.7.11.7) (MHCK B).	151	3.80E-008	0.3	Q3M803_ANAVT	249..563	3	1474	1280..1390		(Q3M803) Pentapeptide repeat	156	7.90E-008	0.34	BC5V2_0_2351860_2354506	249..563	3	732	545..649		[CDS] (gene="BC5V2_0_00941") , translation	151	2.30E-009	0.3
1330	PpolyN0a13d08.t7	EL564591	EL564591, EL579536	618	2	0	2	N0 overrepresented	0	Unique	Unique
1331	PpolyN0a13d05.t7	EL564588	EL564588, EL579534	635	2	0	2	N0 overrepresented	0	ALL	ALL	sp|P02256|H1_PARAN	128..511	-2	248	121..247		Histone H1, gonadal.	182	1.20E-013	0.36	Q8SUW1_ENCCU	95..529	-2	901	138..281		(Q8SUW1) Similarity to ribosomal protein L5	228	3.90E-016	0.36	BC5V2_0_3122541_3126800	87..527	-1	1419	553..699		[CDS] (gene="BC5V2_0_01244") , translation	176	1.10E-012	0.28	gi|94381242|ref|XP_996271.1|	76..345	-3	101	2..93		PREDICTED: hypothetical protein [Mus musculus]	237
1332	PpolyN0a13d02.t7	EL564585	EL564585, EL579533	864	2	0	2	N0 overrepresented	0	Non-Plant	Non-Plant	sp|Q24573|DRI_DROME	79..333	1	911	297..381		Protein dead ringer (Protein retained).	179	1.10E-010	0.41	Q553R0_DICDI	49..399	1	478	36..155		(Q553R0) ARID/BRIGHT DNA binding domain-containing protein	362	7.60E-048	0.58	JC2V2_0_5342699_5344249	49..399	1	478	36..155		[CDS] (gene="JC2V2_0_02121") , translation	362	3.50E-050	0.58	gi|76647236|ref|XP_871546.1|	79..333	1	554	217..301		PREDICTED: similar to AT rich interactive domain 3B (BRIGHT- like) protein isoform 2 [Bos taurus]	176
1333	PpolyN0a13c11.t7	EL564582	EL564582, EL579531	741	2	0	2	N0 overrepresented	0	ALL	ALL	sp|P12347|PER_ACEME	11..307	2	174	50..139		Period clock protein (p230).	318	5.30E-028	0.66	Q33Z84_9GAMM	5..301	2	2814	263..352		(Q33Z84) VCBS	324	1.20E-025	0.68	BC5V2_0_4156226_4157962	2..187	-3	468	124..185		[CDS] (gene="BC5V2_0_01635") , translation	270	1.20E-023	0.82	gi|6679311|ref|NP_032862.1|	11..301	2	672	423..514		per-hexamer repeat gene 5 [Mus musculus]	304
1334	PpolyNOa13.rm13c10.s1	EL564581	EL564581, EL579530	487	2	0	2	N0 overrepresented	0	Non-Plant	Vertebrate/Protozoa	sp|Q8K409|DPOLB_MOUSE	37..339	1	334	228..332		DNA polymerase beta (EC 2.7.7.7) (EC 4.2.99.-).	194	1.50E-014	0.41	Q1ZXF2_DICDI	10..339	1	509	397..507		(Q1ZXF2) DNA polymerase beta	232	5.30E-017	0.44	BC4V2_0_2380740_2381777	10..339	1	262	150..260		[CDS] (gene="BC4V2_0_00904") , translation	232	4.10E-020	0.44	gi|21729749|ref|NP_035260.1|	37..339	1	335	229..333		polymerase (DNA directed), beta [Mus musculus]	194
1335	PpolyN0a13c04.t7	EL564575	EL564575, EL579526	946	2	0	2	N0 overrepresented	0	Non-Plant	Non-Plant	sp|P22467|MYOA_DICDI	90..533	3	994	579..729		Myosin IA heavy chain (Myosin-like protein abmA).	320	5.50E-027	0.45	Q54VJ2_DICDI	90..533	3	994	580..730		(Q54VJ2) Myosin IA heavy chain	332	3.80E-027	0.46	JC3V2_0_3185947_3189258	90..533	3	994	580..730		[CDS] (gene="JC3V2_0_01247") , translation	332	1.70E-029	0.46	gi|74005018|ref|XP_856153.1|	96..548	3	1128	558..712		PREDICTED: similar to Myosin Ib (Myosin I alpha) (MMI-alpha) (MMIa) (MYH-1c) isoform 4 [Canis familiaris]	305
1336	PpolyN1d89a03.t7	EL564573	EL564573, EL566370, EL566390, EL566540, EL567318, EL567789, EL567916, EL568243, EL568252, EL568830, EL570605, EL570606, EL570633, EL570644, EL570750, EL571740, EL572402, EL572433, EL572651, EL572729, EL572906, EL573104, EL573380, EL574022, EL574437, EL576565, EL576622, EL577199, EL577417, EL579524	1726	30	28	2	N1 overrepresented	0	Microbial	Microbial	sp|P13728|SGS3_DROYA	779..1234	2	263	67..220		Salivary glue protein Sgs-3 precursor.	119	0	0.29	Q449U2_SOLUS	49..1395	1	541	1..429		(Q449U2) Probable secreted protein-putative xanthan lyase related precursor	500	3.70E-046	0.31
1337	PpolyN0a13c01.t7	EL564572	EL564572	422	1	0	1		0	Unique	Unique
1338	PpolyN0a13b11.t7	EL564570	EL564570	326	1	0	1		0	Unique	Unique
1339	PpolyN0a10d02.t7	EL564302	EL564302	666	1	0	1		0	Non-Plant	Unique	sp|P14196|AAC2_DICDI	367..579	1	448	283..353		AAC-rich mRNA clone AAC11 protein (Fragment).	120	6.00E-005	0.4	Q54R63_DICDI	358..603	1	1846	1172..1252		(Q54R63) Hypothetical protein	145	7.50E-007	0.39	BC4V2_0_597161_602976	358..603	1	1846	1172..1252		[CDS] (gene="BC4V2_0_00232") , translation	145	3.40E-009	0.39	gi|109488070|ref|XP_001074969.1|	367..612	1	202	78..158		PREDICTED: hypothetical protein [Rattus norvegicus]	127
1340	PpolyN0a03d11.t7	EL564026	EL564026, EL579175	289	2	0	2	N0 overrepresented	0	Unique	Unique
1341	PpolyNOa03h19.m13r	EL564025	EL564025, EL579174	384	2	0	2	N0 overrepresented	0	Unique	Unique
1342	PpolyNOa03h17.m13r	EL564024	EL564024, EL579173	313	2	0	2	N0 overrepresented	0	Non-Plant	Unique																					BEC6V2_0_783248_791207	39..263	3	2536	164..233		[CDS] (gene="BEC6V2_0_00311") , translation	99	0	0.4	gi|109098428|ref|XP_001084584.1|	9..242	3	310	27..105		PREDICTED: hypothetical protein [Macaca mulatta]	105
[truncated: 4,515 more rows]
[truncated: 69 more columns]
