# Supplementary material for: A first glimpse at the transcriptome of Physarum polycephalum
Source: BMC Genomics. 2008 Jan 7;9:6. doi: 10.1186/1471-2164-9-6 (PMC2258281; doi:10.1186/1471-2164-9-6)
Supplement: Additional File 2 — Signal transduction and cell cycle pathways. KEGG assignments of EST contigs for signal transduction and cell cycle. [file 1471-2164-9-6-S2.txt]

Signal transduction and cell cycle pathways
01320 Signal Transduction
02020 Two-component system [PATH:ko02020]
	K07636 HD.OMPR.S.PHOR, phoR; two-component system, OmpR family, phosphate regulon sensor histidine kinase PhoR [EC:2.7.13.3]
		EL570464
	K02480 HD.NARL.S; two-component system, NarL family, sensor kinase [EC:2.7.13.3]
		EL576833
	K01077 E3.1.3.1, phoA; alkaline phosphatase [EC:3.1.3.1]
		EL565703, EL578720
		EL567686, EL569663, EL573769
	K01609 E4.1.1.48, trpC; indole-3-glycerol phosphate synthase [EC:4.1.1.48]
		EL567639
	K00516 E1.14.99.-, desA; fatty acid desaturase [EC:1.14.99.-]
		EL564437, EL579443
	K01915 E6.3.1.2, glnA; glutamine synthetase [EC:6.3.1.2]
		EL564193, EL577950, EL579282
	K00626 E2.3.1.9, atoB; acetyl-CoA C-acetyltransferase [EC:2.3.1.9]
		EL565903, EL578824
		EL567448, EL572588, EL576177
04010 MAPK signaling pathway [PATH:ko04010]
	K04345 PKA; protein kinase A [EC:2.7.11.11]
		EL570242, EL571014, EL574849, EL575218, EL577449
	K04348 PPP3C, CNA; protein phosphatase 3, catalytic subunit [EC:3.1.3.16]
		EL566946, EL568357, EL569442, EL572759, EL572769, EL577265
	K04349 RASGRF; Ras guanine nucleotide-releasing factor
		EL565774, EL578758
	K04352 RASA1, RASGAP; RAS p21 protein activator 1
		EL565156, EL571101, EL576717, EL577217, EL578463
	K03099 SOS; son of sevenless
		EL579228
	K04365 BRAF; B-Raf proto-oncogene serine/threonine-protein kinase [EC:2.7.11.1]
		EL566323, EL566372, EL569068, EL569246, EL569695, EL570959, EL572355, EL572919, EL575847, EL576783, EL576922
	K04371 ERK1_2; extracellular signal-regulated kinase 1/2 [EC:2.7.11.24]
		EL569431, EL572350, EL573996
	K04378 SRF; serum response factor
		EL564263, EL579331
	K04381 STMN1, OP18; stathmin 1/oncoprotein 18
		EL565323, EL578571
	K04392 RAC1; Ras-related C3 botulinum toxin substrate 1
		EL567570, EL570738, EL571352, EL572225, EL572486
	K03175 TRAF6; TNF receptor-associated factor 6
		EL566336, EL570774, EL573389, EL575637
	K04409 PAK1; p21-activated kinase 1 [EC:2.7.11.1]
		EL564670
	K04411 STK4, MST1; serine/threonine kinase 4 [EC:2.7.11.6]
		EL566454, EL566685, EL573398
	K04420 MAP3K2, MEKK2; mitogen-activated protein kinase kinase kinase 2 [EC:2.7.11.25]
		EL566555, EL574118, EL574567, EL576298
	K04424 ZAK, MLTK; sterile alpha motif and leucine zipper containing kinase AZK [EC:2.7.11.25]
		EL565049, EL578386
		EL571876, EL572513, EL573277, EL575758
	K04427 MAP3K7, TAK1; mitogen-activated protein kinase kinase kinase 7 [EC:2.7.11.25]
		EL567900
	K04437 FLNA; filamin
		EL569063, EL569367, EL571082, EL571310, EL572125, EL573030, EL573822, EL574349
	K04456 AKT; RAC serine/threonine-protein kinase [EC:2.7.11.1]
		EL566235, EL567625, EL568667, EL569056, EL569375, EL573887, EL578033
	K04459 DUSP, MKP; dual specificity phosphatase [EC:3.1.3.16 3.1.3.48]
		EL565131
	K04460 PPP5C, PP5; protein phosphatase 5 [EC:3.1.3.16]
		EL566318, EL567732, EL568485, EL569904, EL569906, EL570332, EL574336
	K00799 E2.5.1.18, gst; glutathione S-transferase [EC:2.5.1.18]
		EL568845
	K03283 TC.HSP70; heat shock protein 70, Hsp70 family
		EL576061
		EL566927, EL567279, EL568094, EL568683, EL570566, EL571707, EL576281, EL576319
04310 Wnt signaling pathway [PATH:ko04310]
	K03097 CSNK2A; casein kinase 2, alpha polypeptide [EC:2.7.11.1]
		EL564180, EL579273
	K03083 GSK3B; glycogen synthase kinase 3 beta [EC:2.7.11.26]
		EL565109
	K03456 PPP2R1; protein phosphatase 2 (formerly 2A), regulatory subunit A
		EL566732, EL567414, EL567556, EL569001, EL572784, EL573811, EL573814, EL573943, EL574100, EL575207
	K04354 PPP2R2; protein phosphatase 2 (formerly 2A), regulatory subunit B
		EL570419, EL570623, EL575136, EL577125
	K04427 MAP3K7, TAK1; mitogen-activated protein kinase kinase kinase 7 [EC:2.7.11.25]
		EL567900
	K04345 PKA; protein kinase A [EC:2.7.11.11]
		EL570242, EL571014, EL574849, EL575218, EL577449
	K04508 TBL1; transducin (beta)-like 1
		EL567948, EL568927, EL569802, EL570016, EL570422, EL570807, EL574737
	K03362 MET30; SCF complex F-box protein MET30
		EL568623, EL568894, EL569905, EL570865, EL572005, EL576551, EL577618
	K03347 CUL1, CDC53; ubiquitin-ligase cullin 1, SCF complex component
		EL566854, EL567598, EL569813, EL572642, EL572737, EL573016, EL574940, EL575048, EL575100, EL577251
	K04392 RAC1; Ras-related C3 botulinum toxin substrate 1
		EL567570, EL570738, EL571352, EL572225, EL572486
	K04348 PPP3C, CNA; protein phosphatase 3, catalytic subunit [EC:3.1.3.16]
		EL566946, EL568357, EL569442, EL572759, EL572769, EL577265
04330 Notch signaling pathway [PATH:ko04330]
	K06052 JAGGED; jagged
		EL570039, EL573923
	K06171 NCSTN; nicastrin
		EL568548, EL570313, EL573162, EL575724
	K06062 PCAF; p300/CBP-associated factor [EC:2.3.1.48]
		EL566645, EL567039, EL567061, EL569568, EL570015, EL570985, EL575334
	K06063 SKIIP; SKI interacting protein
		EL572223, EL573639, EL573656, EL575239, EL576828
	K06067 HDAC1_2; histone deacetylase 1/2
		EL577463
04340 Hedgehog signaling pathway [PATH:ko04340]
	K04345 PKA; protein kinase A [EC:2.7.11.11]
		EL570242, EL571014, EL574849, EL575218, EL577449
	K03083 GSK3B; glycogen synthase kinase 3 beta [EC:2.7.11.26]
		EL565109
	K02218 CSNK1, CK1; casein kinase 1 [EC:2.7.11.1]
		EL576554
	K03362 MET30; SCF complex F-box protein MET30
		EL568623, EL568894, EL569905, EL570865, EL572005, EL576551, EL577618
04350 TGF-beta signaling pathway [PATH:ko04350]
	K04667 INHB; inhibin, beta
		EL564935, EL578302
	K04371 ERK1_2; extracellular signal-regulated kinase 1/2 [EC:2.7.11.24]
		EL569431, EL572350, EL573996
	K03456 PPP2R1; protein phosphatase 2 (formerly 2A), regulatory subunit A
		EL566732, EL567414, EL567556, EL569001, EL572784, EL573811, EL573814, EL573943, EL574100, EL575207
	K04354 PPP2R2; protein phosphatase 2 (formerly 2A), regulatory subunit B
		EL570419, EL570623, EL575136, EL577125
04370 VEGF signaling pathway [PATH:ko04370]
	K04718 E2.7.1.91; sphingosine kinase [EC:2.7.1.91]
		EL569963
	K04371 ERK1_2; extracellular signal-regulated kinase 1/2 [EC:2.7.11.24]
		EL569431, EL572350, EL573996
	K04348 PPP3C, CNA; protein phosphatase 3, catalytic subunit [EC:3.1.3.16]
		EL566946, EL568357, EL569442, EL572759, EL572769, EL577265
	K05760 PXN; paxillin
		EL569304, EL576596
	K04392 RAC1; Ras-related C3 botulinum toxin substrate 1
		EL567570, EL570738, EL571352, EL572225, EL572486
	K04456 AKT; RAC serine/threonine-protein kinase [EC:2.7.11.1]
		EL566235, EL567625, EL568667, EL569056, EL569375, EL573887, EL578033
04630 Jak-STAT signaling pathway [PATH:ko04630]
	K03099 SOS; son of sevenless
		EL579228
	K04456 AKT; RAC serine/threonine-protein kinase [EC:2.7.11.1]
		EL566235, EL567625, EL568667, EL569056, EL569375, EL573887, EL578033
04020 Calcium signaling pathway [PATH:ko04020]
	K05850 ATP2B; Ca2+ transporting ATPase, plasma membrane [EC:3.6.3.8]
		EL566940, EL567137, EL569545, EL570679
	K04345 PKA; protein kinase A [EC:2.7.11.11]
		EL570242, EL571014, EL574849, EL575218, EL577449
	K05857 PLCD; phospholipase C, delta [EC:3.1.4.11]
		EL569145, EL570960, EL573197, EL576967
	K04718 E2.7.1.91; sphingosine kinase [EC:2.7.1.91]
		EL569963
	K05862 VDAC; voltage-dependent anion channel
		EL565739, EL578736
	K02183 CALM; calmodulin
		EL565004, EL578347
	K05869 CAMK4; calcium/calmodulin-dependent protein kinase IV [EC:2.7.11.17]
		EL564854, EL565351, EL578243
	K04348 PPP3C, CNA; protein phosphatase 3, catalytic subunit [EC:3.1.3.16]
		EL566946, EL568357, EL569442, EL572759, EL572769, EL577265
	K00491 E1.14.13.39; nitric-oxide synthase [EC:1.14.13.39]
		EL567992, EL569658, EL573566
04070 Phosphatidylinositol signaling system [PATH:ko04070]
	K00888 E2.7.1.67; phosphatidylinositol 4-kinase [EC:2.7.1.67]
		EL565215, EL578506
	K00889 E2.7.1.68, PIP5K; 1-phosphatidylinositol-4-phosphate 5-kinase [EC:2.7.1.68]
		EL564618, EL579551
		EL568519, EL569018, EL569710, EL572362, EL575768
	K00914 E2.7.1.137, PIK3C3, VPS34; phosphatidylinositol 3-kinase [EC:2.7.1.137]
		EL570072, EL571728
	K00923 E2.7.1.154, PIK3C2; phosphatidylinositol-4-phosphate 3-kinase [EC:2.7.1.154]
		EL577846
	K01099 E3.1.3.36; phosphatidylinositol-bisphosphatase [EC:3.1.3.36]
		EL565392, EL578013
	K01110 E3.1.3.67, PTEN; phosphatidylinositol-3,4,5-trisphosphate 3-phosphatase [EC:3.1.3.67]
		EL567911, EL570990
		EL567717, EL571570
	K05857 PLCD; phospholipase C, delta [EC:3.1.4.11]
		EL569145, EL570960, EL573197, EL576967
	K02183 CALM; calmodulin
		EL565004, EL578347
04150 mTOR signaling pathway [PATH:ko04150]
	K04456 AKT; RAC serine/threonine-protein kinase [EC:2.7.11.1]
		EL566235, EL567625, EL568667, EL569056, EL569375, EL573887, EL578033
	K07208 RHEB; Ras homolog enriched in brain
		EL564113
	K03259 eIF-4E, EIF4E; translation initiation factor eIF-4E
		EL565563
	K04371 ERK1_2; extracellular signal-regulated kinase 1/2 [EC:2.7.11.24]
		EL569431, EL572350, EL573996
	K07198 PRKAA, AMPK; 5'-AMP-activated protein kinase, catalytic alpha subunit [EC:2.7.11.11]
		EL567120, EL568644, EL571454, EL572177, EL574770
	K04365 BRAF; B-Raf proto-oncogene serine/threonine-protein kinase [EC:2.7.11.1]
		EL566323, EL566372, EL569068, EL569246, EL569695, EL570959, EL572355, EL572919, EL575847, EL576783, EL576922
01400 Cellular Processes
01410 Cell Motility
04810 Regulation of actin cytoskeleton [PATH:ko04810]
	K05722 FGD3; FYVE, RhoGEF and PH domain containing 3
		EL570235, EL576086, EL576387
	K05724 FGD5_6; FYVE, RhoGEF and PH domain containing 5/6
		EL570402, EL576164, EL576986
	K03099 SOS; son of sevenless
		EL579228
	K05730 VAV; vav oncogene
		EL565214, EL578505
	K05731 TIAM; T-cell lymphoma invasion and metastasis
		EL569553
	K04365 BRAF; B-Raf proto-oncogene serine/threonine-protein kinase [EC:2.7.11.1]
		EL566323, EL566372, EL569068, EL569246, EL569695, EL570959, EL572355, EL572919, EL575847, EL576783, EL576922
	K04371 ERK1_2; extracellular signal-regulated kinase 1/2 [EC:2.7.11.24]
		EL569431, EL572350, EL573996
	K04392 RAC1; Ras-related C3 botulinum toxin substrate 1
		EL567570, EL570738, EL571352, EL572225, EL572486
	K04409 PAK1; p21-activated kinase 1 [EC:2.7.11.1]
		EL564670
	K06269 PPP1C; protein phosphatase 1, catalytic subunit [EC:3.1.3.16]
		EL568843
	K00889 E2.7.1.68, PIP5K; 1-phosphatidylinositol-4-phosphate 5-kinase [EC:2.7.1.68]
		EL564618, EL579551
		EL568519, EL569018, EL569710, EL572362, EL575768
	K05743 LIMK1; LIM domain kinase 1 [EC:2.7.11.1]
		EL566089, EL566783, EL572579
	K05744 LIMK2; LIM domain kinase 2 [EC:2.7.11.1]
		EL566458, EL566512, EL567440, EL569794, EL570400, EL570471, EL570681, EL571384, EL571838, EL572137, EL573008, EL573346, EL573621, EL574251, EL574526, EL575111, EL576711, EL577102, EL577313, EL577408
	K05758 ARPC2; actin related protein 2/3 complex, subunit 2, 34kDa
		EL577675
	K05692 ACTB_G; actin, beta/gamma, cytoplasmic
		EL564043, EL564377, EL564418, EL579188, EL579401
	K05759 PFN; profilin
		EL564388, EL564426, EL564462, EL564577, EL564705, EL564907, EL564995, EL577817, EL577857, EL577892, EL578282, EL579410, EL579435
	K05760 PXN; paxillin
		EL569304, EL576596
	K05765 CFL; cofilin
		EL565663, EL578693
	K05766 SSH; slingshot
		EL567506
	K05767 IQGAP; IQ motif containing GTPase activating protein
		EL566332, EL566421, EL566975, EL567131, EL567135, EL567660, EL567790, EL568235, EL568247, EL568368, EL568495, EL568558, EL568711, EL569035, EL569255, EL569277, EL569754, EL569909, EL570019, EL570237, EL570791, EL570899, EL570905, EL571713, EL571846, EL572581, EL573009, EL573362, EL573757, EL574470, EL574481, EL574758, EL574864, EL574928, EL575283, EL575317, EL575627, EL575684, EL576214, EL576257, EL576268, EL576434, EL576494, EL576654, EL576678, EL576731
	K05699 ACTN; actinin, alpha
		EL574477
	K03531 FTSZ; cell division protein FtsZ
		EL568901, EL569561, EL569991
	K06324 COTA; spore coat protein A
		EL566810, EL567982, EL572403, EL573491, EL575397
01420 Cell Growth and Death
04110 Cell cycle [PATH:ko04110]
	K06067 HDAC1_2; histone deacetylase 1/2
		EL577463
	K06620 E2F1_3; E2F transcription factor 1/3
		EL567157, EL574327, EL574350
	K03083 GSK3B; glycogen synthase kinase 3 beta [EC:2.7.11.26]
		EL565109
	K03347 CUL1, CDC53; ubiquitin-ligase cullin 1, SCF complex component
		EL566854, EL567598, EL569813, EL572642, EL572737, EL573016, EL574940, EL575048, EL575100, EL577251
	K06627 CCNA; cyclin A
		EL569974, EL570159, EL570443, EL573255
	K06628 CDC45; cell division control protein CDC45
		EL566757
	K02087 CDK1, CDC2; cyclin-dependent kinase 1 [EC:2.7.11.22]
		EL569920, EL571633, EL572267, EL575037, EL577027
	K06630 YWHA; tyrosine 3-monooxygenase/tryptophan 5-monooxygenase activation protein
		EL563989, EL564401, EL579147
	K03355 APC8, CDC23; anaphase-promoting complex component APC8
		EL577634
	K03363 CDC20; cell division cycle 20, cofactor of APC complex
		EL570142, EL577346
	K06636 SMC1; structural maintenance of chromosome 1
		EL564450, EL579451
	K02537 MAD2; mitotic spindle assembly checkpoint protein MAD2
		EL564974, EL578328
	K03364 CDH1; cell division cycle 20-like protein 1, cofactor of APC complex
		EL566766, EL568129, EL570005, EL571408, EL576807
	K04802 PCNA; proliferating cell nuclear antigen
		EL564715
	K02604 ORC2; origin recognition complex subunit 2
		EL565554
	K02605 ORC3; origin recognition complex subunit 3
		EL575869
	K02541 MCM3; minichromosome maintenance protein 3
		EL566682, EL571496, EL572979, EL573397, EL576050, EL576761, EL577232, EL577357
	K02212 MCM4, CDC54; minichromosome maintenance protein 4 (cell division control protein 54)
		EL567795, EL567937, EL571342, EL574019, EL574980, EL575320, EL575537
	K02209 MCM5, CDC46; minichromosome maintenance protein 5 (cell division control protein 46)
		EL566894, EL566981, EL567314, EL567503, EL568859, EL569173, EL569760, EL571204, EL571764, EL571796, EL572207, EL572344, EL573989, EL574077, EL575058, EL576693, EL577160, EL577374
	K02542 MCM6; minichromosome maintenance protein 6
		EL565293, EL578550
	K02210 MCM7, CDC47; minichromosome maintenance protein 7 (cell division control protein 47)
		EL567104, EL573618, EL574611, EL575570, EL576397, EL576398, EL576578
