# Supplementary material for: A first glimpse at the transcriptome of Physarum polycephalum
Source: BMC Genomics. 2008 Jan 7;9:6. doi: 10.1186/1471-2164-9-6 (PMC2258281; doi:10.1186/1471-2164-9-6)
Supplement: Additional File 4 — Alignments. Example alignments of alternatively spliced transcripts with genomic DNA. [file 1471-2164-9-6-S4.txt]

Alignments
Example alignments of ESTs with genomic sequence. 
Points indicate identical bases, asterisks missing bases. 
Genomic sequence names start with Ppoly-G

A
                                       10        20        30        40        50
     51 EL576865               ..................................................
     52 EL568812                                .................................
     50 EL569042                                .................................
     53 EL567881                                .................................
     54 EL573059                                .................................
        CONSENSUS              AGTACGCGTTGCGCACAACTGTGTGGTTAAAAGCACGAGCTTGAAGATAT

                                       60        70        80        90       100
     51 EL576865               ..................................................
     52 EL568812               ..................................................
     50 EL569042               ..................................................
     53 EL567881               ..................................................
     54 EL573059               ..................................................
        CONSENSUS              ATTACATTTTATACTATTGGTAGCCCTCTACAAGGTTTGTTTTCTCCTCC

                                      110       120       130       140       150
     51 EL576865               ..................................................
     52 EL568812               ..................................................
     50 EL569042               ..................................................
     53 EL567881               ..................................................
     54 EL573059               ..................................................
      7 Ppoly-G-P-19.p41                                     ....................
     92 Ppoly-G-P-2.p41                                                      ....
        CONSENSUS              ATTCTCCTGTTATCCAGCTTGAGAACTAGCAGGCCTTATAGTGTATGAAT

                                      160       170       180       190       200
     51 EL576865               ....**********************************************
     52 EL568812               ....**********************************************
     50 EL569042               ....**********************************************
     53 EL567881               ....**********************************************
     54 EL573059               ....**********************************************
      7 Ppoly-G-P-19.p41       ..................................................
     92 Ppoly-G-P-2.p41        ..................................................
        CONSENSUS              GTTGGTATGAGTAAACAAACAATAAAACAAAGAAGAAGGATAAAAAAATA

                                      210       220       230       240       250
     51 EL576865               **************************************************
     52 EL568812               **************************************************
     50 EL569042               **************************************************
     53 EL567881               **************************************************
     54 EL573059               **************************************************
      7 Ppoly-G-P-19.p41       ..................................................
     92 Ppoly-G-P-2.p41        ..................................................
        CONSENSUS              GGGAAAAGAAGAAAGGGAGAAGGAAGAAGAAAGCAGACGAAAGGGAGAAA

                                      260       270       280       290       300
     51 EL576865               **************************************************
     52 EL568812               **************************************************
     50 EL569042               **************************************************
     53 EL567881               **************************************************
     54 EL573059               **************************************************
      7 Ppoly-G-P-19.p41       ..................................................
     92 Ppoly-G-P-2.p41        ..................................................
        CONSENSUS              GGAGAAAGGAGAAAGGAAGAGAAAGGAGAAAGGAAGAGAAAGGAAGAGAA

                                      310       320       330       340       350
     51 EL576865               **************************************************
     52 EL568812               **************************************************
     50 EL569042               **************************************************
     53 EL567881               **************************************************
     54 EL573059               **************************************************
      7 Ppoly-G-P-19.p41       ..................................................
     92 Ppoly-G-P-2.p41        ..................................................
        CONSENSUS              AGGAGAAAAAAGAAAAAAGAGAAAAGAGAAAAGAGAAATGAGAAAAGAGA

                                      360       370       380       390       400
     51 EL576865               **************************************************
     52 EL568812               **************************************************
     50 EL569042               **************************************************
     53 EL567881               **************************************************
     54 EL573059               **************************************************
      7 Ppoly-G-P-19.p41       .........c..................................cG....
     92 Ppoly-G-P-2.p41        ..................................................
        CONSENSUS              AAAGAGAAACGAGAAAAGAGAAAAGAGAAAAGAGAAAAGAGAAACAAGAA

                                      410       420       430       440       450
     51 EL576865               **************************************************
     52 EL568812               **************************************************
     50 EL569042               **************************************************
     53 EL567881               **************************************************
     54 EL573059               **************************************************
      7 Ppoly-G-P-19.p41       .............................c....................
     92 Ppoly-G-P-2.p41        ..................................................
        CONSENSUS              AAGAGAAAAGAGAAAAGAGGAAAGAGAAACGAGAAAAGAGAAAAGAGAAA

                                      460       470       480       490       500
     51 EL576865               **************************************************
     52 EL568812               **************************************************
     50 EL569042               **************************************************
     53 EL567881               **************************************************
     54 EL573059               **************************************************
      7 Ppoly-G-P-19.p41       ..................................................
     92 Ppoly-G-P-2.p41        ..................................................
        CONSENSUS              AGAGAAAAGAGAAAAGAGAAAAGAGAAAAGAGAAAAGAGAAAAGAGAAAA

                                      510       520       530       540       550
     51 EL576865               **************************************************
     52 EL568812               **************************************************
     50 EL569042               **************************************************
     53 EL567881               **************************************************
     54 EL573059               **************************************************
      7 Ppoly-G-P-19.p41       ..................................................
     92 Ppoly-G-P-2.p41        ..................................................
        CONSENSUS              GAGAAAAGAGAAAAGAGAAAAGAGAAAAGAGAAAAGAGAAACAAGAAAAG

                                      560       570       580       590       600
     51 EL576865               **************************************************
     52 EL568812               **************************************************
     50 EL569042               **************************************************
     53 EL567881               **************************************************
     54 EL573059               **************************************************
      7 Ppoly-G-P-19.p41       ..................................................
     92 Ppoly-G-P-2.p41        ..................................................
        CONSENSUS              AGAAAAGAGAAACGAGAAAAGAGAAAAGAGAAAAGAGAAAAGAGAAAAGA

                                      610       620       630       640       650
     51 EL576865               **************************************************
     52 EL568812               **************************************************
     50 EL569042               **************************************************
     53 EL567881               **************************************************
     54 EL573059               **************************************************
      7 Ppoly-G-P-19.p41       ..................................................
     92 Ppoly-G-P-2.p41        ..................................................
    -93 Ppoly-G-P-2.p51                        ..................................
        CONSENSUS              GAAAAGAGAAAAGAGAAAAGAGAAAAGAGAAAAGAGAAAAGAGAAAAGAG

                                      660       670       680       690       700
     51 EL576865               **************************************************
     52 EL568812               **************************************************
     50 EL569042               **************************************************
     53 EL567881               **************************************************
     54 EL573059               **************************************************
      7 Ppoly-G-P-19.p41       ..................................................
     92 Ppoly-G-P-2.p41        ..................................................
    -93 Ppoly-G-P-2.p51        ..................................................
        CONSENSUS              AAAAGAGAAAAGAGAAAAGAGGAGAAAGAGAAAGGAGGAGGGAGAAAGGA

                                      710       720       730       740       750
     51 EL576865               **************************************************
     52 EL568812               **************************************************
     50 EL569042               **************************************************
     53 EL567881               **************************************************
     54 EL573059               **************************************************
      7 Ppoly-G-P-19.p41       ......                                            
     92 Ppoly-G-P-2.p41        ..................................................
    -93 Ppoly-G-P-2.p51        ..................................................
        CONSENSUS              GAAAGGGGGAGAAAGGGGGAGAAAGGAGAAAGGGGGAGAAAGGAGAAAGG

                                      760       770       780       790       800
     51 EL576865               **************************************************
     52 EL568812               **************************************************
     50 EL569042               **************************************************
     53 EL567881               **************************************************
     54 EL573059               **************************************************
     92 Ppoly-G-P-2.p41        ......                                            
    -93 Ppoly-G-P-2.p51        ..................................................
        CONSENSUS              GGGAGAAAGGAGAAAGGGGAGAAAGGAGAAAGGGGGAGAAAGGAGAAAGG

                                      810       820       830       840       850
     51 EL576865               **************************************************
     52 EL568812               **************************************************
     50 EL569042               **************************************************
     53 EL567881               **************************************************
     54 EL573059               **************************************************
    -93 Ppoly-G-P-2.p51        ..................................................
        CONSENSUS              GGGAGAAAGGAGAAAGGGGGAGAAAGGAGAAAGAAGAGGGGAAAGGAGAA

                                      860       870       880       890       900
     51 EL576865               **************************************************
     52 EL568812               **************************************************
     50 EL569042               **************************************************
     53 EL567881               **************************************************
     54 EL573059               **************************************************
    -93 Ppoly-G-P-2.p51        ..................................................
        CONSENSUS              AGGAGAGGGGAAAGGAGAAAGGAGAGGGGAAAGGAGAAAGGAGAAAGGAG

                                      910       920       930       940       950
     51 EL576865               **************************************************
     52 EL568812               **************************************************
     50 EL569042               **************************************************
     53 EL567881               **************************************************
     54 EL573059               **************************************************
    -93 Ppoly-G-P-2.p51        ..................................................
        CONSENSUS              CAAGGAGAAAAAATGGAAGAAAAGGAGAAAAGGGGAAATGGAAGGAAAGG

                                      960       970       980       990      1000
     51 EL576865               **************************************************
     52 EL568812               **************************************************
     50 EL569042               **************************************************
     53 EL567881               **************************************************
     54 EL573059               **************************************************
    -93 Ppoly-G-P-2.p51        ..................................................
        CONSENSUS              TAAGGTAAGGGAAGGGAAGGGAAGGGAAGGGAATGAAAGGAAAGGGAATG

                                     1010      1020      1030      1040      1050
     51 EL576865               **************************************************
     52 EL568812               **************************************************
     50 EL569042               **************************************************
     53 EL567881               **************************************************
     54 EL573059               **************************************************
    -93 Ppoly-G-P-2.p51        ..................................................
        CONSENSUS              AAAGGAAAGCAAATGAAAGGAAAGGAAGAGAAAGGAAAGAAAAGGAAAGA

                                     1060      1070      1080      1090      1100
     51 EL576865               **************************************************
     52 EL568812               **************************************************
     50 EL569042               **************************************************
     53 EL567881               **************************************************
     54 EL573059               **************************************************
    -93 Ppoly-G-P-2.p51        ..................................................
        CONSENSUS              AAAGGAGTACACAGGAAAAGGTAAATAGAAAGAGTTATAGGCTGTTATAA

                                     1110      1120      1130      1140      1150
     51 EL576865               ************************************************..
     52 EL568812               ************************************************..
     50 EL569042               ************************************************..
     53 EL567881               ************************************************..
     54 EL573059               ************************************************..
    -93 Ppoly-G-P-2.p51        ..................................................
        CONSENSUS              AAGAGACAAATATTAAATATTAAATATTAAGCTTTACTAAATTTATAGGC

                                     1160      1170      1180      1190      1200
     51 EL576865               ..................................................
     52 EL568812               ..................................................
     50 EL569042               ..................................................
     53 EL567881               ..................................................
     54 EL573059               ..................................................
    -93 Ppoly-G-P-2.p51        ..................................................
        CONSENSUS              CTTGTAAATCAAGCTAGACTAGAAAATGCCTTGAACCATCTTTTCCCTTC

                                     1210      1220      1230      1240      1250
     51 EL576865               .....*********************************************
     52 EL568812               .....*********************************************
     50 EL569042               .....*********************************************
     53 EL567881               .....*********************************************
     54 EL573059               .....*********************************************
    -93 Ppoly-G-P-2.p51        ..................................................
     95 Ppoly-G-P-3.p52                                      ....................
        CONSENSUS              TGATCATATCTTGTCCATCTCTTTCCCTCCTTTCCTTCCCTTTCATACCC

                                     1260      1270      1280      1290      1300
     51 EL576865               **************************************************
     52 EL568812               **************************************************
     50 EL569042               **************************************************
     53 EL567881               **************************************************
     54 EL573059               **************************************************
    -93 Ppoly-G-P-2.p51        ..................................................
     95 Ppoly-G-P-3.p52        ..................................................
        CONSENSUS              CTACTCTCTCTCTCTCTCACTCCTCTCATGTTGCTTTTTTATTTTTCTTG

                                     1310      1320      1330      1340      1350
     51 EL576865               *******************************************.......
     52 EL568812               *******************************************.......
     50 EL569042               *******************************************.......
     53 EL567881               *******************************************.......
     54 EL573059               *******************************************.......
    -93 Ppoly-G-P-2.p51        ..................................................
     95 Ppoly-G-P-3.p52        ..................................................
        CONSENSUS              CCCACTCTTTTCCTTCTTTTCTAATTCTTTGATTGATTTGCAAGGCTTAT

                                     1360      1370      1380      1390      1400
     51 EL576865               ..................................................
     52 EL568812               ..................................................
     50 EL569042               ..................................................
     53 EL567881               ..................................................
     54 EL573059               ..................................................
    -93 Ppoly-G-P-2.p51        ...............................                      
     95 Ppoly-G-P-3.p52        ..................................................
     -8 Ppoly-G-P-19.p42                       ..................................
        CONSENSUS              AAAAAATGCAAGAAAAGCAGCCTCAATAAAAAATTCAGGGACTGGAGAAT

                                     1410      1420      1430      1440      1450
     51 EL576865               ..................................................
     52 EL568812               ..................................................
     50 EL569042               ..................................................
     53 EL567881               ..................................................
     54 EL573059               ..................................................
     95 Ppoly-G-P-3.p52        ..................................................
     -8 Ppoly-G-P-19.p42       ..................................................
        CONSENSUS              TTTTGGAAGTTGATTTGTGGTATCCAAATCTCAATTTGGGTTTTGAGTTC

                                     1460      1470      1480      1490      1500
     51 EL576865               ...***********************************************
     52 EL568812               ...***********************************************
     50 EL569042               ...***********************************************
     53 EL567881               ...***********************************************
     54 EL573059               ...***********************************************
     95 Ppoly-G-P-3.p52        ..................................................
     -8 Ppoly-G-P-19.p42       ..................................................
    -94 Ppoly-G-P-3.p42                            ..............................
        CONSENSUS              CAGGTACTCTTTTTTTACCTTTCCCACTCTCCCCTTACTTTTCCCTTCTT

                                     1510      1520      1530      1540      1550
     51 EL576865               **************************************************
     52 EL568812               **************************************************
     50 EL569042               **************************************************
     53 EL567881               **************************************************
     54 EL573059               **************************************************
     95 Ppoly-G-P-3.p52        ..................................................
     -8 Ppoly-G-P-19.p42       ..................................................
    -94 Ppoly-G-P-3.p42        ..................................................
        CONSENSUS              CCCTTCATACTCATTCTTTTCCCTTCTTGCCCTTCCCCTTCCCCTTCTTT

                                     1560      1570      1580      1590      1600
     51 EL576865               **************************************************
     52 EL568812               **************************************************
     50 EL569042               **************************************************
     53 EL567881               **************************************************
     54 EL573059               **************************************************
     95 Ppoly-G-P-3.p52        ..................................................
     -8 Ppoly-G-P-19.p42       ..................................................
    -94 Ppoly-G-P-3.p42        ..................................................
        CONSENSUS              CCCCCTCTTTTGTCCTCTTTCCCATGCTTTCCTTTCCCTTTTTCATCTTT

                                     1610      1620      1630      1640      1650
     51 EL576865               **************************************************
     52 EL568812               **************************************************
     50 EL569042               **************************************************
     53 EL567881               **************************************************
     54 EL573059               **************************************************
     95 Ppoly-G-P-3.p52        ..................................................
     -8 Ppoly-G-P-19.p42       ..................................................
    -94 Ppoly-G-P-3.p42        ..................................................
        CONSENSUS              TCTTTTCTTTCTTTTCTTTTTCTATTCTATTCTCTTTCTTCTTTTCTTTT

                                     1660      1670      1680      1690      1700
     51 EL576865               **************************************************
     52 EL568812               **************************************************
     50 EL569042               **************************************************
     53 EL567881               **************************************************
     54 EL573059               **************************************************
     95 Ppoly-G-P-3.p52        ..................................................
     -8 Ppoly-G-P-19.p42       ..................................................
    -94 Ppoly-G-P-3.p42        ..................................................
        CONSENSUS              CTTTCTTTTCTTTTCTTTTCTTTTCTTTTCTTTTCTTTCTTTTCTTTTCT

                                     1710      1720      1730      1740      1750
     51 EL576865               *************.....................................
     52 EL568812               *************.....................................
     50 EL569042               *************.....................................
     53 EL567881               *************.....................................
     54 EL573059               *************.....................................
     95 Ppoly-G-P-3.p52        ..................................................
     -8 Ppoly-G-P-19.p42       ..................................................
    -94 Ppoly-G-P-3.p42        ..................................................
        CONSENSUS              TAATGACATTTAGGATTCATATCATTACCACCCCACATGGTACTGTCAAG

                                     1760      1770      1780      1790      1800
     51 EL576865               ..............................********************
     52 EL568812               ..............................********************
     50 EL569042               ..............................********************
     53 EL567881               ..............................********************
     54 EL573059               ..............................********************
     95 Ppoly-G-P-3.p52        ..................................................
     -8 Ppoly-G-P-19.p42       ..................................................
    -94 Ppoly-G-P-3.p42        ..................................................
        CONSENSUS              TTCCTCTCTCTGTGGTACAAGAAAGAGATAGTATCTAAAAAGTTCTGCTC

                                     1810      1820      1830      1840      1850
     51 EL576865               **************************************************
     52 EL568812               **************************************************
     50 EL569042               **************************************************
     53 EL567881               **************************************************
     54 EL573059               **************************************************
     95 Ppoly-G-P-3.p52        ..................................................
     -8 Ppoly-G-P-19.p42       ..................................................
    -94 Ppoly-G-P-3.p42        ..................................................
        CONSENSUS              CTTTTAGTCAGAAACTAAAATTTTATAGCAAGGTCCACATTTGCCTTCTG

                                     1860      1870      1880      1890      1900
     51 EL576865               **************************************************
     52 EL568812               **************************************************
     50 EL569042               **************************************************
     53 EL567881               **************************************************
     54 EL573059               **************************************************
     95 Ppoly-G-P-3.p52        ..................................................
     -8 Ppoly-G-P-19.p42       .............................................     
    -94 Ppoly-G-P-3.p42        ..................................................
        CONSENSUS              AAGTATAGTTGTTAGTTAGCCTGAGTATTACACCTTTGTCTATATCATAT

                                     1910      1920      1930      1940      1950
     51 EL576865               ..................................................
     52 EL568812               ..***********************************************.
     50 EL569042               ..***********************************************.
     53 EL567881               ..***********************************************.
     54 EL573059               ..***********************************************.
     95 Ppoly-G-P-3.p52        ..........................                        
    -94 Ppoly-G-P-3.p42        ..G                                               
        CONSENSUS              ATTTGTATTCGTGTGCAGATTGTTGGAATTGATGATGGACAACGTGGAGA

                                     1960      1970      1980      1990      2000
     51 EL576865               ..................................................
     52 EL568812               .....*********************************************
     50 EL569042               .....*********************************************
     53 EL567881               .....*********************************************
     54 EL573059               .....*********************************************
        CONSENSUS              CCAAAGTGAAGTCCTTACCATCCTTTTGTTGTATAATATGCAACTTATCT

                                     2010      2020      2030      2040      2050
     51 EL576865               ..................................................
     52 EL568812               **************************........................
     50 EL569042               **************************........................
     53 EL567881               **************************........................
     54 EL573059               **************************........................
        CONSENSUS              TTGATGCGCCTGATTAGAATACCTCAAGAGATTTGTTGCTACAGTATGGG

                                     2060      2070      2080      2090      2100
     51 EL576865               ..................................................
     52 EL568812               .............................................C....
     50 EL569042               ..................................................
     53 EL567881               ..................................................
     54 EL573059               ..................................................
        CONSENSUS              TATACACTTGTTCTCATTCCTTGCTGGTGGAATGGCACTTTGGAAAGTTT

                                     2110      2120      2130      2140      2150
     51 EL576865               ................................................ 
     52 EL568812               .................................................
     50 EL569042               .................................................
     53 EL567881               .................................................
     54 EL573059               .................................................
        CONSENSUS              ACAAGCCACCATTAACTTTCATCGACCAGATATTTTTTCTGAGAACTTT

                                     2160      2170      2180      2190      2200
     52 EL568812               ..................................................
     50 EL569042               ..................................................
     53 EL567881               ..................................................
     54 EL573059               ..................................................
        CONSENSUS              CCTTTAGTGATCCCATGCAACCCTTTCTTACATTTTTTCCCAGTAACAAA

                                     2210      2220      2230      2240      2250
     52 EL568812               .......N..........................................
     50 EL569042               ..................................................
     53 EL567881               ..................................................
     54 EL573059               ..................................................
        CONSENSUS              CATATCAAAAAACACACAGTTGATGTTGGCATCATTCCCCAGTACTCTGG

                                     2260      2270      2280      2290      2300
     52 EL568812               ............................................N.....
     50 EL569042               ............................................N.....
     53 EL567881               ..................................................
     54 EL573059               ..........................................*.......
        CONSENSUS              AACTAGTTGTTGCATCCTCTCACAATCAATGGTGGCTTGGCGAAAAATAT

                                     2310      2320      2330      2340      2350
     52 EL568812               ...................                               
     50 EL569042               ................................NN................
     53 EL567881               ..................................................
     54 EL573059               ..................................................
        CONSENSUS              GATGGTGTGAGATGCTATTGGAGACCCAATGAAAAGCAGTTATATTCAAG

                                     2360      2370      2380      2390      2400
     50 EL569042               .............................N.........N..........
     53 EL567881               ..................................................
     54 EL573059               ..................................................
        CONSENSUS              GCAAGGTCTTGTAATATCAATTTATTCTTCAAGTGTTCCAAGCAATTTAT

                                     2410      2420      2430      2440      2450
     50 EL569042               ..................................................
     53 EL567881               ..................................................
     54 EL573059               .........................................         
        CONSENSUS              TTGGTGACATTGTGATGGATGGAGAAATATGGTGTGGCCGAAGATTTTTT

                                     2460      2470      2480      2490    
     50 EL569042               ...............a...........a......*.........
     53 EL567881               ...........................a..........      
        CONSENSUS              TTAGAGTCACAAACAATTGTGAGCTCAACACCCAATAAAGTGGA

 
 
 
 
 B
 
 
                                       10        20        30        40        50
     75 EL571585               ..................................................
        CONSENSUS              AAATAGAAGCCACACATGATTGGTATTCGGATATCTTTTTGTGCAGTGGC

                                       60        70        80        90       100
     75 EL571585               ..................................................
     69 EL569325                          .......................................
     63 EL577163                           ......................................
    -15 Ppoly-G-P-4.p12                               .T.......TC................
     65 EL568516                                       ..........................
     64 EL575396                                               A.................
     62 EL571592                                                .................
        CONSENSUS              TAGCGCCCTTGCATTTGGCGACACCTAAAGGTCACAGGTTCGAATCCCGC

                                      110       120       130       140       150
     75 EL571585               ..................................................
     69 EL569325               ..................................................
     63 EL577163               ..................................................
    -15 Ppoly-G-P-4.p12        ..................................................
     65 EL568516               ..................................................
     64 EL575396               ..................................................
     62 EL571592               ..................................................
     66 EL575240                          .......................................
     18 Ppoly-G-P-4.p11                         .....**A.............*...........
        CONSENSUS              CGCAGCTACTCAAAGCTGTACATATTACCTTATGGCATAAAGTGCACCGA

                                      160       170       180       190       200
     75 EL571585               .............................*********************
     69 EL569325               .............................*********************
     63 EL577163               ..................................................
    -15 Ppoly-G-P-4.p12        ..................................................
     65 EL568516               ..................................................
     64 EL575396               ..................................................
     62 EL571592               ..................................................
     66 EL575240               ..................................................
     18 Ppoly-G-P-4.p11        ......................TA.C........................
        CONSENSUS              GGCTCAGAAATGATGAGGGCCAGTATAGTGTATCCATTAAGGAGTGGGTA

                                      210       220       230       240       250
     75 EL571585               **************************************************
     69 EL569325               **************************************************
     63 EL577163               ..................................................
    -15 Ppoly-G-P-4.p12        ..................................................
     65 EL568516               ...................................G..............
     64 EL575396               ..................................................
     62 EL571592               ..................................................
     66 EL575240               ..................................................
     18 Ppoly-G-P-4.p11        ..................................................
        CONSENSUS              GTGTAACGGTGGGCCTGTGAAGGACCTCCAAATAGAAGCCACACATGATT

                                      260       270       280       290       300
     75 EL571585               **************************************************
     69 EL569325               **************************************************
     63 EL577163               .*************************************************
    -15 Ppoly-G-P-4.p12        ..................................................
     65 EL568516               .*************************************************
     64 EL575396               ..................................................
     62 EL571592               ..................................................
     66 EL575240               ..................................................
     18 Ppoly-G-P-4.p11        ..................................................
        CONSENSUS              GGTATTCGGATGCCTTTTGGCCCAATGGTTAAATCATCTTGTCTTCTTTA

                                      310       320       330       340       350
     75 EL571585               ***...............................................
     69 EL569325               ***...............................................
     63 EL577163               ***...............................................
    -15 Ppoly-G-P-4.p12        ..................................................
     65 EL568516               ***...............................................
     64 EL575396               ..................................................
     62 EL571592               ..................................................
     66 EL575240               ..................................................
     18 Ppoly-G-P-4.p11        ..................................................
     74 EL571859                        .........................................
     73 EL576778                                       ..........................
        CONSENSUS              CAGGTAGACGTCTCGCGCGAGAACAAAGCACCACAAGACCAGCCTCAGTC

                                      360       370       380       390       400
     75 EL571585               ..................................................
     69 EL569325               ..................................................
     63 EL577163               ..................................................
    -15 Ppoly-G-P-4.p12        ..................................................
     65 EL568516               ..................................................
     64 EL575396               ..................................................
     62 EL571592               ..................................................
     66 EL575240               ..................................................
     18 Ppoly-G-P-4.p11        ..................................................
     74 EL571859               ..................................................
     73 EL576778               .........A........................................
     72 EL564198               ..............................................
        CONSENSUS              AACCAAATAGCTTTCTCATTTCTTCATTCATAACCAAAGAAATGAATGAC

                                      410       420       430       440       450
     75 EL571585               .................*********************************
     69 EL569325               .................*********************************
     63 EL577163               .................*********************************
    -15 Ppoly-G-P-4.p12        ..................................................
     65 EL568516               .................*********************************
     64 EL575396               .................*********************************
     62 EL571592               .................*********************************
     66 EL575240               .................*********************************
     18 Ppoly-G-P-4.p11        ..................................................
     74 EL571859               .................*********************************
     73 EL576778               .................*********************************
     72 EL564198               .................*********************************
        CONSENSUS              ACATCAAGTGGAGTCAGGTTTGTTCATAGTCTTGACATACTATTTCTTTC

                                      460       470       480       490       500
     75 EL571585               ****************..................................
     69 EL569325               ****************..................................
     63 EL577163               ****************..................................
    -15 Ppoly-G-P-4.p12        ..................................................
     65 EL568516               ****************..................................
     64 EL575396               ****************..................................
     62 EL571592               ****************..................................
     66 EL575240               ****************..................................
     18 Ppoly-G-P-4.p11        ..................................................
     74 EL571859               ****************..................................
     73 EL576778               ****************..................................
     72 EL564198               ****************..................................
        CONSENSUS              GTTAATCTTTTGAAAGTGATGAATCAGCAGCATTTAGAGAAAGTGCTGCG

                                      510       520       530       540       550
     75 EL571585               ....................******************************
     69 EL569325               ....................******************************
     63 EL577163               ....................******************************
    -15 Ppoly-G-P-4.p12        ..................................................
     65 EL568516               ....................******************************
     64 EL575396               ....................******************************
     62 EL571592               ....................******************************
     66 EL575240               ....................******************************
     18 Ppoly-G-P-4.p11        ..................................................
     74 EL571859               ....................******************************
     73 EL576778               ....................******************************
     72 EL564198               ....................******************************
        CONSENSUS              TGGAATATTCATTGGAGAAGATATCCTTTTATTTAATATCCCATATACAA

                                      560       570       580       590       600
     75 EL571585               ***************************.......................
     69 EL569325               ***************************.......................
     63 EL577163               ***************************.......................
    -15 Ppoly-G-P-4.p12        ..................................................
     65 EL568516               ***************************.......................
     64 EL575396               ***************************.......................
     62 EL571592               ***************************.......................
     66 EL575240               ***************************..a.....               
     18 Ppoly-G-P-4.p11        ..................................................
     74 EL571859               ***************************.......................
     73 EL576778               ***************************.......................
     72 EL564198               ***************************.......................
        CONSENSUS              AAGTAAATTCTTTGATTACTATGGTAAAAATTATATCAAACGCAAGAAAG

                                      610       620       630       640       650
     75 EL571585               ......................T...........................
     69 EL569325               ..................................................
     63 EL577163               ..................................................
    -15 Ppoly-G-P-4.p12        ..................................................
     65 EL568516               ..................................................
     64 EL575396               ..................................................
     62 EL571592               ..................................................
     18 Ppoly-G-P-4.p11        ..................................................
     74 EL571859               ..................................................
     73 EL576778               ..................................................
     72 EL564198               ..................................................
        CONSENSUS              GAAACAGATATCAAGAATCCCGCAACCAATTACTTTTTGGAGGTGGATAT

                                      660       670       680       690       700
     75 EL571585               .....................................*************
     69 EL569325               .....................................*************
     63 EL577163               ...........C.........................*************
    -15 Ppoly-G-P-4.p12        ..................................................
     65 EL568516               .....................................*************
     64 EL575396               .....................................*************
     62 EL571592               .....................................*************
     18 Ppoly-G-P-4.p11        ..................................................
     74 EL571859               .....................................*************
     73 EL576778               .....................................*************
     72 EL564198               .....................................*************
        CONSENSUS              TTGGATTCCCAAATTCAATCTTTGCTTTGAATTTCAGGTATTGGCATATT

                                      710       720       730       740       750
     75 EL571585               **************************************************
     69 EL569325               **************************************************
     63 EL577163               **************************************************
    -15 Ppoly-G-P-4.p12        ..................................................
     65 EL568516               **************************************************
     64 EL575396               **************************************************
     62 EL571592               **************************************************
     18 Ppoly-G-P-4.p11        ..................................................
     74 EL571859               **************************************************
     73 EL576778               **************************************************
     72 EL564198               **************************************************
        CONSENSUS              TCAAAGCTGTTTATCTTATTTCCATGTTCGCGCCCAAATTTTAAATCCTT

                                      760       770       780       790       800
     75 EL571585               **************....................................
     69 EL569325               **************....................................
     63 EL577163               **************....................................
    -15 Ppoly-G-P-4.p12        .........                                          
     65 EL568516               **************....................................
     64 EL575396               **************....................................
     62 EL571592               **************....................................
     18 Ppoly-G-P-4.p11        .................................................a
     74 EL571859               **************....................................
     73 EL576778               **************....................................
     72 EL564198               **************....................................
        CONSENSUS              ATTTGATTTACTAGGATCCATATCATTATGTATCCACTTGGGACTCGCAA

                                      810       820       830       840       850
     75 EL571585               .........N........................................
     69 EL569325               ..................................................
     63 EL577163               .......................TT.....T.........CA        
     65 EL568516               ..................................................
     64 EL575396               .........N........................................
     62 EL571592               ..................................................
     18 Ppoly-G-P-4.p11        .                                                 
     74 EL571859               ..................................................
     73 EL576778               ..................................................
     72 EL564198               ..................................................
        CONSENSUS              CATTCCGTAAAGGAGTCGCACAAAGCTGATAATTTAAAACACGAGTTGTT

                                      860       870       880       890       900
     75 EL571585               ..................................................
     69 EL569325               ..................................................
     65 EL568516               ..................................................
     64 EL575396               ..................................................
     62 EL571592               ..................................................
     74 EL571859               ..................................................
     73 EL576778               ..................................................
     72 EL564198               ..................................................
        CONSENSUS              GTGCCAGCGAGGCGAGACGCTCATTGTTGTCCCTTGTTGGTGGTTAAATG

                                      910       920       930       940       950
     75 EL571585               ..................................................
     69 EL569325               ...........................N......................
     65 EL568516               ..................................................
     64 EL575396               ..................................................
     62 EL571592               ..................................................
     74 EL571859               ..................................................
     73 EL576778               ......C...........................................
     72 EL564198               ..................................................
        CONSENSUS              ATCCAGTTAGTCTTATCAGAAGCATTAAATTTCAGAGACCGGACTTGAAT

                                      960       970       980       990      1000
     75 EL571585               ........................G............C.A          
     69 EL569325               ..................................................
     65 EL568516               ..................................................
     64 EL575396               ...........................................c......
     62 EL571592               ..........................*.........              
     74 EL571859               ..................................................
     73 EL576778               ...G..............................................
     72 EL564198               ..................................................
        CONSENSUS              TTATATGTCCCAAAAAGCAGCTTGCCAATTCCGCTCAACCAACCATGGGA

                                     1010      1020      1030      1040      1050
     69 EL569325               ..................................................
     65 EL568516               ..................................................
     64 EL575396               .....t.....................a......................
     74 EL571859               ...........................................N......
     73 EL576778               ..................................................
     72 EL564198               ..................................................
        CONSENSUS              TTTTTTTAAAGAGCTAGCACTTTCCGCAACCATACCTATGGTAGGAGAGC

                                     1060      1070      1080      1090      1100
     69 EL569325               .................                                 
     65 EL568516               ...............................*..................
     64 EL575396               .                                                 
     74 EL571859               ...........................                       
     73 EL576778               ..................................................
     72 EL564198               ..................................................
        CONSENSUS              TTATGTTAGCTTCTTTCGTGAAAAGCCAAAAATTCGAATTATCTGCGAGC

                                     1110      1120      1130      1140      1150
     65 EL568516               ......                                            
     73 EL576778               ..................................................
     72 EL564198               ..................................................
        CONSENSUS              AGCACATGGTGGATAGGAGAAAAATACGACGGGGTGAGATTTTGCTGGAA

                                     1160      1170      1180      1190      1200
     73 EL576778               ............................................A.....
     72 EL564198               ..................................................
        CONSENSUS              CGCAAAAACATACCGATTATATTCTAGGAATGGGCTTAAACTGCGCGTGC

                                     1210      1220      1230      1240      1250
     73 EL576778               ..................................................
     72 EL564198               ..................................................
        CONSENSUS              CACGTCAGTTTTTGCGTATGCTTGCACCTGGGTCTTCTTTTCTCGATGGA

                                     1260      1270      1280      1290      1300
     73 EL576778               A.A....................                           
     72 EL564198               ..................................................
        CONSENSUS              GAGGTCTGGTTCGGGCGAGGGCAGTTTTCGGAAGTTCAGCAATTAGTCAT

                                     1310      1320      1330      1340      1350
     72 EL564198               ............................................N.....
        CONSENSUS              TGCTAACGTACATCCATCCATTTCTACACCATGGCCCCTTATAA-GATGG

                                     1360      1370      1380      1390      1400
     72 EL564198               .................N................................
        CONSENSUS              TAGTGTTTGATGATCCC-GGACGCTGACTCAGCACCTACCATTCGAGAAA

                                     1410      1420      1
     72 EL564198               ...........................
        CONSENSUS              CGATACGCCAGTGTTCTCGATGCCGTC
